# Supplementary material for: Hyper- and hypo- nutrition studies of the hepatic transcriptome and epigenome suggest that PPARα regulates anaerobic glycolysis
Source: Sci Rep. 2017 Mar 14;7:174. doi: 10.1038/s41598-017-00267-9 (PMC5428070; doi:10.1038/s41598-017-00267-9)
Supplement: Supplementary file 2 — Supplementary Dataset 1 [file 41598_2017_267_MOESM2_ESM.xls]

## Sheet: CDvsHFD
Gene	Mean_counts	l2fc_HFD_vs_CD	pvalue_HFD_vs_CD	padj_HFD_vs_CD
Osbpl3	992.225	2.99452	6.90689e-64	1.24517e-59
Mmp12	522.875	5.00298	3.84687e-61	3.46757e-57
Nlrp12	4323.76	-2.62964	3.87321e-48	2.32754e-44
Cidea	1792.55	4.89665	1.17401e-33	5.29124e-30
Gpnmb	296.154	4.68857	8.84905e-33	3.19061e-29
Gprc5b	213.389	2.81206	7.47506e-31	2.24601e-27
Apoa4	137016	2.21582	1.85569e-29	4.77921e-26
Ly6d	627.655	3.18909	4.55759e-27	1.02705e-23
Siglec1	332.476	2.44995	6.86521e-26	1.37518e-22
Ms4a6c	184.081	2.72409	4.43141e-24	7.98894e-21
Ubd	230.255	3.83574	1.94388e-23	3.18584e-20
Cd36	11957.6	1.88901	1.47093e-21	2.20983e-18
3930402G23Rik	114.954	-3.60785	1.65045e-21	2.28879e-18
Slc23a1	1358.67	1.41925	1.02304e-20	1.31738e-17
Themis	749.354	3.09518	5.93822e-20	7.13695e-17
Slc15a3	370.138	1.97784	1.44034e-19	1.62291e-16
Scd1	199348	2.86541	1.69951e-19	1.80228e-16
Itgb2	478.717	2.32683	3.55206e-19	3.55759e-16
Themis2	237.062	3.03915	5.05782e-19	4.79907e-16
Col1a1	1801.75	2.9469	6.86737e-19	6.19025e-16
Col3a1	2369.49	2.84225	7.76586e-19	6.6668e-16
Evl	208.406	2.69634	1.07246e-18	8.78829e-16
Thrsp	2404.92	2.36121	1.25376e-18	9.82727e-16
Cd180	173.701	3.369	1.89561e-18	1.42392e-15
Fads2	21431.5	2.48536	2.48905e-18	1.7949e-15
Cotl1	1023.36	1.51856	1.56776e-17	1.08706e-14
Pklr	6686.04	2.02077	5.17373e-17	3.45452e-14
Tmem237	139.613	2.12054	1.09288e-16	7.03657e-14
Ly9	106.354	2.39976	1.20624e-16	7.49865e-14
Anxa2	1317.64	2.08821	1.37396e-16	8.25656e-14
Ifit2	239.625	2.05525	1.76738e-16	9.67978e-14
Sdsl	493.189	-2.4336	1.77187e-16	9.67978e-14
Stap1	81.2412	3.15375	1.66968e-16	9.67978e-14
Tyrobp	331.966	1.89446	2.52831e-16	1.3406e-13
Paqr7	4492.94	1.45147	2.96076e-16	1.52505e-13
Fads1	24751	1.28883	5.02972e-16	2.51877e-13
Fcer1g	635.021	1.91643	5.33705e-16	2.60044e-13
Sirpa	1172.62	1.71385	7.4643e-16	3.54122e-13
Psmd4	5109.74	-1.09625	1.47821e-15	6.66229e-13
Ttc39a	173.428	3.2321	1.47212e-15	6.66229e-13
Olfml1	560.534	1.33359	2.74518e-15	1.17833e-12
Saa2	1027.8	2.94828	2.73662e-15	1.17833e-12
Gbp10	168.75	3.00871	2.88994e-15	1.21162e-12
Lgals1	1026.63	2.2994	3.0579e-15	1.2529e-12
Tmem167	1784.9	-1.17581	3.16765e-15	1.26903e-12
Spi1	604.1	2.50698	3.48982e-15	1.36771e-12
Fcgr4	323.062	1.81424	5.58542e-15	2.14242e-12
Cd68	927.78	2.85084	6.70232e-15	2.51728e-12
Mrpl35	1231.92	-1.36809	7.9056e-15	2.90861e-12
Klhdc7a	1535.05	1.77564	8.14473e-15	2.93666e-12
BC029722	311.948	1.67365	1.56689e-14	5.32979e-12
Ccnf	742.58	-1.68493	1.51671e-14	5.32979e-12
Il1rn	481.357	2.60903	1.55131e-14	5.32979e-12
Pnp	2148.56	-1.30456	1.64358e-14	5.48711e-12
Egr2	43.3337	3.11805	2.17568e-14	7.13148e-12
9130409I23Rik	744.319	1.87633	2.26975e-14	7.30696e-12
Col1a2	1021.97	1.72639	2.44107e-14	7.4853e-12
Cyp3a11	59134.8	-1.5479	2.40439e-14	7.4853e-12
Tnfrsf19	510.988	1.62491	2.44971e-14	7.4853e-12
Itgax	142.221	2.56762	2.56539e-14	7.70813e-12
Siae	1855.03	1.42127	3.8597e-14	1.1407e-11
Obp2a	127.404	-3.10099	4.41308e-14	1.28321e-11
Gstt2	2829.57	-1.19435	5.68512e-14	1.62685e-11
Adgrv1	179.741	2.40287	7.3825e-14	2.07956e-11
Clec4a3	92.1037	2.16392	7.9935e-14	2.21703e-11
Fzd4	552.934	1.5281	1.02307e-13	2.79453e-11
Mmp13	47.425	3.24014	1.08508e-13	2.91967e-11
Wfdc2	425.825	1.88166	1.2824e-13	3.39987e-11
Nkiras1	809.165	-1.468	1.45243e-13	3.79484e-11
Peg3	169.814	-1.98549	1.49347e-13	3.84633e-11
Cd74	8534.18	2.40104	1.85432e-13	4.70841e-11
E030018B13Rik	154.389	-3.25759	1.96124e-13	4.8915e-11
Fabp4	618.692	1.48998	1.98069e-13	4.8915e-11
Ccnd1	1245.6	1.75144	2.10296e-13	5.12327e-11
Fam129a	193.272	2.31968	3.22853e-13	7.76053e-11
Cxcl10	206.787	2.0224	3.30791e-13	7.8467e-11
Cd72	88.4205	2.46857	4.02276e-13	9.41848e-11
Asl	21432.1	-1.87199	4.26916e-13	9.86724e-11
Adgre1	501.273	1.89374	4.69715e-13	1.0585e-10
Gm15441	461.035	-2.3794	4.6714e-13	1.0585e-10
Sprr1a	361.327	3.6563	5.2136e-13	1.16038e-10
Tagln2	694.484	1.22394	5.43662e-13	1.19526e-10
Ctage5	14536.1	1.1039	6.56941e-13	1.42691e-10
Laptm5	1222.59	1.93628	6.80865e-13	1.46127e-10
Ces2a	9998.36	-2.37439	7.04469e-13	1.49414e-10
H2-Aa	1842.89	2.03433	8.02656e-13	1.68259e-10
Spryd7	1589.53	-1.07463	8.78916e-13	1.82128e-10
Tyr	67.4386	-2.48638	9.35469e-13	1.91644e-10
Fasn	6227.06	1.00356	1.17898e-12	2.38817e-10
Cxcl9	665.609	2.42064	1.46515e-12	2.93487e-10
Ifi30	905.64	1.8113	1.48438e-12	2.9407e-10
B430306N03Rik	118.06	2.10693	1.53021e-12	2.99855e-10
Itgal	444.998	1.6467	1.86738e-12	3.61991e-10
Limk1	240.673	1.52446	2.04036e-12	3.91315e-10
Etfb	10326.3	-1.02716	2.15738e-12	4.09402e-10
Il2rg	171.138	1.977	2.20699e-12	4.14455e-10
Mrpl15	2027.89	-1.30877	2.29594e-12	4.22359e-10
Slc16a2	9649.7	1.30915	2.2813e-12	4.22359e-10
Zfp560	185.616	-1.91554	2.34001e-12	4.26119e-10
Gbp2	324.975	2.17125	2.46671e-12	4.44698e-10
Clic1	570.486	1.0562	2.75196e-12	4.91212e-10
Gbp3	412.128	1.76818	3.68079e-12	6.50562e-10
Ccr2	175.252	2.14225	3.76648e-12	6.59243e-10
Fyb	470.019	1.84034	3.92032e-12	6.731e-10
Klf6	758.197	1.32086	3.90025e-12	6.731e-10
Dhcr24	33444.6	1.1813	4.58799e-12	7.7673e-10
Gbp6	493.571	1.97693	4.61006e-12	7.7673e-10
Ctss	1950.94	1.60174	4.95534e-12	8.27175e-10
Sesn3	154.308	1.98393	5.65745e-12	9.35711e-10
B430212C06Rik	147.324	2.91125	6.43712e-12	1.05498e-09
Rcan1	845.27	1.01849	6.79825e-12	1.10413e-09
Ccl2	63.7234	2.71019	6.98278e-12	1.12398e-09
Sdc3	3148.55	1.3142	7.06305e-12	1.12684e-09
Rab8b	287.315	1.47891	7.96235e-12	1.25917e-09
Cd300lb	95.9261	2.29164	8.50924e-12	1.33395e-09
Hnrnpa3	4054.85	-1.23134	9.76532e-12	1.51767e-09
Top2a	57.8365	2.70593	1.03276e-11	1.59133e-09
Got1	8883.09	-1.83659	1.06814e-11	1.63191e-09
Cryz	3108.35	0.845553	1.43777e-11	2.17815e-09
Ifitm3	10765.9	1.30225	1.51632e-11	2.27801e-09
Car3	44409.7	2.05591	1.7145e-11	2.55447e-09
Timp1	26.6789	3.14641	2.09188e-11	3.09118e-09
Tmco1	4129.26	-0.783272	2.34967e-11	3.44389e-09
Slc36a1	876.668	1.30799	2.58459e-11	3.75766e-09
Sh3bp1	112.615	2.20544	2.7785e-11	4.00727e-09
Rps15a	3746.61	-2.28142	3.62576e-11	5.18772e-09
Srgn	547.307	1.5904	3.82745e-11	5.43317e-09
Tmem106a	521.938	1.25583	4.20636e-11	5.92439e-09
Mtch2	6424.63	-1.03794	4.49537e-11	6.28236e-09
Pld4	348.798	1.5432	4.62735e-11	6.41707e-09
Gbp7	591.272	1.41713	4.88574e-11	6.72368e-09
Ntrk2	326.83	2.65069	4.93962e-11	6.74632e-09
D930016D06Rik	365.701	-1.47687	5.95626e-11	8.07364e-09
Sema4d	70.3505	2.20841	6.07732e-11	8.17626e-09
Lima1	3373.27	1.26907	6.26078e-11	8.30499e-09
Lmbrd2	568.618	2.46866	6.26514e-11	8.30499e-09
Grpel1	5108.29	-1.37256	6.83479e-11	8.99398e-09
Ociad2	1124.91	0.806641	7.07983e-11	9.24892e-09
Vcam1	940.108	1.51289	7.25228e-11	9.40605e-09
9030619P08Rik	185.154	2.22964	8.03198e-11	1.03429e-08
Agxt	8227.44	-1.28915	8.3372e-11	1.06368e-08
Dck	188.83	1.47316	8.37821e-11	1.06368e-08
Gltp	227.081	1.49308	9.78228e-11	1.23325e-08
Slc17a4	1094.87	1.71926	1.0236e-10	1.28149e-08
Erbb4	121.515	1.59117	1.05405e-10	1.31052e-08
Gm5766	43.96	-2.39933	1.0779e-10	1.32469e-08
Smpd3	487.358	2.18361	1.08015e-10	1.32469e-08
Rtp4	688.481	1.41011	1.12921e-10	1.37549e-08
Dpep1	59.1715	-2.29167	1.21361e-10	1.45859e-08
Myo1f	158.696	1.77653	1.20944e-10	1.45859e-08
Actn1	990.548	1.27429	1.37412e-10	1.62978e-08
Zdhhc9	4324.85	0.985397	1.3732e-10	1.62978e-08
Hnmt	1218.96	1.28107	1.43336e-10	1.68893e-08
Psma6	3771.46	-0.822191	1.55883e-10	1.82485e-08
Mamdc4	55.31	-2.46149	1.59985e-10	1.86078e-08
Dvl1	2327.31	-0.836529	1.67492e-10	1.93561e-08
Trp53rkb	59.6792	-2.55077	1.73134e-10	1.98806e-08
Slc34a2	54.7391	-2.17194	1.74817e-10	1.99469e-08
Cct7	3091.71	-0.791395	1.89791e-10	2.15193e-08
Snca	49.3532	3.09417	1.95015e-10	2.19733e-08
Psmd9	1843.44	-1.23717	2.32235e-10	2.60046e-08
Magix	426.997	-1.18975	2.4834e-10	2.76362e-08
Gclc	15894.4	1.50492	2.56397e-10	2.83578e-08
A1cf	3266.55	1.27112	2.71959e-10	2.98956e-08
Nrip1	275.956	2.14097	2.78613e-10	3.04414e-08
Plek	328.058	1.72575	2.84586e-10	3.09067e-08
Lyz2	1762	1.81563	2.91841e-10	3.15049e-08
Ms4a4c	52.5172	2.51667	2.99132e-10	3.20997e-08
Zfp715	489.758	-1.61621	3.01686e-10	3.21822e-08
Parvg	65.7201	2.13755	3.10682e-10	3.29469e-08
Rassf8	340	2.3013	3.16703e-10	3.3389e-08
Pyhin1	158.538	1.8872	3.2472e-10	3.40352e-08
H2-DMa	226.806	1.58281	3.71188e-10	3.8128e-08
Kbtbd11	126.083	2.15289	3.72228e-10	3.8128e-08
Myadm	1382.94	1.12752	3.67982e-10	3.8128e-08
Sla	116.788	1.61675	3.71694e-10	3.8128e-08
Zfp707	909.095	-1.29547	4.15342e-10	4.23038e-08
Rpl38	2329.82	-0.877426	4.36105e-10	4.41691e-08
Stat1	2682.06	1.07322	4.63027e-10	4.66338e-08
Atg16l2	200.826	-1.49203	4.8926e-10	4.90021e-08
Rd3	68.1239	-2.15221	4.92576e-10	4.90616e-08
1600002H07Rik	1928.03	-1.73926	5.00155e-10	4.95428e-08
D5Ertd615e	124.573	-1.91181	5.25133e-10	5.14516e-08
Oasl2	624.649	2.14415	5.22631e-10	5.14516e-08
Timm22	439.562	-1.07185	5.42645e-10	5.288e-08
Mospd2	1219.4	0.908575	5.76134e-10	5.58417e-08
Lgals3	456.474	1.71101	6.53051e-10	6.29583e-08
Msr1	634.605	1.61292	7.20426e-10	6.90843e-08
Treh	324.689	1.84368	7.4799e-10	7.1348e-08
Rundc3a	837.326	-1.5638	8.3366e-10	7.91012e-08
Zfp652	325.832	1.32884	8.62042e-10	8.13659e-08
Selplg	172.345	1.62562	8.68962e-10	8.15919e-08
Sh3bgrl3	591.816	1.59341	1.03339e-09	9.65285e-08
Dock3	40.241	-2.47105	1.05902e-09	9.69138e-08
Gstm3	737.406	2.48369	1.05008e-09	9.69138e-08
H2-DMb1	91.7303	1.65653	1.04503e-09	9.69138e-08
Tspan33	636.398	-1.13245	1.05893e-09	9.69138e-08
Ubac1	656.539	-0.915494	1.10023e-09	1.00176e-07
C1galt1	559.589	1.63351	1.26265e-09	1.14388e-07
Cyyr1	61.8071	2.03773	1.33041e-09	1.19923e-07
Tle1	1765.67	-1.16061	1.6289e-09	1.46099e-07
Mthfd1l	135.49	1.80782	1.70604e-09	1.5151e-07
Rpl36a	2506.29	-0.794009	1.70023e-09	1.5151e-07
Abt1	558.001	-1.39078	1.83102e-09	1.61812e-07
Ccr5	243.003	1.80249	2.00756e-09	1.76547e-07
Rac2	357.098	1.11929	2.25282e-09	1.97154e-07
Atoh8	1581.41	-1.05319	2.44255e-09	2.12726e-07
Col14a1	2514.18	1.10205	2.4774e-09	2.14724e-07
Ifi44	315.061	2.19026	2.60746e-09	2.24915e-07
Ppp1r18	349.37	1.47733	3.04596e-09	2.61489e-07
Plekha1	635.217	0.982644	3.3373e-09	2.85141e-07
Samhd1	1053.48	1.42981	3.44016e-09	2.92543e-07
Saal1	180.291	-1.67223	3.5918e-09	3.04004e-07
Als2cl	1198.68	-1.13699	3.66742e-09	3.08955e-07
Fgr	164.027	2.12058	3.72363e-09	3.10785e-07
Synpo	815.843	1.44241	3.71355e-09	3.10785e-07
Arsb	1911.04	1.31957	3.78444e-09	3.14405e-07
Cyp4a14	108546	-1.50648	3.90517e-09	3.22947e-07
Tppp	427.606	1.01063	4.31464e-09	3.55179e-07
Ly6e	10353.3	1.56702	4.38971e-09	3.59298e-07
Plin5	2610.4	-1.30275	4.40453e-09	3.59298e-07
S100a11	2798.71	2.91021	4.47142e-09	3.63111e-07
Gatad2b	319.839	2.15928	4.60757e-09	3.7249e-07
Mrpl17	3734.1	-1.93412	4.65891e-09	3.74959e-07
Slc44a1	733.442	1.54766	4.68399e-09	3.75302e-07
Sin3b	1530.17	-1.16375	5.17055e-09	4.12454e-07
Tmsb10	965.995	2.0397	5.21253e-09	4.13971e-07
Fcgr1	190.482	1.70468	5.39827e-09	4.26842e-07
Cd5l	4019.46	1.55957	5.56116e-09	4.37802e-07
Sod3	2854.51	1.50002	5.96497e-09	4.6755e-07
Aoah	75.7102	2.09533	6.27069e-09	4.89385e-07
Gm4841	266.225	2.23934	6.91709e-09	5.37505e-07
Igfbp7	6757.28	1.63396	7.10284e-09	5.49571e-07
Endov	308.898	-1.40859	8.35605e-09	6.41033e-07
Exosc4	919.083	-1.11003	8.35293e-09	6.41033e-07
Ugt1a5	1453.5	2.31525	8.48066e-09	6.47837e-07
Lpcat2	121.752	1.4827	8.54165e-09	6.49742e-07
Mcc	1103.22	-0.821024	8.64582e-09	6.54902e-07
Gm20757	50.9224	-2.23147	8.91203e-09	6.72243e-07
Anxa5	9080.44	1.89802	8.98726e-09	6.75093e-07
Ermp1	3312.74	0.823854	1.01032e-08	7.53847e-07
Trem2	57.723	2.2994	1.01193e-08	7.53847e-07
Tfam	1787.19	-0.83118	1.08882e-08	8.07787e-07
Fam102a	2095	1.37854	1.09859e-08	8.11698e-07
Polrmt	1382.7	-0.954697	1.14139e-08	8.39874e-07
Fam126a	557.833	1.4924	1.17891e-08	8.6396e-07
Insig2	12094.9	-1.3282	1.19e-08	8.68556e-07
Tmem62	695.989	-1.12739	1.21848e-08	8.85755e-07
Abcf3	1509.8	-0.883117	1.24409e-08	9.00738e-07
Ckb	393.78	1.04606	1.26515e-08	9.12324e-07
Pds5a	855.451	1.31383	1.3662e-08	9.8127e-07
Rnf8	112.958	-1.81928	1.49024e-08	1.06611e-06
Apbb1ip	265.589	2.18079	1.60232e-08	1.14176e-06
2010003K11Rik	1480.44	1.5273	1.61492e-08	1.14621e-06
Cmklr1	171.463	1.68385	1.63081e-08	1.15295e-06
Nr3c2	301.229	2.02445	1.66146e-08	1.17003e-06
F7	2181.56	-0.774264	1.734e-08	1.21637e-06
Klf12	607.863	1.35153	1.78531e-08	1.2475e-06
Dio1	8100.88	0.955552	1.83906e-08	1.2801e-06
Pla2g4a	48.5491	2.07918	1.87078e-08	1.29717e-06
Tubb1	21.2103	2.63638	1.87907e-08	1.29793e-06
Rpl13a	11441.8	-0.797994	1.89843e-08	1.30629e-06
Epsti1	149.482	1.95685	1.94232e-08	1.33141e-06
Dusp1	2040.09	1.74572	1.96848e-08	1.34423e-06
Eif4ebp2	3214.76	2.01904	2.04374e-08	1.39036e-06
Zmym5	1170.29	-1.09539	2.05493e-08	1.39272e-06
Shank2	372.406	1.61586	2.12464e-08	1.43457e-06
Lsp1	164.207	1.55774	2.29025e-08	1.54062e-06
Znfx1	2021.74	0.745331	2.43643e-08	1.63286e-06
Gbe1	3775.12	1.39628	2.45677e-08	1.6404e-06
Slco2a1	2125.03	-0.927756	2.51871e-08	1.67555e-06
Commd7	679.163	-1.31012	2.53701e-08	1.68152e-06
Asah2	1258.09	1.36767	2.68207e-08	1.76845e-06
Slc13a4	60.3462	2.3195	2.68779e-08	1.76845e-06
Megf9	374.982	2.02316	2.83329e-08	1.8574e-06
Cep85l	230.833	1.81822	2.90214e-08	1.89564e-06
Gfer	1440.83	-1.07306	2.91489e-08	1.8971e-06
A430078G23Rik	186.942	-1.83024	2.95743e-08	1.91786e-06
Wasf2	755.169	1.34109	3.04078e-08	1.96484e-06
Gamt	4309.93	1.19402	3.10039e-08	1.99621e-06
Zscan21	533.945	-0.899561	3.12764e-08	2.00659e-06
Dock2	194.56	1.82042	3.18846e-08	2.0169e-06
Nip7	477.856	-1.56866	3.17496e-08	2.0169e-06
Rnmt	522.434	-0.974154	3.15846e-08	2.0169e-06
Ssbp2	73.2043	-1.61476	3.17901e-08	2.0169e-06
Rnf125	1773.97	1.86638	3.37088e-08	2.12483e-06
H2-Ab1	4415.47	2.22997	3.40365e-08	2.13801e-06
Ftsj1	657.716	-1.14419	3.47105e-08	2.17278e-06
9430037G07Rik	75.5104	-1.84624	3.66236e-08	2.28346e-06
Rpl37	3363.39	-1.56442	3.6732e-08	2.28346e-06
Abcg3	135.3	1.86971	3.76375e-08	2.33172e-06
E130008D07Rik	67.2035	-1.78235	3.79134e-08	2.33939e-06
Morc4	230.634	1.6473	3.80889e-08	2.33939e-06
Txnl1	4063.26	-0.776376	3.81507e-08	2.33939e-06
Gprin3	204.668	1.63371	3.93887e-08	2.40711e-06
Il18bp	508.639	1.49055	3.9791e-08	2.42349e-06
Bbip1	506.44	-1.08853	3.99669e-08	2.426e-06
Tpm1	1363.89	0.960589	4.04479e-08	2.44696e-06
Ifi27l2b	1584.57	2.73697	4.08356e-08	2.46215e-06
Gpr65	121.869	1.46658	4.19525e-08	2.52107e-06
Trmt12	219.831	-1.53851	4.36436e-08	2.61398e-06
Foxo3	634.751	1.73712	4.40698e-08	2.62666e-06
Ppp1r3e	168.583	1.77376	4.41468e-08	2.62666e-06
Galm	3586.63	0.726524	4.43639e-08	2.63089e-06
Etnppl	3686.02	-1.73357	4.46869e-08	2.64136e-06
Pls1	40.5616	2.41961	4.58262e-08	2.69985e-06
Nxpe2	1412.36	1.14623	4.65689e-08	2.73467e-06
Mapk3	1660.32	0.69299	4.68744e-08	2.74368e-06
9330020H09Rik	65.1222	-1.82737	4.8428e-08	2.80727e-06
Exoc4	498.295	1.54975	4.82795e-08	2.80727e-06
Pitrm1	1258.62	0.921455	4.84039e-08	2.80727e-06
Hcar2	43.6491	2.47815	4.92572e-08	2.84618e-06
Gfod2	209.872	-1.1888	5.06439e-08	2.89844e-06
Haus8	240.557	1.88737	5.05718e-08	2.89844e-06
Rnf19b	1265.49	1.07935	5.05472e-08	2.89844e-06
Cdh5	1229.05	1.05608	5.09594e-08	2.90727e-06
Zfp954	217.174	-1.11585	5.12659e-08	2.91553e-06
Vegfb	1292.23	1.24441	5.22554e-08	2.96246e-06
Ciao1	1834.13	-1.03477	5.30512e-08	2.99814e-06
Iqgap1	690.059	1.13684	5.39108e-08	3.0372e-06
Ddx56	1080.3	-0.923713	5.427e-08	3.04791e-06
Mgat5	96.5309	1.81091	5.45272e-08	3.05285e-06
Pdpr	227.944	2.05844	6.22127e-08	3.47236e-06
Aldh1b1	991.584	1.03845	6.37477e-08	3.53613e-06
Lsm12	744.458	0.982824	6.35528e-08	3.53613e-06
Ptprc	500.044	1.50187	6.41552e-08	3.54782e-06
Cers6	229.066	1.69666	6.48095e-08	3.55133e-06
H2-Q1	1049.55	2.01019	6.46892e-08	3.55133e-06
Mthfr	374.906	-1.35427	6.46759e-08	3.55133e-06
Rpl6	11236	-0.668861	6.61826e-08	3.61557e-06
Bicc1	189.315	1.69475	6.64129e-08	3.6172e-06
Arhgef9	254.542	1.50405	6.77756e-08	3.6803e-06
Use1	1596.42	-0.914956	6.8035e-08	3.68329e-06
Slc27a1	1108.9	-0.985857	6.93101e-08	3.74109e-06
Bysl	606.69	-0.772027	7.60333e-08	4.06862e-06
Mepce	1086.1	-0.847631	7.57447e-08	4.06862e-06
Rfxank	299.195	-1.12334	7.6281e-08	4.06862e-06
Sdad1	517.948	-0.920008	7.62516e-08	4.06862e-06
Aass	18241.1	-0.993101	7.65545e-08	4.07116e-06
Uqcc3	776.203	-1.04682	7.94613e-08	4.21332e-06
Crcp	1094.23	-1.07407	8.42295e-08	4.45305e-06
Adgrf1	46.8262	-2.07247	8.50594e-08	4.48377e-06
Gas2	1299.57	0.687401	8.56153e-08	4.49992e-06
Gm13152	560.146	1.90115	8.63951e-08	4.51458e-06
Rit1	527.995	-0.936998	8.63917e-08	4.51458e-06
Klra2	92.0088	1.82832	8.84891e-08	4.61064e-06
Tmem184a	575.578	1.03271	9.71419e-08	5.0469e-06
Tlr1	66.0987	2.20252	1.00152e-07	5.18835e-06
Bank1	94.8035	2.07429	1.08039e-07	5.5654e-06
Fam83a	132.513	2.09115	1.08048e-07	5.5654e-06
Ercc8	82.7667	-1.45889	1.08714e-07	5.58373e-06
Ucp2	4736.15	2.06417	1.10564e-07	5.66265e-06
Msn	1600.35	1.14407	1.13294e-07	5.78602e-06
Basp1	165.727	2.50378	1.14277e-07	5.81971e-06
Sult1c2	172.637	1.2493	1.16318e-07	5.907e-06
Zfp512b	781.702	-0.873114	1.19945e-07	6.07408e-06
Lipa	16757.9	1.22035	1.26706e-07	6.36757e-06
Map3k10	829.389	-1.13358	1.268e-07	6.36757e-06
Nnmt	3596.93	-1.94596	1.2663e-07	6.36757e-06
Puf60	2449.57	-0.883228	1.28078e-07	6.41387e-06
Fam8a1	844.178	2.00109	1.33479e-07	6.66318e-06
Tecr	9295.21	0.990222	1.34165e-07	6.66318e-06
Trpc6	56.3353	-2.39043	1.33934e-07	6.66318e-06
1810026B05Rik	270.257	-1.34079	1.3913e-07	6.87188e-06
Sik2	231.523	1.61337	1.39083e-07	6.87188e-06
Fcgr3	395.621	1.60649	1.47169e-07	7.24906e-06
Adgre4	232.665	1.27714	1.51106e-07	7.40257e-06
Zfp622	1062.13	-0.982581	1.50782e-07	7.40257e-06
Tlr7	94.7436	1.96222	1.52621e-07	7.45653e-06
BC089597	1655.75	-1.44924	1.55209e-07	7.54518e-06
Lgmn	3596.85	1.26822	1.55273e-07	7.54518e-06
Wdr12	530.256	-1.37573	1.60387e-07	7.77273e-06
Cidec	3320.68	1.68509	1.61378e-07	7.7998e-06
Mogat1	192.346	1.81799	1.63759e-07	7.8937e-06
Psd3	1199.87	0.887233	1.69666e-07	8.15664e-06
Iqsec1	2022.5	1.05833	1.72268e-07	8.25969e-06
Pin1	509.054	-1.27667	1.73003e-07	8.27293e-06
Trim56	186.911	1.4918	1.773e-07	8.45599e-06
Tapbpl	772.108	0.890638	1.79237e-07	8.5258e-06
Enho	385.579	-2.34519	1.81939e-07	8.63158e-06
Fam171b	62.4115	2.0948	1.83839e-07	8.69881e-06
Anxa11	1759.08	1.1763	1.85531e-07	8.72241e-06
Slco1a4	2407.53	-1.68841	1.8564e-07	8.72241e-06
Zbtb38	323.703	1.26701	1.85789e-07	8.72241e-06
Il6st	5794.8	0.992554	1.90017e-07	8.89773e-06
Dopey2	1588.26	0.84088	1.95819e-07	9.14566e-06
Tlr3	287.362	1.22337	1.96525e-07	9.15493e-06
Ncaph2	1853.66	-0.998848	2.06568e-07	9.59796e-06
Psmb6	4142.82	-0.9354	2.07818e-07	9.6312e-06
Gpr182	937.605	1.0966	2.09244e-07	9.67242e-06
Pparg	874.805	1.19337	2.27283e-07	1.04794e-05
Hcls1	358.002	1.67581	2.29169e-07	1.05395e-05
Zfp157	158.77	-1.15822	2.29888e-07	1.05456e-05
Timm8a1	233.109	-1.07814	2.31723e-07	1.06028e-05
Cadm4	379.851	-2.07981	2.35442e-07	1.07457e-05
Lilrb4a	191.387	1.78121	2.40803e-07	1.09626e-05
H2-T24	148.637	1.70653	2.42105e-07	1.09941e-05
Klhdc8a	132.4	-1.87753	2.46175e-07	1.11509e-05
Snx20	111.949	2.29522	2.48346e-07	1.1221e-05
Fuom	672.987	-1.3645	2.50085e-07	1.12713e-05
Asic5	284.952	-1.49131	2.53788e-07	1.13813e-05
Cmbl	6425.11	-0.901442	2.53447e-07	1.13813e-05
Mrpl19	513.284	-1.19023	2.63241e-07	1.17759e-05
Ceacam19	63.4727	-2.1021	2.73324e-07	1.21666e-05
Narfl	625.487	-0.796025	2.73208e-07	1.21666e-05
Ndufs4	2587.49	-1.05498	2.74898e-07	1.22066e-05
Eef1d	3105.28	-0.787042	2.78285e-07	1.23266e-05
St7l	942.584	-1.03508	2.79749e-07	1.23611e-05
Chic1	100.101	-1.83782	2.80639e-07	1.23701e-05
Tnfaip3	195.185	1.32352	2.83139e-07	1.24498e-05
Cspg5	45.7663	-2.04048	2.85895e-07	1.25404e-05
Ccdc51	212.156	-1.0806	2.91725e-07	1.27425e-05
Mia2	1765.1	2.10998	2.91916e-07	1.27425e-05
Cyp2j9	284.173	-1.79397	2.93571e-07	1.27767e-05
Uap1l1	701.699	1.39393	2.94116e-07	1.27767e-05
Ang	6227.38	-1.18523	2.95712e-07	1.28151e-05
Dclre1c	237.353	-0.973455	3.01331e-07	1.30273e-05
Adck5	1468.14	-1.44095	3.17111e-07	1.36712e-05
Aptx	496.47	-1.12532	3.17741e-07	1.36712e-05
Prkar2a	2590.77	1.28181	3.22257e-07	1.38325e-05
Timm13	2285.78	-1.31329	3.28043e-07	1.40474e-05
Cybb	932.715	1.59672	3.33701e-07	1.42558e-05
Aqp11	1030.56	1.27557	3.51184e-07	1.49489e-05
Sephs1	1513.52	-1.08489	3.51583e-07	1.49489e-05
Def8	1899.17	-0.745728	3.65857e-07	1.55192e-05
Tuba4a	4349.89	-0.997553	3.66933e-07	1.55283e-05
Ccdc3	189.123	1.60387	3.69703e-07	1.56089e-05
9430083A17Rik	32.8388	-2.13114	3.75636e-07	1.57779e-05
Rab11b	3725.9	-0.816896	3.747e-07	1.57779e-05
Slc44a3	415.134	1.32343	3.76331e-07	1.57779e-05
Parp12	1143.56	1.12179	3.84399e-07	1.60415e-05
Tubb6	448.842	0.949795	3.83958e-07	1.60415e-05
Coq3	728.02	-1.37415	3.85944e-07	1.60533e-05
Nid1	1004.25	1.38887	3.86461e-07	1.60533e-05
Olig1	554.366	1.402	3.88469e-07	1.60996e-05
Trim7	179.6	1.88286	3.93135e-07	1.62184e-05
Zfp60	279.603	-0.928254	3.93127e-07	1.62184e-05
Nrgn	87.8933	2.05582	3.97359e-07	1.63552e-05
Acot1	4531.18	-1.36592	3.99647e-07	1.64119e-05
Tbl3	941.805	-0.932113	4.03977e-07	1.6552e-05
Rps27a	5173.58	-0.836802	4.13985e-07	1.69236e-05
Rps20	6887.98	-1.46508	4.1573e-07	1.69565e-05
Timm10	489.68	-0.972498	4.20559e-07	1.71148e-05
Lifr	5713.69	-0.881996	4.22796e-07	1.7167e-05
Clec4e	18.1601	2.53837	4.27551e-07	1.73211e-05
Dirc2	2235.65	-0.831863	4.36632e-07	1.76493e-05
Tomm20	4230.52	-1.19562	4.52053e-07	1.82318e-05
Cdk7	511.849	-0.98567	4.57841e-07	1.83462e-05
Sorbs1	3105.52	0.94772	4.57942e-07	1.83462e-05
Tmem123	1905.89	1.05208	4.57263e-07	1.83462e-05
Ces1b	1841.43	-1.39526	4.63147e-07	1.85136e-05
Ccdc186	226.846	1.96829	4.72246e-07	1.87939e-05
Samd9l	1129.82	1.50457	4.72134e-07	1.87939e-05
Dtwd2	145.421	-1.39413	4.73326e-07	1.87954e-05
Cops6	2878.55	-1.13692	4.76622e-07	1.88847e-05
Kynu	5337.22	-0.682335	4.85126e-07	1.91795e-05
Pltp	2309.71	1.87178	4.9173e-07	1.93598e-05
Pstpip2	592.978	1.72364	4.91835e-07	1.93598e-05
Cdk9	1600.51	-1.03334	4.97494e-07	1.95399e-05
E330011O21Rik	180.65	1.24789	5.46716e-07	2.13845e-05
Slc50a1	290.794	1.4263	5.4683e-07	2.13845e-05
Glt28d2	198.373	-1.36817	5.56444e-07	2.17134e-05
Dph7	195.399	-1.22636	5.62561e-07	2.19046e-05
Ntn4	435.744	1.8479	6.04661e-07	2.34932e-05
Itga10	32.1913	-2.06848	6.06667e-07	2.35204e-05
Clec7a	778.928	2.07009	6.12558e-07	2.36979e-05
E430025E21Rik	1330.85	0.767392	6.15128e-07	2.37463e-05
Hacd4	41.362	1.98407	6.18471e-07	2.38243e-05
Phf5a	795.381	-1.38106	6.24846e-07	2.40186e-05
Lsm1	569.604	-1.29929	6.27035e-07	2.40515e-05
Dap	9797.41	1.13945	6.30779e-07	2.41437e-05
Fbxo40	18.0687	2.39168	6.40256e-07	2.44545e-05
Gsta1	24.6604	2.32553	6.44945e-07	2.45815e-05
Rsu1	1084.59	1.36128	6.61626e-07	2.51641e-05
Ehhadh	49525.7	-1.2129	6.67632e-07	2.53391e-05
Gclm	6171.5	0.716329	6.7037e-07	2.53896e-05
Mum1	222.473	-1.07303	6.75061e-07	2.54603e-05
Tlr9	30.5984	2.25772	6.747e-07	2.54603e-05
Gsta3	33793.3	1.13933	6.85252e-07	2.57907e-05
Col5a1	394.6	0.891154	6.99601e-07	2.62759e-05
Arhgap21	1182.69	0.752943	7.28452e-07	2.73026e-05
Hsd3b3	3470.06	1.29266	7.33855e-07	2.7448e-05
Eif4ebp3	1172.93	-1.75634	7.40162e-07	2.76266e-05
Dtx3l	2488.93	0.771569	7.5892e-07	2.82682e-05
Plscr4	562.192	1.92764	7.69426e-07	2.86004e-05
Nckap1l	335.564	1.54481	7.89367e-07	2.92813e-05
Ms4a6d	79.4581	1.6916	8.22554e-07	3.03685e-05
Prpf31	611.39	-0.984118	8.22921e-07	3.03685e-05
Tpm3	4281.25	0.915844	8.23731e-07	3.03685e-05
Snx9	1461.76	1.32409	8.26502e-07	3.04085e-05
Trim39	331.075	-1.06803	8.28971e-07	3.04372e-05
Scd2	372.698	1.09542	8.37065e-07	3.06097e-05
Vmo1	67.533	-1.51141	8.35713e-07	3.06097e-05
Pim1	694.064	1.77901	8.67744e-07	3.16674e-05
Wwc1	2671.29	0.864287	8.74432e-07	3.1847e-05
9030624G23Rik	49.9159	-1.65579	8.78618e-07	3.18707e-05
Tmem186	478.348	-0.840646	8.76879e-07	3.18707e-05
Plekhg6	657.361	0.76981	8.89058e-07	3.21846e-05
Pkm	1702.56	1.54177	9.18225e-07	3.31739e-05
Ppp4r1l-ps	134.269	-1.45791	9.34871e-07	3.37077e-05
Atg2a	3526.99	-0.840897	9.42109e-07	3.39009e-05
Cd48	95.7602	1.41446	9.56326e-07	3.43439e-05
Ccnj	98.8774	-1.25714	9.69298e-07	3.47406e-05
Cfap74	53.0799	-1.74152	9.90851e-07	3.54426e-05
Dock10	206.869	1.19078	1.05111e-06	3.75236e-05
Exosc2	336.074	-0.94202	1.07592e-06	3.83333e-05
Retsat	34816.3	-0.590692	1.0868e-06	3.86445e-05
Cib1	2345.69	-0.751218	1.09362e-06	3.88107e-05
Higd1a	1564.02	-1.07636	1.11393e-06	3.94536e-05
Aph1c	44.2612	-1.65949	1.17658e-06	4.14286e-05
Cops5	2171.81	-0.792813	1.17241e-06	4.14286e-05
Zfp689	65.9542	-1.77449	1.17628e-06	4.14286e-05
Cyb5b	13890.4	0.805573	1.19721e-06	4.19907e-05
Mnda	97.6297	2.08516	1.19604e-06	4.19907e-05
Wdfy4	144.605	1.07314	1.20039e-06	4.20207e-05
Col6a3	443.411	0.983505	1.2105e-06	4.22923e-05
Slc11a1	367.604	1.54963	1.24856e-06	4.35377e-05
Fktn	140.908	1.74963	1.26571e-06	4.40505e-05
C1qb	3171.96	1.61434	1.28098e-06	4.44963e-05
Ifi204	361.477	1.60175	1.30877e-06	4.53739e-05
Avpr1a	889.23	-1.53036	1.31797e-06	4.56052e-05
Arl4a	2778.29	-1.11526	1.32799e-06	4.58639e-05
Treml4	240.096	1.62026	1.3463e-06	4.64076e-05
Cfd	507.364	2.15683	1.36256e-06	4.68783e-05
Atp5o	5935.36	-0.746449	1.38788e-06	4.76584e-05
Abcd1	1408.09	1.08252	1.40344e-06	4.81011e-05
Tbc1d8	730.605	-1.10714	1.40978e-06	4.82269e-05
C8b	10147.6	-1.50282	1.42761e-06	4.87443e-05
9030617O03Rik	1539.75	0.926471	1.4327e-06	4.88254e-05
AI607873	647.768	1.87137	1.43778e-06	4.89061e-05
Sugt1	1089.52	-0.76307	1.44067e-06	4.89124e-05
Ccnt1	211.685	1.70815	1.45779e-06	4.93249e-05
Ciita	59.1744	1.7148	1.4583e-06	4.93249e-05
5033403H07Rik	312.408	-0.976124	1.46109e-06	4.9327e-05
Bin2	153.03	1.84602	1.46495e-06	4.93648e-05
Mme	2565.7	1.10229	1.49947e-06	5.04335e-05
Insc	333.257	-1.25957	1.5055e-06	5.04481e-05
Lilr4b	80.0395	1.55657	1.50359e-06	5.04481e-05
Slc17a8	950.465	-0.891684	1.5731e-06	5.25398e-05
Slc36a1os	106.324	-1.71643	1.57468e-06	5.25398e-05
Sp100	693.64	1.53911	1.57946e-06	5.25398e-05
Zfp775	123.909	-1.29919	1.57957e-06	5.25398e-05
Mcm10	2456.3	-0.824119	1.59176e-06	5.28475e-05
Arhgap17	517.687	0.862674	1.60541e-06	5.31051e-05
Pgm1	211.021	0.94115	1.60429e-06	5.31051e-05
Zeb2	820.69	1.35792	1.62595e-06	5.36862e-05
Cyth4	209.578	1.43029	1.70625e-06	5.62346e-05
Aacs	1101.8	1.88595	1.72555e-06	5.67067e-05
Serpine2	728.186	-1.43222	1.72687e-06	5.67067e-05
Lrrc8d	1756.16	0.694939	1.7487e-06	5.73192e-05
1190002N15Rik	1720	0.724141	1.78508e-06	5.82996e-05
Prkca	554.631	1.00931	1.78214e-06	5.82996e-05
Uba1y	63.0029	-1.67838	1.8066e-06	5.88959e-05
A330023F24Rik	71.6465	-2.16894	1.85191e-06	6.0264e-05
Slamf9	37.9928	1.68398	1.92124e-06	6.24075e-05
Tgfb1	1165.02	1.23218	1.92708e-06	6.24846e-05
Myo1d	895.573	0.812945	1.9467e-06	6.30075e-05
Lcn2	2515.59	2.19996	1.96694e-06	6.35483e-05
Arhgdib	565.571	1.55836	1.98032e-06	6.38661e-05
1700094D03Rik	81.813	-1.2924	1.98613e-06	6.39393e-05
Ndc1	190.994	1.45621	1.99721e-06	6.41814e-05
Epb41l5	1485.21	-0.785093	2.03892e-06	6.53883e-05
Serpina1a	65636.5	-0.726742	2.04202e-06	6.53883e-05
Lpl	2074.8	1.09627	2.04811e-06	6.54669e-05
Shroom1	1015.59	-0.859552	2.05654e-06	6.56199e-05
Klf3	1681.7	1.67183	2.06756e-06	6.5855e-05
5530601H04Rik	71.3547	-1.43443	2.16766e-06	6.88003e-05
Hpgd	5163.08	1.00216	2.16712e-06	6.88003e-05
Fbxo8	2950.68	-0.84483	2.17943e-06	6.90522e-05
Dna2	245.058	-1.10513	2.1919e-06	6.93254e-05
Zhx3	908.341	1.04114	2.21093e-06	6.9805e-05
Lgals3bp	8685.45	1.74612	2.21714e-06	6.98788e-05
Slc38a9	240.134	-1.06691	2.24176e-06	7.05313e-05
Creb3l2	315.518	1.57089	2.24731e-06	7.05827e-05
Capg	155.103	1.2847	2.30531e-06	7.22785e-05
Aqp8	1185.71	1.60379	2.33817e-06	7.31814e-05
Serpina6	7429.54	1.22861	2.3535e-06	7.35337e-05
Mr1	230.015	1.28364	2.40827e-06	7.51115e-05
Serf2	4983.77	-1.05971	2.4165e-06	7.51115e-05
Sf3b1	4646.81	-0.954594	2.41471e-06	7.51115e-05
Folr2	322.878	1.39841	2.45625e-06	7.62157e-05
Ms4a6b	50.7792	2.07759	2.47136e-06	7.65528e-05
Taf8	286.767	-0.879394	2.52202e-06	7.79878e-05
Apol9a	1391.56	1.30567	2.60043e-06	8.02086e-05
Rad54b	69.7293	-1.89194	2.60273e-06	8.02086e-05
Ranbp3l	33.9678	-1.83592	2.6089e-06	8.02614e-05
Clns1a	1185.87	-0.8409	2.66322e-06	8.17931e-05
H2afv	1198.5	-0.882403	2.67686e-06	8.18747e-05
Masp1	2032.57	1.54498	2.6795e-06	8.18747e-05
Zfp706	4027.25	-0.627735	2.67926e-06	8.18747e-05
9830147E19Rik	170.723	-1.15243	2.6932e-06	8.18768e-05
Nfasc	32.7826	-2.01308	2.68715e-06	8.18768e-05
Riok3	3614.03	-0.814752	2.69291e-06	8.18768e-05
Isg20	144.314	1.85364	2.71484e-06	8.23959e-05
Fxyd5	358.518	1.83426	2.72979e-06	8.26091e-05
Slfn1	15.5189	2.23435	2.73103e-06	8.26091e-05
Rest	185.691	1.45906	2.75445e-06	8.3178e-05
Rras	945.708	0.987416	2.77655e-06	8.37052e-05
Ctse	88.678	1.71367	2.81025e-06	8.45798e-05
Epm2a	93.2967	2.16574	2.8927e-06	8.6916e-05
F13a1	20.0011	2.30724	2.92119e-06	8.76261e-05
Ube2l6	2030.56	0.902885	2.92643e-06	8.76373e-05
Ano6	641.651	0.959257	3.003e-06	8.97812e-05
Them7	1209.35	0.828752	3.0197e-06	9.01312e-05
Eif1ad	859.305	-1.23043	3.02948e-06	9.02736e-05
Eif2ak3	564.532	1.36139	3.04768e-06	9.05044e-05
Prkx	179.336	1.25742	3.05523e-06	9.05044e-05
Tgfbr2	1890.55	1.03885	3.05731e-06	9.05044e-05
Usp14	1864.07	-0.664747	3.04597e-06	9.05044e-05
4930481A15Rik	227.589	-1.01463	3.10964e-06	9.13039e-05
Bccip	2015	-0.729328	3.09091e-06	9.13039e-05
Fam207a	893.136	-0.698182	3.10287e-06	9.13039e-05
Hint1	5008.73	-0.805874	3.10641e-06	9.13039e-05
Loxl2	313.718	1.38165	3.10218e-06	9.13039e-05
Zfp719	139.119	-1.17897	3.15634e-06	9.25242e-05
Rps5	6214.11	-0.684794	3.17036e-06	9.27846e-05
Serpina12	2444.55	-1.30153	3.22018e-06	9.40897e-05
Ccdc62	113.432	-1.41432	3.28152e-06	9.57269e-05
Lama5	185.096	-1.19231	3.31966e-06	9.6683e-05
Dennd6b	146.83	-1.67044	3.34024e-06	9.71255e-05
Dock8	1592.66	1.02078	3.35891e-06	9.75112e-05
Dnajb9	3003.37	1.28867	3.38104e-06	9.79958e-05
Heg1	531.944	1.81835	3.44239e-06	9.96139e-05
Wbscr16	634.853	-0.811951	3.45554e-06	9.98342e-05
Ngfr	306.963	1.22866	3.51404e-06	0.000101362
Amdhd1	7319.26	-0.999976	3.53396e-06	0.000101611
Rpl36	4066.01	-0.712996	3.53004e-06	0.000101611
Mrm1	73.9388	-1.62854	3.61336e-06	0.000103729
Hadh	18489.7	0.717066	3.61978e-06	0.000103748
Col13a1	178.448	-1.1622	3.68481e-06	0.000105444
Hpcal1	451.647	0.937668	3.7284e-06	0.000106381
Spn	58.0154	1.91377	3.72934e-06	0.000106381
Car5a	471.293	1.28557	3.73855e-06	0.000106475
Nme2	4912.36	-0.84398	3.75551e-06	0.000106789
Cyp2f2	42654.5	0.879738	3.78142e-06	0.000107357
Nme1	1833.53	-1.14318	3.79827e-06	0.000107586
Tmtc1	56.9655	-1.69828	3.80142e-06	0.000107586
Mob3a	148.008	1.03001	3.80848e-06	0.000107616
Rpl17	11521.6	-0.978878	3.90657e-06	0.000110216
Grk1	137.946	-1.98641	3.94886e-06	0.000111234
Ptov1	3604.79	-0.85739	3.97612e-06	0.000111828
Bhlhe40	3275.01	1.40904	4.05794e-06	0.000113858
Mccc1os	37.0116	-1.68361	4.06094e-06	0.000113858
Fanci	36.9635	-1.78303	4.08806e-06	0.00011444
Csrp2	1162.05	-1.0016	4.12393e-06	0.000115087
Srbd1	543.374	0.824989	4.13344e-06	0.000115174
Nags	2572.96	-0.947328	4.22235e-06	0.00011747
Fmn1	153.891	1.19373	4.27136e-06	0.00011865
Siglece	181.774	1.20765	4.35034e-06	0.000120658
Slamf8	45.7014	1.69097	4.46686e-06	0.0001237
Tbc1d31	564.052	1.77859	4.5756e-06	0.000126517
Eml5	158.71	-1.28337	4.61795e-06	0.000127492
Aldh18a1	70.0196	1.62789	4.66131e-06	0.000128493
Itfg2	362.753	-1.0787	4.6717e-06	0.000128582
Ppbp	57.1067	2.00803	4.72879e-06	0.000129955
Zfp58	138.413	-1.30275	4.73656e-06	0.000129971
Gm8234	43.2826	-1.64815	4.82405e-06	0.00013217
C77080	3589.83	1.09045	4.83311e-06	0.000132218
Abcd2	1207.86	1.41342	4.85015e-06	0.000132483
Elp6	125.798	-1.23329	4.87725e-06	0.000133021
Acp1	2666.08	-0.900759	5.05991e-06	0.000137795
Mtf2	300.716	-0.922746	5.11886e-06	0.00013919
Tpd52l2	1122.72	-1.18545	5.36864e-06	0.000145762
Gm4285	166.938	-1.21883	5.41647e-06	0.000146839
Sfi1	357.842	-1.04379	5.44156e-06	0.000147155
Wdr4	291.163	-1.40824	5.44445e-06	0.000147155
Gimd1	63.0965	2.24579	5.47962e-06	0.000147884
Cyp2c54	6971.72	-1.51514	5.54672e-06	0.000149471
Cyp2c37	13028.3	-1.30034	5.7173e-06	0.000153466
Ms4a4b	20.1579	2.0034	5.70595e-06	0.000153466
Mtx3	566.178	-0.821001	5.7205e-06	0.000153466
Zfp593	82.64	-1.7097	5.76958e-06	0.000154553
Zpr1	1393.88	-1.27797	5.79155e-06	0.000154911
Zfp110	1054.87	-0.784897	5.82627e-06	0.000155609
BC003965	901.617	-0.972469	5.85963e-06	0.000155679
Gm5150	15.3254	2.17571	5.8514e-06	0.000155679
Hal	9487.38	-1.16926	5.86342e-06	0.000155679
Rps23	2928.02	-0.789166	5.84886e-06	0.000155679
Zfp446	125.808	-1.25454	6.10698e-06	0.000161669
Enah	67.4457	-1.47256	6.18484e-06	0.000162677
Hmox1	950.792	1.09991	6.18264e-06	0.000162677
Nob1	252.072	-0.949552	6.19016e-06	0.000162677
Nrg1	40.3328	2.19804	6.16463e-06	0.000162677
Pank4	235.505	-0.94901	6.19012e-06	0.000162677
Dtwd1	203.38	-0.871274	6.23084e-06	0.000163507
Mocs2	4001.01	-0.966079	6.31278e-06	0.000165417
Ikbkap	472.451	-1.14411	6.38246e-06	0.000166535
Phb	5484.47	-0.997762	6.36912e-06	0.000166535
Zfp945	594.714	-1.23468	6.38316e-06	0.000166535
Slc25a33	856.645	-1.2719	6.4748e-06	0.000168682
Slc7a8	295.434	1.46493	6.57038e-06	0.000170925
Rfesd	333.716	-0.85222	6.5879e-06	0.000171134
Map3k13	302.067	1.5781	6.65238e-06	0.000172133
Pradc1	164.54	-1.00774	6.65502e-06	0.000172133
Rapgef3	152.588	-1.19705	6.65307e-06	0.000172133
Abcb1a	198.321	1.13206	6.68404e-06	0.000172636
Sap18	813.923	-1.00028	6.81504e-06	0.000175768
Creb3l1	276.082	2.05403	6.91082e-06	0.000177759
Itga9	820.601	0.984395	6.91196e-06	0.000177759
Rgs16	3803.82	2.0661	6.97288e-06	0.00017907
Zfp949	260.044	-1.07328	7.01578e-06	0.000179915
Smc2	92.1364	1.79987	7.0787e-06	0.000181271
Trip4	2058.65	-0.813566	7.27617e-06	0.000186063
Brwd1	1108.77	-0.886275	7.32189e-06	0.000186967
Dsg1c	271.768	1.18871	7.42355e-06	0.000189295
Supt4a	506.432	-0.685971	7.5582e-06	0.000192457
Gjb2	18672.5	0.642559	7.58653e-06	0.000192905
Rgs2	280.512	1.26284	7.62015e-06	0.000193487
Sparc	3251.88	0.997607	7.7082e-06	0.000195448
Zfp869	635.987	-0.818823	7.74938e-06	0.000196216
Nars2	597.03	-0.883458	7.87544e-06	0.000199128
Arhgap30	191.271	1.30242	7.97843e-06	0.000201168
Srsf3	2091.01	-0.983751	7.9723e-06	0.000201168
Abca14	17.0215	-2.27015	8.06415e-06	0.000203045
Serpinh1	518.023	0.778438	8.1448e-06	0.00020479
Tlcd2	3349.26	1.52649	8.1851e-06	0.000205517
Sphk2	2261.22	-0.87915	8.22499e-06	0.000206231
Sra1	1740.82	-0.643699	8.25617e-06	0.000206725
Atg101	1087.13	-0.884963	8.28822e-06	0.00020724
Cd2bp2	851.145	-0.725464	8.38705e-06	0.000208554
Nufip1	489.084	-0.960361	8.36968e-06	0.000208554
Sntb1	1635.82	1.91201	8.37691e-06	0.000208554
Trim30a	338.064	1.07895	8.3579e-06	0.000208554
Shisa5	1158.34	1.01782	8.58027e-06	0.000213065
Fgfr1op	462.319	-0.747939	8.66715e-06	0.000214926
Hnrnpul1	3190.49	1.69335	8.76285e-06	0.000216703
Rab30	1125.29	-0.885655	8.75236e-06	0.000216703
Traf2	296.993	-1.16536	8.81257e-06	0.000217634
Ighmbp2	143.46	-1.02911	8.98057e-06	0.00022148
Rapgef4	6468.39	-1.14033	9.08219e-06	0.00022368
Blnk	81.3353	1.51767	9.13605e-06	0.000224699
Ikbkg	2158.66	-1.15344	9.1653e-06	0.000225037
Ogfod2	779.934	-1.14063	9.17472e-06	0.000225037
Abhd2	2499.97	1.99658	9.3954e-06	0.000230136
Gjc3	110.738	-1.65135	9.49147e-06	0.000232174
Trip11	539.497	1.37091	9.66664e-06	0.000236138
Rasgrp1	78.7364	1.45449	9.86925e-06	0.000240762
Cd53	443.671	1.29778	1.00028e-05	0.00024369
Fmnl1	124.477	1.56785	1.01932e-05	0.000247994
Olfr613	474.986	-1.39575	1.03378e-05	0.000251172
Myo9a	246.875	0.884201	1.03567e-05	0.000251293
Inmt	8743.19	1.29008	1.03852e-05	0.000251646
Acss3	474.549	1.4551	1.05526e-05	0.000255034
Oas3	221.256	1.62353	1.05533e-05	0.000255034
Gm16548	124.69	-1.51663	1.06135e-05	0.000256145
Cyp17a1	1131.54	1.3	1.06764e-05	0.000257319
Kdm3a	619.125	-0.738624	1.06958e-05	0.000257441
Rpl31	4661.27	-1.22158	1.07652e-05	0.000258766
Mrps33	1299.99	-0.879576	1.08332e-05	0.000260054
Tob1	3781.95	0.826079	1.08806e-05	0.000260845
Rps21	2545.39	-1.23686	1.10659e-05	0.000264935
Rps18	7106.7	-1.30092	1.11734e-05	0.000267155
Card11	40.5318	1.7584	1.11933e-05	0.000267275
Kctd12	729.721	1.04441	1.1209e-05	0.000267295
AB124611	97.3676	1.2596	1.20603e-05	0.000287218
Pqlc2	512.732	-1.15587	1.20916e-05	0.000287582
Rps3	10725.3	-1.18759	1.21795e-05	0.000289292
Gm30505	58.109	-1.29129	1.24289e-05	0.000294826
Med28	929.823	-1.51163	1.24804e-05	0.000295658
Dhdh	11098.3	1.79413	1.25532e-05	0.000296993
Scimp	34.6336	1.56254	1.26254e-05	0.000298309
Fgf1	4668.9	-0.673387	1.27898e-05	0.000301799
Dact2	612.11	-0.844594	1.28951e-05	0.000303886
Pdxk	1932.23	0.592948	1.29525e-05	0.00030484
BC004004	3965.17	-0.674795	1.30066e-05	0.000305378
Myo1g	64.3494	1.37528	1.3026e-05	0.000305378
Vps16	804.612	-0.932223	1.30431e-05	0.000305378
Zfp595	128.574	-1.05088	1.30379e-05	0.000305378
Adap2	1012.09	1.50731	1.3078e-05	0.000305798
Clec4a1	118.085	1.24629	1.31455e-05	0.000306581
Pfn1	8369.34	0.983605	1.31361e-05	0.000306581
Cpsf3l	459.875	-0.771182	1.33313e-05	0.000310514
Ssh1	510.249	1.16446	1.34064e-05	0.000311859
Alkbh7	199.07	-1.45167	1.35977e-05	0.000315901
Lmo7	811.423	0.762427	1.36671e-05	0.000316698
Slc25a48	155.404	1.64899	1.36572e-05	0.000316698
Slfn9	69.7381	1.72686	1.3734e-05	0.000317839
Ccl3	12.3704	2.0359	1.38558e-05	0.000319427
Ikzf1	149.15	1.47543	1.38503e-05	0.000319427
P2ry12	94.8615	1.521	1.38389e-05	0.000319427
Serpinb8	167.285	1.09968	1.39101e-05	0.00032027
Fblim1	108.217	1.2936	1.39511e-05	0.000320804
Rarres1	4624.2	1.41382	1.40803e-05	0.000323362
Lyve1	681.982	1.53471	1.42195e-05	0.000326144
Tbkbp1	602.191	0.988768	1.43658e-05	0.000329081
Itpkb	306.412	1.1247	1.44093e-05	0.000329658
Nhp2	703.965	-0.881979	1.44481e-05	0.000330127
Nfix	5248.62	0.942792	1.45544e-05	0.000331925
Pydc4	31.3228	2.19878	1.45636e-05	0.000331925
Acod1	20.1797	2.1039	1.47895e-05	0.000336648
Kctd15	260.204	-1.48539	1.48556e-05	0.0003373
Txnip	5153.99	0.767849	1.48526e-05	0.0003373
Ncf1	164.216	1.04512	1.50312e-05	0.000340859
Cyp2a4	90.8397	2.20104	1.52e-05	0.000343583
Gadd45b	181.765	-1.6472	1.52085e-05	0.000343583
Hipk2	1037.62	1.68319	1.52066e-05	0.000343583
Gm20337	36.33	-1.82341	1.53042e-05	0.000345313
Pdilt	314.331	-0.902389	1.5394e-05	0.000346903
C3ar1	278	1.61489	1.58262e-05	0.000356199
Slc13a2	34.9953	-1.71144	1.58877e-05	0.000357136
Sdcbp2	30.1138	2.07233	1.60403e-05	0.000360118
Cth	9969.82	-1.66693	1.6284e-05	0.0003647
Trmt2a	384.948	-0.853421	1.62848e-05	0.0003647
Arhgap25	155.231	1.25321	1.65265e-05	0.000369653
Abhd14b	9741.77	1.43515	1.67046e-05	0.000373173
Lrig2	243.189	-1.13725	1.68964e-05	0.00037693
Ndufa11	3310.77	-1.00714	1.69146e-05	0.00037693
Chid1	769.7	-0.897693	1.70362e-05	0.000379171
Psmc5	3010.74	-0.735423	1.73388e-05	0.00038543
Tmem86a	695.348	1.60233	1.74354e-05	0.000387101
Tiam1	38.0915	-1.5444	1.77432e-05	0.000393449
Stx5a	1093.8	-0.694102	1.8558e-05	0.000411011
Pde8a	1226.25	1.52306	1.85888e-05	0.000411189
Eny2	1638.36	-0.613044	1.88831e-05	0.000417186
Rdx	8932.34	0.709113	1.95801e-05	0.0004313
Tmem184b	1287.47	1.16743	1.95937e-05	0.0004313
Zfand5	2183.34	-0.792848	1.95471e-05	0.0004313
Stk16	2950.17	-0.90646	1.98779e-05	0.000437023
Hlcs	672.318	1.02638	2.01391e-05	0.000442227
Gm14015	32.4743	-1.95711	2.01988e-05	0.000442998
Acsf2	12045.7	0.830128	2.02842e-05	0.000444331
Cldn2	4992.73	1.17693	2.03929e-05	0.000445076
Gin1	300.85	-0.907185	2.03518e-05	0.000445076
Ndel1	1028.66	0.691038	2.04091e-05	0.000445076
Snrpg	249.276	-1.06065	2.0417e-05	0.000445076
Dlgap1	54.1315	-1.58617	2.05802e-05	0.000447578
Eef1b2	5689.35	-0.76904	2.06014e-05	0.000447578
Lyz1	352.031	1.05624	2.06063e-05	0.000447578
Mul1	1505.05	-1.12391	2.06676e-05	0.000448369
Ttc39aos1	140.705	2.16979	2.08354e-05	0.000451466
Hck	206.482	1.24685	2.09138e-05	0.000452622
Gstp2	44.0161	-1.71336	2.10056e-05	0.000454065
Arl8a	982.825	1.47233	2.11095e-05	0.000455764
Man2b2	3721.08	1.12182	2.11788e-05	0.000456713
Psmb9	450.106	1.05125	2.12992e-05	0.000457667
Smpdl3a	2251.67	0.726016	2.12785e-05	0.000457667
Zfp672	540.592	-0.645492	2.12758e-05	0.000457667
Gbp9	261.746	1.49602	2.14124e-05	0.000459551
Csf2rb	312.306	0.878843	2.14627e-05	0.000460083
Gm5148	252.246	-1.38762	2.1665e-05	0.000463869
Zcchc11	902.941	0.800997	2.23778e-05	0.000478561
C330007P06Rik	1468.11	0.910503	2.24761e-05	0.000479525
Srp9	2733.3	-0.829484	2.24622e-05	0.000479525
Psmd1	6537	-0.601089	2.25277e-05	0.000480058
Zfp846	107.567	-1.16195	2.26516e-05	0.00048213
Papd4	838.977	1.09871	2.28225e-05	0.000485194
Hacl1	8811.32	-1.31615	2.2939e-05	0.000487095
Irf3	1643.79	-0.744036	2.31586e-05	0.000491181
Acsm5	4035.92	0.795305	2.36612e-05	0.000501251
Ddx60	190.35	1.04387	2.39461e-05	0.000506252
Oasl1	621.82	0.838381	2.39534e-05	0.000506252
Elovl3	5585.98	-1.70665	2.41625e-05	0.000510071
Nat8f2	48468.7	0.700855	2.43757e-05	0.000513687
Tbxas1	85.2487	1.2312	2.44099e-05	0.000513687
Kbtbd3	135.668	-1.17444	2.45617e-05	0.000515481
Tnfsf12	827.117	1.96758	2.4553e-05	0.000515481
Adh1	64285.1	0.824305	2.4774e-05	0.000519205
Mmp14	3227.29	-1.09342	2.47967e-05	0.000519205
Tlr5	598.945	1.20563	2.48644e-05	0.000520017
Angptl2	740.127	0.889466	2.49772e-05	0.000521773
Polr3e	602.611	-0.698872	2.51364e-05	0.000524489
Hist1h2al	35.5326	-1.74626	2.5222e-05	0.000525667
Ramp1	215.812	-1.14007	2.5274e-05	0.000526143
B9d2	150.971	-1.09148	2.55243e-05	0.000530741
Map4	1787.38	0.556183	2.56667e-05	0.000533087
Akr1c20	1702.11	0.676904	2.58788e-05	0.000536873
2610528J11Rik	231.348	1.44117	2.60018e-05	0.000538805
Hk2	110.52	1.61303	2.62949e-05	0.000544254
Abcg1	472.34	0.790823	2.68407e-05	0.000554914
Trmu	182.361	-1.12356	2.70529e-05	0.000558659
Cd44	548.088	1.197	2.76883e-05	0.000571126
Elovl5	39283.9	0.572067	2.78303e-05	0.000573401
Polr1e	147.296	-1.05313	2.78785e-05	0.000573737
Mrps25	581.309	-1.40813	2.81205e-05	0.000577399
Zscan12	247.437	-1.00688	2.81072e-05	0.000577399
Nelfcd	1044.32	-0.55101	2.83237e-05	0.000580909
Wbp5	468.51	0.743792	2.84855e-05	0.000583565
Alpl	962.847	0.728353	2.88417e-05	0.00059019
Tnk2	966.063	-0.737058	2.91819e-05	0.000596475
Cct6a	5063.85	-0.712156	2.92932e-05	0.000598071
Bhlhe41	247.15	1.32107	2.9488e-05	0.000600429
Cd52	211.902	1.4696	2.94886e-05	0.000600429
Pilra	191.575	1.58207	2.95085e-05	0.000600429
1810032O08Rik	35.2046	-1.7559	2.96488e-05	0.000602604
D17H6S53E	295.401	-0.917615	2.99017e-05	0.000607058
Marveld1	1396.08	0.805612	3.00331e-05	0.000609041
Cmtm3	316.36	1.06261	3.01988e-05	0.000611711
Baiap2l1	1734.62	-0.554312	3.02547e-05	0.000612157
Orm2	1819.02	1.86738	3.02893e-05	0.000612171
Cd274	132.257	1.26599	3.0795e-05	0.000621693
Slc16a1	3128.12	-1.18985	3.13646e-05	0.000632484
Plagl1	162.542	1.8588	3.14104e-05	0.0006327
0610040B10Rik	33.3736	-1.29188	3.16225e-05	0.000636261
Hhip	152.69	-1.4544	3.1953e-05	0.000642196
Prpf40a	1475.56	0.892481	3.20348e-05	0.000642407
Ufd1l	1021.07	-0.836737	3.19993e-05	0.000642407
Pfdn6	660.19	-1.10499	3.22019e-05	0.000645039
Mfap3l	55.6414	1.93916	3.24982e-05	0.000650253
Cxcr2	113.734	-1.32928	3.2638e-05	0.000652326
Dctpp1	587.815	-0.802864	3.27178e-05	0.000652474
Sox4	168.91	1.42607	3.27089e-05	0.000652474
Fam49b	414.255	0.896043	3.28925e-05	0.000655233
Anks3	236.463	-1.283	3.31944e-05	0.000660518
Vapb	2731.48	-0.627633	3.35601e-05	0.000667058
Nfx1	1622.93	-0.567292	3.36759e-05	0.000668622
Ppp1r3c	1525	-1.01891	3.37545e-05	0.00066871
Tbl1x	531.234	1.56425	3.37196e-05	0.00066871
Nrep	595.887	1.71046	3.39742e-05	0.000672324
Ifit1	771.459	0.964092	3.40324e-05	0.000672736
Agbl3	146.01	-1.08535	3.42662e-05	0.000676616
Cpsf4l	165.43	-1.34237	3.43288e-05	0.000677111
Trnt1	379.902	-0.861198	3.45789e-05	0.0006813
Zfp623	394.307	-1.07622	3.47213e-05	0.000683358
Adora1	1578.57	1.11381	3.47986e-05	0.000683387
Garem	703.779	1.06459	3.47718e-05	0.000683387
Psma5	2536.23	-0.941523	3.49933e-05	0.000686464
Gm12250	80.4306	1.32939	3.52319e-05	0.00069008
Ercc5	571.517	-0.605863	3.5794e-05	0.000699127
Wfdc17	401.816	0.853895	3.5757e-05	0.000699127
Chm	802.99	1.05457	3.59406e-05	0.00070123
Myof	199.497	1.21465	3.61682e-05	0.000704723
Ptch1	301.99	1.40164	3.62205e-05	0.000704723
Urgcp	1068.65	-0.932715	3.62369e-05	0.000704723
Maff	156.19	1.277	3.67852e-05	0.000714616
Cgnl1	4021.72	1.07569	3.70283e-05	0.000718564
Arfip2	290.799	-1.07209	3.71216e-05	0.000718827
Stk10	373.719	1.54578	3.71201e-05	0.000718827
Cela1	225.109	-1.23216	3.75498e-05	0.000726339
Hgf	300.907	1.31127	3.80541e-05	0.000735304
Utp14a	353.44	-0.862832	3.84758e-05	0.000742657
Aplp2	25274.8	0.897523	3.86298e-05	0.000744833
Atp11b	1478.62	0.502751	3.88334e-05	0.000747159
Itpr2	1152.11	-0.822586	3.88118e-05	0.000747159
Ccl5	60.06	1.95558	3.92566e-05	0.000754496
Aamp	4317.23	-0.805419	3.93758e-05	0.000755513
Ahctf1	1271.62	-0.607428	3.93933e-05	0.000755513
Dnlz	899.908	-0.911518	3.96336e-05	0.000759313
Dbp	1759.89	1.90531	3.99034e-05	0.000763672
Eif1a	2338.84	-0.690075	4.02116e-05	0.000768225
Myh9	9539.98	1.32009	4.02266e-05	0.000768225
Aga	507.858	0.714478	4.05329e-05	0.000771623
C1ra	8452.57	-0.794969	4.05086e-05	0.000771623
Nos1ap	53.8018	1.33587	4.04644e-05	0.000771623
H2-Eb1	1427.28	1.37176	4.07861e-05	0.000774808
Mlkl	258.085	1.5353	4.07517e-05	0.000774808
Smu1	2257.31	-1.06277	4.09352e-05	0.000776003
Xcr1	57.4597	-1.41872	4.09289e-05	0.000776003
Strn	257.631	1.31387	4.14307e-05	0.000784573
Pdcd4	2575.86	0.895509	4.20362e-05	0.000795203
C1qc	1455.42	1.3336	4.2213e-05	0.000796875
E130012A19Rik	220.103	-1.81391	4.21743e-05	0.000796875
Plcg2	117.282	1.56089	4.25984e-05	0.000803309
D2hgdh	1072.21	0.602256	4.2688e-05	0.000804157
Gimap9	261.53	-0.976885	4.3838e-05	0.000824458
Mgat4b	2077.42	0.877989	4.38571e-05	0.000824458
Ephx2	48854.7	-0.736892	4.39771e-05	0.000825853
Cbx1	374.818	0.753121	4.4629e-05	0.000836353
Cxadr	3356.46	0.663547	4.45875e-05	0.000836353
Trub2	521.164	-1.11406	4.47975e-05	0.00083864
Fh1	9617.11	-0.82234	4.50295e-05	0.000841235
Gm1966	152.134	1.33485	4.49967e-05	0.000841235
Lect2	3703.01	0.878248	4.55383e-05	0.00084986
Map2k2	6230.14	-1.10425	4.64187e-05	0.000862718
Mpv17l2	723.371	1.08365	4.63831e-05	0.000862718
Mrpl2	1473.77	-0.697319	4.62939e-05	0.000862718
Nsun2	3192.72	-0.679855	4.63836e-05	0.000862718
Jmjd8	533.952	1.37816	4.65599e-05	0.000863561
Pde4c	267.179	-1.04336	4.65163e-05	0.000863561
Dexi	662.895	0.946605	4.66566e-05	0.000864466
Crls1	3724.71	-0.621691	4.73433e-05	0.000876288
Frmd4b	1509.74	0.997245	4.79079e-05	0.000882433
Pak1	127.735	1.53232	4.778e-05	0.000882433
Slc30a10	1302.64	-1.09091	4.792e-05	0.000882433
Tnc	104.825	1.54069	4.78915e-05	0.000882433
Zfp119a	143.427	-0.943753	4.77446e-05	0.000882433
Tmem100	31.3467	-1.68094	4.82325e-05	0.000887281
Eif2b1	897.101	-1.00665	4.83694e-05	0.000888893
Mib1	606.902	1.33243	4.8536e-05	0.000890536
Ppp1r12c	1452.7	-0.782463	4.85576e-05	0.000890536
Mki67	122.801	1.78392	4.89684e-05	0.000897157
Sp110	161.405	1.39001	4.92508e-05	0.000901415
Mgmt	516.263	0.586795	4.94229e-05	0.000903647
Cfap126	124.241	1.53955	4.98218e-05	0.000910017
Ly86	156.27	1.60262	4.99829e-05	0.000912035
Znhit3	155.034	-1.16549	5.06993e-05	0.000924172
Adamdec1	109.674	1.41045	5.09689e-05	0.000928148
Stra13	755.327	1.22635	5.1376e-05	0.000934092
Stx11	33.5016	1.63706	5.13989e-05	0.000934092
Cyp7b1	9321.07	-1.45145	5.18419e-05	0.000941194
Dpp3	2005.03	-0.637169	5.27185e-05	0.000956146
Nubp1	414.822	-0.679053	5.27984e-05	0.000956633
Gbp5	180.652	1.6951	5.32604e-05	0.000964034
Prorsd1	587.666	-0.690645	5.42486e-05	0.000980937
Bgn	9241.99	1.26862	5.60721e-05	0.00101188
Pptc7	1210.5	-1.25326	5.60672e-05	0.00101188
Rasa3	496.825	0.748941	5.63315e-05	0.00101554
Gnl1	1513.85	-0.602112	5.643e-05	0.0010163
Nsun3	256.203	1.61792	5.65707e-05	0.00101782
Synj2	169.812	1.24129	5.67146e-05	0.00101939
Dhrs7	1295.2	0.944134	5.68676e-05	0.00102112
Clec12a	356.128	1.41274	5.69968e-05	0.00102141
Mpeg1	3197.09	1.30923	5.6995e-05	0.00102141
Col6a2	710.901	1.64602	5.7157e-05	0.00102326
Dph5	284.041	-1.0827	5.73072e-05	0.00102494
Vmn1r65	142.012	-1.5088	5.73835e-05	0.00102528
Mettl2	386.944	-0.667441	5.78457e-05	0.00103252
Znhit2	1143.91	-1.00092	5.79607e-05	0.00103355
Cxcl13	79.1821	-1.83392	5.85379e-05	0.00104281
Erlin1	1319.97	0.970831	5.91997e-05	0.00105338
Micu3	98.4637	-1.19966	5.92481e-05	0.00105338
Cobll1	2489.51	0.684192	5.95764e-05	0.00105713
Lcp2	340.231	1.31646	5.95229e-05	0.00105713
Ddx39	357.977	-1.0578	6.00553e-05	0.00106458
1810008I18Rik	488.879	1.29138	6.02981e-05	0.00106783
Zfp937	526.944	-1.30936	6.06524e-05	0.00107305
Gemin2	323.471	-1.06577	6.08557e-05	0.00107559
B930025P03Rik	122.967	-1.83302	6.14068e-05	0.00108321
Tex264	4593.26	0.838392	6.13887e-05	0.00108321
Mob4	1642.87	-0.764364	6.16768e-05	0.00108691
Edc4	692.336	-0.972731	6.2311e-05	0.00109701
Nfe2l2	2799.55	0.727408	6.29293e-05	0.00110682
Actr10	1614.47	-1.1864	6.32746e-05	0.00111166
Hip1	280.836	0.834481	6.33278e-05	0.00111166
Cpxm1	116.226	1.39927	6.34884e-05	0.00111339
Zfp940	26.9308	-1.73039	6.38193e-05	0.00111811
Rassf4	320.81	1.07427	6.39797e-05	0.00111983
Wee1	383.081	1.50125	6.4097e-05	0.0011208
Il11ra1	402.241	-1.08002	6.4369e-05	0.00112446
Tbcc	289.206	-1.09096	6.46452e-05	0.00112819
Csf2ra	1000.07	1.97244	6.50902e-05	0.00113486
Etnk2	9712.02	-1.2126	6.53525e-05	0.00113614
Gm17066	682.399	-0.923539	6.5248e-05	0.00113614
Zscan26	1712.39	-0.949607	6.53352e-05	0.00113614
Ckap4	182.976	1.4845	6.55357e-05	0.00113823
P2ry13	153.238	1.44933	6.57862e-05	0.00114148
Hk3	135.315	1.28561	6.65896e-05	0.0011543
Tbx20	201.451	0.918186	6.66565e-05	0.00115435
Lamp1	31431.9	0.714599	6.67673e-05	0.00115516
Tle3	927.721	0.921342	6.73894e-05	0.00116481
Arg1	37280.4	-0.724648	6.76822e-05	0.00116675
F2r	1877.29	0.72045	6.76228e-05	0.00116675
Unc79	32.6975	-1.77485	6.76956e-05	0.00116675
Bfar	3322.31	-0.689248	6.78579e-05	0.00116843
Paip1	3087.56	-0.757182	6.83033e-05	0.00117497
Gm3704	221.547	1.16089	6.85411e-05	0.00117794
Ccdc85c	447.494	1.73846	6.90911e-05	0.00118599
Slc25a23	17816.1	1.66839	6.91411e-05	0.00118599
Bbs1	59.279	-1.19263	6.94326e-05	0.00118986
Utp14b	109.595	1.02526	6.97858e-05	0.00119477
Zfp2	186.853	-0.943488	7.08317e-05	0.00121153
Clca3a1	229.412	0.837359	7.1086e-05	0.00121473
Fam213a	6669.47	1.80794	7.24872e-05	0.0012375
Sema3b	133.16	1.35549	7.42702e-05	0.00126674
Gadd45a	170.56	1.69874	7.46144e-05	0.00127141
Jpx	106.283	-1.52547	7.50538e-05	0.00127648
Zfp866	333.246	-0.655849	7.5379e-05	0.0012808
Nsun5	184.61	-1.02393	7.6079e-05	0.00129148
Tmem192	593.587	0.999566	7.63106e-05	0.00129419
Uroc1	13000.3	0.812194	7.68534e-05	0.00130217
Tmem41a	385.755	0.852774	7.72036e-05	0.00130688
Rad51d	624.234	-0.900748	7.78861e-05	0.0013172
Emp1	117.678	0.940946	7.84467e-05	0.00132543
Jund	7887.15	1.00369	7.85363e-05	0.0013257
Pkp3	41.9875	-1.56648	7.96791e-05	0.00134374
Fras1	140.447	-0.954648	8.02638e-05	0.00135007
Haus2	483.1	-0.642118	8.02795e-05	0.00135007
Tmem189	759.737	0.952819	8.02511e-05	0.00135007
Adck3	9577.14	-0.905618	8.09933e-05	0.00136081
Itga8	309.196	1.03258	8.14416e-05	0.00136707
B2m	104361	1.21504	8.17895e-05	0.00137043
Cps1	61184.4	-0.940938	8.1835e-05	0.00137043
Ttc27	384.659	-0.669859	8.18703e-05	0.00137043
Arhgap10	203.762	1.5389	8.20475e-05	0.00137213
Magoh	510.525	-0.642512	8.21718e-05	0.00137293
Rbm42	1721.46	-0.782685	8.2251e-05	0.00137298
Lrrc25	109.901	1.61647	8.23497e-05	0.00137336
Sepsecs	457.148	1.10196	8.27878e-05	0.00137939
Tspan7	1037.24	0.932945	8.34073e-05	0.00138843
2310011J03Rik	479.041	-1.18855	8.3815e-05	0.00139393
Eif4e3	277.417	0.914406	8.51461e-05	0.00141476
Slc13a3	1477.03	1.24406	8.55224e-05	0.0014197
Prr16	814.673	1.04869	8.64199e-05	0.00143197
Siglecf	13.5305	2.00492	8.63455e-05	0.00143197
Nedd4l	1490.02	-0.781861	8.76888e-05	0.00145032
Myo9b	1403.24	0.932495	8.80817e-05	0.00145549
Rab11a	3052.28	-0.856961	8.83271e-05	0.00145821
Slc25a34	216.809	-1.30426	8.85818e-05	0.00146107
Onecut1	912.689	1.95096	8.96843e-05	0.00147656
Nbeal1	333.534	1.13248	8.99646e-05	0.00147847
Zfp607	66.7159	-1.46931	8.9933e-05	0.00147847
Rbm15b	373.015	0.923881	9.05148e-05	0.00148616
Gnptab	605.635	0.874398	9.09986e-05	0.00149274
Irgm2	2083.03	0.916402	9.21481e-05	0.00151022
App	4480.92	0.691462	9.24706e-05	0.00151265
Cbs	13784.2	-1.18771	9.24289e-05	0.00151265
Otub1	1811.57	-0.640962	9.25478e-05	0.00151265
Dab2ip	699.237	0.667733	9.29617e-05	0.0015171
Gipc2	15.6402	1.98697	9.29885e-05	0.0015171
Rps28	1434.22	-0.729706	9.34842e-05	0.00152381
Trim27	850.105	-0.633949	9.36872e-05	0.00152574
Ifngr2	1198.79	0.836932	9.45879e-05	0.00153902
Rps15a-ps6	1195.26	-1.36201	9.51545e-05	0.00154684
Snx10	906.158	0.85745	9.53032e-05	0.00154786
Kctd9	408.205	-0.787489	9.56669e-05	0.00155237
Slx1b	388.446	-1.19292	9.60775e-05	0.00155763
Prelp	3417.19	0.966245	9.71157e-05	0.00157305
Clpp	2380.88	-0.757993	9.7301e-05	0.00157386
Topbp1	359.436	0.767645	9.73404e-05	0.00157386
Gas5	1799.37	-1.02466	9.7825e-05	0.00157757
Nudt18	755.323	-1.05853	9.78326e-05	0.00157757
Zbtb20	324.876	0.745196	9.77839e-05	0.00157757
Eif2b4	1192.67	-0.749719	9.86604e-05	0.0015895
Prps2	608.31	0.631998	9.97399e-05	0.00160546
Rsad1	349.643	-1.19596	0.000100299	0.00161302
Phf23	621.103	-0.707174	0.000100663	0.00161743
Pcdhgc3	176.22	1.65224	0.000101	0.0016214
2010111I01Rik	419.046	-1.21856	0.00010136	0.00162461
Tceal8	1348.49	1.44546	0.000101381	0.00162461
Pnpla6	498.518	-1.00018	0.000101736	0.00162886
Clpb	1840.32	-0.895017	0.000101923	0.00162935
Prkaca	1759.33	0.523079	0.000101948	0.00162935
Slc35d1	3134.02	0.93926	0.000102563	0.00163774
Gtf2h5	1286.05	-0.90664	0.00010285	0.00164087
Ugt2b38	177.477	-1.35694	0.000104239	0.00166156
Col5a2	140.997	1.24588	0.000104433	0.00166318
Acmsd	217.086	-1.12604	0.000104955	0.00166854
Snhg17	188.84	-1.14201	0.000104935	0.00166854
Scarb1	6418.26	0.735531	0.000105107	0.00166949
Elmsan1	441.425	0.925556	0.000105611	0.00167552
Rgs10	75.5506	1.54011	0.000105672	0.00167552
Prex1	492.813	0.832012	0.000106058	0.00168016
Acsm2	43.4027	-1.50774	0.000106353	0.00168335
Lyplal1	710.989	1.10866	0.000107021	0.00169243
Rnf181	2109.07	0.570528	0.000107741	0.00169957
Tmed9	1731.57	-0.865748	0.000107594	0.00169957
Zc3hav1	1007.61	1.20325	0.000107755	0.00169957
Cys1	473.454	1.92208	0.000108334	0.0017072
Dab2	594.677	0.910256	0.000109206	0.00171945
Adsl	617.63	-0.607827	0.000109789	0.00172698
Eif2b3	465.868	-1.07148	0.000109918	0.00172698
Gm15417	208.438	-1.01193	0.000109972	0.00172698
Bak1	710.699	1.23731	0.000110276	0.00173024
Fam57a	40.84	1.612	0.000111094	0.00174157
Sart1	1640.42	-1.08523	0.000111462	0.00174582
Zfp867	98.6124	-1.11418	0.000112406	0.00175907
Hectd2	69.9917	-1.23987	0.000112766	0.00176319
Snhg8	462.132	-1.3604	0.000113454	0.00177239
Btc	120.571	1.23441	0.000113843	0.00177694
Snrpd2	601.578	-0.739393	0.000114153	0.00178023
Tgm2	9184.78	1.28046	0.000114262	0.0017804
Cox7b	9295.15	-0.862216	0.000114519	0.00178285
Ufm1	2750.42	-0.760288	0.000115205	0.00179199
Aqp7	20.2351	1.90874	0.000115792	0.00179957
Pom121	742.537	1.18519	0.00011617	0.00180388
Acy3	2144.85	0.751597	0.000116872	0.00181322
Ccdc80	1010.87	1.5329	0.00011753	0.00182038
Filip1l	467.976	1.48357	0.000117535	0.00182038
Zbtb49	34.0137	-1.52248	0.000118163	0.00182853
Tlr8	109.233	1.47188	0.000123355	0.00190724
Lepr	284.483	-1.33435	0.000123713	0.00191114
Rchy1	877.206	-0.834618	0.000124614	0.00192341
Rps6ka1	728.104	0.920926	0.000127028	0.001959
Cd300ld	698.691	1.66133	0.000128243	0.00197524
Pla1a	1005.73	-0.713702	0.000128301	0.00197524
Ccdc141	207.208	-1.25972	0.000128841	0.00198186
Nr1d2	3718.25	0.595648	0.000129153	0.00198496
Rpl31-ps12	682.905	-0.904207	0.000129672	0.00199022
Vat1	2004.64	0.584088	0.000129715	0.00199022
Nrf1	335.931	-0.682951	0.000129862	0.00199078
Rap2b	159.229	1.08737	0.000130483	0.00199859
Pik3c2b	174.86	-0.973696	0.000131302	0.00200943
Spns2	967.829	1.09664	0.000131446	0.00200994
Elmo1	97.7464	1.03257	0.00013179	0.00201349
Tmem87b	1187.67	-0.803697	0.000132183	0.00201778
Zfp414	397.942	1.72983	0.000132949	0.00202775
Ephx1	25704.7	0.623216	0.000133212	0.00203004
Cox11	323.093	-0.9054	0.000133949	0.0020393
Enpp5	1228.49	0.836952	0.000134045	0.0020393
Irf6	1216.28	-0.991774	0.000135266	0.00205613
Daam1	1973.27	0.800812	0.000135879	0.00206371
Dis3l2	707.589	-0.673779	0.000137047	0.00207971
H13	5618	-0.686646	0.000138941	0.0021049
Rbak	152.518	-1.31672	0.00013888	0.0021049
Parvb	225.866	0.758785	0.000140324	0.00212406
Pigt	4145.55	1.36303	0.000141044	0.00213317
Shq1	113.79	-1.01783	0.000141725	0.00213988
Chrm3	67.4961	1.54573	0.000142247	0.00214596
Mapk8ip3	420.796	-1.33741	0.000142597	0.00214945
Pira2	10.3277	1.94019	0.000143192	0.00215661
Naa15	1734.74	-0.616194	0.000143665	0.00216193
Fam65b	69.3121	1.13384	0.000144726	0.00217608
Cyp3a59	649.983	-0.776925	0.000144906	0.00217697
Trmo	69.516	-1.23774	0.000145427	0.00218298
Acvr1b	364.632	1.11745	0.000146212	0.00219111
Cacna1d	161.159	-1.16581	0.000146156	0.00219111
Rpl12	5750.96	-0.666965	0.000147777	0.00221273
Lair1	204.2	1.4301	0.000149172	0.00222992
Ccng1	1953.64	0.896036	0.000150118	0.00224118
Nelfe	879.409	-0.571132	0.000150175	0.00224118
Ddx58	1216.44	0.745853	0.000150412	0.00224287
Arfrp1	440.819	-1.08006	0.000151119	0.00225155
Fancm	116.246	-1.03792	0.000151253	0.00225169
Arhgef11	634.771	0.741163	0.000151792	0.00225785
Cped1	2042.33	1.02746	0.000153886	0.0022871
Fignl1	11.7993	1.84064	0.000154299	0.00229135
Slfn8	121.925	1.01804	0.000154592	0.00229382
Soat1	166.656	1.1999	0.000155598	0.00230684
Arl4c	133.593	1.08731	0.000156331	0.00231391
Ftx	91.3939	-1.4108	0.000156255	0.00231391
Rgs19	82.514	1.22305	0.000158078	0.00233785
Coro2a	66.4566	1.34513	0.000158636	0.00234254
Ldah	1641.42	0.619949	0.000158656	0.00234254
Asb7	410.057	-0.620764	0.000161498	0.00237732
Ptrh2	701.723	-1.02093	0.000161412	0.00237732
Rbms1	1128.43	0.944325	0.000161269	0.00237732
Wdr90	121.165	-1.41447	0.000161538	0.00237732
Cast	1538.4	0.506997	0.000161941	0.0023813
Lrat	1341.87	0.87478	0.000163116	0.00239589
Ppp1r9a	355.841	-0.857732	0.000163199	0.00239589
Csrp1	527.141	0.99145	0.000163676	0.00240094
Tmed5	13890.4	-1.16881	0.000164659	0.00241339
Wnk1	3025.93	1.04947	0.000164846	0.00241416
Psg29	21.7368	-1.86383	0.000165606	0.00242333
Rom1	122.036	-0.906017	0.000166592	0.00243579
Dffb	40.3385	-1.64444	0.000166758	0.00243623
Tjp1	1504.86	0.883879	0.000166977	0.00243745
Rabggtb	1499.74	-0.655158	0.00016783	0.00244793
Pet100	779.825	-1.28292	0.000168975	0.00246064
Mtg2	400.565	-1.12877	0.000169139	0.00246104
Rpl10a	7180.03	-0.561868	0.000170358	0.00247679
Ddah1	7712.83	1.13282	0.000171001	0.00248412
Lactb2	5746.64	0.856285	0.000171861	0.00249061
Nmrk1	678.494	1.00023	0.000171688	0.00249061
Pou2f2	124.553	1.89253	0.000171759	0.00249061
Was	48.0132	1.3242	0.000172221	0.00249381
Sumf2	272.153	-1.22667	0.000172544	0.00249649
Robo2	171.923	1.1338	0.000173108	0.00250263
Cxcl1	284.932	1.61361	0.000174035	0.00251403
Invs	396.225	0.709304	0.000175024	0.00252629
Atg16l1	1061.7	-0.858908	0.000175458	0.00253053
Ago2	349.174	0.978558	0.000176022	0.00253663
Fbxl5	937.298	0.575941	0.000176963	0.00254815
Cdk5rap1	231.006	-1.07084	0.000177276	0.00255063
Dmwd	1387.23	-0.687781	0.000177785	0.00255387
R3hcc1l	534.521	-0.771755	0.000177776	0.00255387
Rps15a-ps4	64.8648	-1.20598	0.000178273	0.00255884
Zfp658	33.6581	-1.39692	0.000178852	0.00256511
Cd37	55.5085	1.14823	0.000180782	0.00258867
Nfrkb	410.947	-0.661556	0.000180728	0.00258867
Inpp5d	183.718	1.04428	0.000181596	0.00259826
Gm19619	282.794	1.52448	0.000183345	0.00262121
Tifa	556.015	0.692423	0.00018383	0.00262606
Zfp160	231.677	-0.845244	0.000185489	0.00264766
Clip2	292.935	1.15324	0.000187357	0.00267087
Dag1	3745.82	0.647242	0.000187411	0.00267087
Dbn1	155.13	1.53563	0.000187912	0.0026759
Faf1	1455.9	-0.600384	0.000188131	0.0026769
Rab33b	414.042	-0.696099	0.000189315	0.0026895
Rhob	1547.81	0.633876	0.000189288	0.0026895
Plat	37.8405	1.49628	0.000189932	0.00269613
Wdfy1	286.197	-0.970685	0.000190266	0.00269875
Foxp2	176.781	-1.08755	0.000190629	0.00270177
Ptpra	1362.95	1.05475	0.000191174	0.00270738
Plcd3	46.8888	-1.48279	0.00019182	0.00271439
Mipep	1174.17	0.579514	0.000191987	0.00271462
Actb	28100.6	0.563378	0.000192248	0.00271619
Trappc5	1108.31	-1.29359	0.000192634	0.00271951
Hsd3b2	460.406	1.27548	0.000193358	0.00272759
Sec61a2	128.091	-1.01484	0.000194092	0.0027358
2300009A05Rik	427.207	1.34976	0.00019494	0.00273935
Rab34	337.817	1.13059	0.000194826	0.00273935
Rps19	3149.68	-0.83361	0.000194951	0.00273935
Ak6	213.211	-0.785091	0.000195144	0.00273993
Ndufa2	2295.08	-0.691495	0.000195855	0.00274776
Pea15a	893.974	0.681913	0.000196298	0.00275183
Gja4	177.924	-0.944217	0.000196527	0.0027529
Ptrhd1	239.613	-1.07759	0.000197765	0.00276754
Amigo1	322.823	-0.899942	0.000198539	0.00277315
G6b	12.3137	1.88184	0.000198741	0.00277315
Tfdp2	544.059	-0.781381	0.00019874	0.00277315
Nfkb2	468.022	0.926397	0.000200082	0.00278969
Aqp4	538.596	0.965303	0.000200725	0.0027965
Coa3	1030.55	-0.512652	0.000202128	0.00281095
Tinag	10.6044	1.88178	0.00020223	0.00281095
Ube2d1	504.178	1.48857	0.000202108	0.00281095
Zfp142	224.985	-0.864944	0.000203384	0.00282481
Ago4	145.306	-0.812626	0.000203901	0.00282546
Elf4	110.144	1.31521	0.000203685	0.00282546
Lancl1	699.03	-1.05435	0.000203851	0.00282546
Dennd4c	1051	0.625811	0.000204113	0.00282623
Rab40c	395.7	-0.868703	0.000206192	0.00285283
Flad1	1485.49	-1.01501	0.000206815	0.00285925
Cyb5d1	96.4395	1.59923	0.000207796	0.00287061
Ccs	3667.26	-1.21673	0.0002098	0.00289607
Sash3	51.6964	1.25722	0.000210407	0.00290224
Ccl6	497.087	1.21116	0.000211137	0.00291007
Ubxn2a	945.432	0.649808	0.000211773	0.00291662
Gm4951	2895.26	0.584836	0.000214811	0.00295619
Car8	2663.26	-0.630293	0.000215615	0.00296273
Cyb5r3	24508.2	1.24413	0.000215566	0.00296273
Chil3	10.4022	1.87712	0.000217388	0.00298414
Nsmce1	501.32	-0.927258	0.000217504	0.00298414
Il10rb	475.755	0.938195	0.000218864	0.00299598
Nop9	836.173	-0.830359	0.000218628	0.00299598
Rab10	3764.02	0.613897	0.000218866	0.00299598
Chpt1	14315.7	0.533989	0.000219372	0.00300064
U2af1	1322.57	-0.656885	0.000219563	0.00300096
Ccdc189	30.7785	-1.40207	0.000223159	0.00304782
Lsm7	300.286	-1.43028	0.000223446	0.00304917
Slc35f2	138.579	1.48745	0.000223597	0.00304917
Coa7	816.511	-0.892388	0.000223872	0.00305062
Bambi	212.805	-1.14796	0.000224492	0.00305676
Ahsa2	387.249	-0.75161	0.000225796	0.00307011
BC021614	477.233	1.61098	0.000225814	0.00307011
Tulp3	55.5738	-1.17057	0.000226101	0.00307171
Clk2	70.0163	-1.66626	0.000226753	0.00307824
Cx3cr1	182.66	1.4191	0.000227067	0.00308018
St13	4177.72	0.932686	0.000228556	0.00309805
Setd7	384.787	0.706099	0.000228831	0.00309945
Tmem38a	78.7371	-1.05465	0.000233583	0.00316039
Zfp629	429.432	-0.756105	0.000233681	0.00316039
Arfgap1	806.324	-0.595642	0.000234811	0.00316855
Fbxl12	82.0164	-1.45271	0.000234748	0.00316855
Proz	10043.8	0.781229	0.000234569	0.00316855
Uhrf1bp1l	2920.29	-0.609326	0.000235801	0.00317952
Mapkbp1	171.555	-0.780313	0.00023599	0.0031797
Acad12	164.711	1.19815	0.00023657	0.00318326
Cpsf1	1922.99	-0.601557	0.000236672	0.00318326
Pcsk6	8645.6	0.981963	0.000236961	0.00318326
Zbtb48	371.116	-0.899408	0.000236948	0.00318326
Zfp770	283.185	0.850032	0.000239322	0.00321258
Ears2	356.738	-1.07884	0.000240039	0.00321981
Dnajc4	378.729	0.748164	0.000240586	0.00322475
Emc8	1169.37	-0.821918	0.000241827	0.00323897
Impg2	223.326	0.729646	0.000242951	0.00325162
AY512931	88.1035	-1.68578	0.000244409	0.0032687
Mettl4	132.995	1.18861	0.000245685	0.00328333
Lrwd1	260.302	-0.925783	0.000246368	0.00329002
Tmem45b	27.581	1.83081	0.000248748	0.00331935
Olfm3	295.131	1.02373	0.000250185	0.00333605
Ptpru	44.576	-1.37747	0.000250627	0.00333948
Sepn1	144.621	0.991957	0.000251471	0.00334824
Ythdf2	1112.16	-0.549867	0.000253361	0.00337091
Uba6	271.369	0.924485	0.000253731	0.00337335
Krba1	265.416	-0.744582	0.000254024	0.00337476
Stk24	938.104	1.0124	0.000254726	0.00338159
Homer1	269.1	0.727704	0.000256265	0.00339522
Reps1	869.496	-0.584565	0.000256272	0.00339522
Smap1	829.699	1.35615	0.000256318	0.00339522
Fam109a	247.868	-1.09584	0.000256898	0.00340041
Rbm3	2583.98	-0.926426	0.00025751	0.00340601
Agmo	3047.33	0.771677	0.000260536	0.0034435
Ap4e1	265.307	-1.06456	0.0002628	0.00347088
Cebpe	293.595	1.2726	0.000264129	0.00348588
Mug-ps1	1526.7	-1.39489	0.000264355	0.00348632
Bola1	752.777	-1.18523	0.000264838	0.00349013
Wnt9b	67.9699	-1.22968	0.00026537	0.00349459
Top3a	201.674	-0.791192	0.000266662	0.00350903
Igsf11	2247.56	0.635323	0.000267697	0.00352009
Cdh18	23.7828	1.73424	0.000268348	0.00352608
2310015A10Rik	72.4777	-1.35811	0.000268688	0.00352798
Ddx54	1898.2	-0.640428	0.000270175	0.00354491
Gpr108	661.858	-0.792831	0.000270793	0.00355044
Nlrp3	37.6728	1.34673	0.000271801	0.00356106
Gramd1b	49.3103	1.71767	0.000272044	0.00356166
Bcas3os2	20.6673	1.85813	0.000273871	0.00358299
Knop1	1264.09	-0.51688	0.000275144	0.00359703
Cd86	161.03	1.05809	0.000275604	0.00360043
Ahcy	23962.7	-0.979924	0.000277836	0.00362696
1810055G02Rik	2991.54	1.34979	0.000278318	0.00363062
Vsir	312.015	0.729139	0.000279259	0.00364026
Ehd4	645.547	1.1797	0.000281479	0.00366609
Med17	479.158	-0.87407	0.000281647	0.00366609
Capns1	9755.98	1.43235	0.000283677	0.00368984
Ivns1abp	3946.59	0.604703	0.000284607	0.00369928
Fbxo4	500.12	-0.669808	0.000285295	0.00370555
Ier3ip1	705.115	-0.710537	0.000286602	0.00371985
Alg5	1531.91	-0.564981	0.000286846	0.00372033
Dhrs9	72.0779	1.80419	0.000287515	0.00372632
Ralgapa2	1259.39	-0.609019	0.000288362	0.00373462
Als2cr12	33.2116	1.84029	0.000289505	0.00374673
Dek	1358.91	1.07075	0.000290821	0.00376106
Dhx30	986.509	-0.615116	0.000292158	0.00377564
Rab5b	3499.72	0.579633	0.000294645	0.00380506
Txndc16	184.492	0.996515	0.00029623	0.00382279
Snhg18	120.57	1.04928	0.000296932	0.00382911
Tmtc3	419.164	1.08495	0.000297182	0.00382959
Lgals4	38.9939	-1.42359	0.000300749	0.00387279
Abracl	336.897	0.604665	0.000302358	0.00388747
Bmpr2	1742.35	0.569351	0.000302536	0.00388747
Gm16973	46.7544	-1.46978	0.000302145	0.00388747
Pitpnm1	384.469	0.746015	0.000302814	0.00388827
Fbxl18	104.807	1.10595	0.00030399	0.00390059
Mfhas1	635.926	0.674583	0.000304461	0.00390385
Wdr5	989.119	-0.72911	0.000305985	0.00392061
Gnai2	12429	1.66894	0.000307512	0.00393738
Mat1a	119501	-0.838186	0.000308038	0.00394131
Abr	287.562	0.816777	0.000311204	0.00397617
Slc25a37	1167.12	0.73732	0.00031101	0.00397617
Tlr13	99.3874	1.50125	0.000311485	0.00397695
Mfsd4b3	410.351	-0.615142	0.000313083	0.00399452
Rnf225	19.1821	-1.66526	0.000314558	0.0040105
Hif1a	1832.14	0.869194	0.000314967	0.00401262
Hmbox1	123.991	1.18434	0.000315169	0.00401262
Eepd1	952.23	0.785547	0.000315923	0.00401654
Tardbp	2042.46	-0.895688	0.000315756	0.00401654
Nr1i2	2030.04	-0.824322	0.000317493	0.00403366
Gas6	2951.37	0.692041	0.000317727	0.00403379
Krcc1	3581.31	1.26751	0.000318868	0.00404542
Serpina1e	80194.5	-1.76117	0.00032338	0.00409979
Srrm4os	48.4806	-1.77042	0.000326448	0.00413578
Cpne2	390.73	0.65237	0.000326908	0.00413869
Heatr1	633.117	-0.776473	0.000327911	0.00414848
Dennd1a	992.645	0.698671	0.000328415	0.00415061
Pde7b	259.834	1.05089	0.00032854	0.00415061
Gmeb2	439.516	-0.976054	0.000329549	0.00416044
Zfp275	356.33	-1.26994	0.000332166	0.00419054
Cc2d2a	111.308	1.12582	0.000333098	0.00419937
Adgre5	777.29	0.822443	0.000337202	0.00424814
Ccl24	46.5473	1.24127	0.000337554	0.0042496
4833420G17Rik	854.923	-0.603696	0.000338348	0.00425662
Ttyh3	725.236	0.865514	0.000339342	0.00426615
Snhg12	145.218	-0.77522	0.000340451	0.00427413
Tyms	338.241	-0.937188	0.00034042	0.00427413
Nrg4	194.334	0.842079	0.000341631	0.00428596
Fastkd2	631.586	-0.591193	0.00034408	0.00431101
Il1a	158.628	0.970581	0.000344106	0.00431101
Polr1a	741.805	-0.714874	0.000344802	0.00431672
Mdm4	1040.45	-1.10253	0.000345677	0.00432468
Fem1a	1206.06	-1.03255	0.000347179	0.00434046
Lnpep	253.112	1.39358	0.000347881	0.00434622
Fam46c	109.923	1.35894	0.000348373	0.00434634
Gm16702	117.622	-1.36014	0.00034835	0.00434634
Polr2l	2079.35	-1.18576	0.000350835	0.00437404
Tbc1d5	540.109	0.624051	0.000359627	0.00448055
Hnf4aos	72.7919	-1.33569	0.00036373	0.00452854
Rab9	3112.99	-0.66068	0.000367226	0.00456891
Cbx2	220.641	-0.855117	0.000367913	0.00457429
Ehmt1	838.685	-0.549004	0.00036861	0.0045798
Nsdhl	1139.77	1.03961	0.000369585	0.00458876
Bmp1	4964.3	-0.749053	0.000371371	0.00460143
Ifi27l2a	90.9232	1.12998	0.000371061	0.00460143
Rnf43	995.705	0.568735	0.000371161	0.00460143
Rpl27a	11375.6	-0.932101	0.000374102	0.00463208
Mid1ip1	1261.56	1.24912	0.000376173	0.00465453
Glg1	802.864	1.24011	0.000376946	0.0046577
Tmbim6	64750.5	0.738925	0.000376879	0.0046577
Zfp862-ps	53.1433	-1.25727	0.000381361	0.00470903
Slc25a15	9379.22	-1.01835	0.00038259	0.00472096
Tpcn1	2770.62	0.752199	0.000383145	0.00472458
Agxt2	4588.85	0.721328	0.000383588	0.00472681
Cyp4a10	67226.7	-0.939868	0.000384681	0.0047338
Fbxl12os	53.3694	-1.40611	0.000384519	0.0047338
Irf8	275.499	0.701292	0.000385606	0.00473872
Zfp408	190.632	-0.793618	0.000385546	0.00473872
Gsta2	174.594	-0.985371	0.000386596	0.00474765
Ppp1r9b	1605.93	1.5306	0.000390329	0.00479023
Gemin6	93.2255	-1.13261	0.0003915	0.00480134
Aif1	184.671	1.06591	0.000394372	0.00483327
Cmpk2	274.318	1.01563	0.000396807	0.00485981
Kcnk1	48.9306	-1.37187	0.000399124	0.00488487
Gid8	2215.37	-0.545887	0.000400585	0.00489942
Ttc38	2810.35	-0.86668	0.000406239	0.0049633
Xist	20.9398	-1.58664	0.000406359	0.0049633
Mrpl51	2305.05	-0.836384	0.000407353	0.00496963
Sco1	470.385	-0.702396	0.000407428	0.00496963
Pwp2	424.193	-0.855603	0.000409784	0.00499161
Taf5	146.327	-0.824764	0.000409623	0.00499161
Hspb1	2318.78	1.47815	0.000411194	0.00500541
Clk1	2114.21	-0.907573	0.000411712	0.00500613
Ubc	10953.6	-0.950194	0.000411809	0.00500613
Itsn2	640.595	0.847392	0.000412837	0.00501525
BC026585	470.983	0.866885	0.000414404	0.0050309
Ddi2	1313.36	1.05152	0.000416214	0.00504607
Zfp488	902.341	-1.12358	0.000415969	0.00504607
Casp7	654.718	0.647099	0.000417565	0.00505565
Tia1	184.12	-0.753859	0.000418762	0.00506674
Cbl	70.6524	1.38126	0.000421071	0.00508784
Mri1	700.757	-1.03455	0.000421048	0.00508784
Reep6	109325	1.40118	0.000422803	0.00510536
Ctu2	457.177	-1.19536	0.000428641	0.00516892
Pla2g16	218.285	-1.00688	0.00043186	0.00520426
Mmp27	24.9367	1.50732	0.000434444	0.0052319
B4galt5	1037.14	0.979747	0.000435766	0.00524431
Zfp870	179.101	-0.838784	0.000436317	0.00524745
Psg23	335.304	-1.57158	0.000437456	0.00525764
Rabep2	278.869	-0.715814	0.000440022	0.00528433
Ripk2	291.361	0.879339	0.000440263	0.00528433
Mast1	45.2694	-1.3099	0.000443156	0.00531551
Spag1	19.8023	-1.55949	0.000445405	0.00533894
Wipf3	923.07	1.3277	0.000447821	0.00536434
Cxcr4	67.214	1.17978	0.000449559	0.00537948
Ptprt	32.0435	-1.37397	0.000449683	0.00537948
Add1	1585.12	0.566567	0.000450754	0.00538872
Pik3ap1	1946.51	1.31685	0.000455222	0.00543493
Arpc1b	1452.51	0.565915	0.000455602	0.00543587
Matn2	114.945	1.3218	0.000456461	0.00544251
Tcea3	4562.46	1.58157	0.000457332	0.00544929
Clec2d	2768.15	-0.983504	0.000460648	0.00548156
Tomm6	4887.53	1.69275	0.00046279	0.00550341
Mxd4	958.242	1.07606	0.000465101	0.00552725
Vim	1682.8	1.17272	0.000465614	0.00552971
Zfp189	178.04	-0.875577	0.000470671	0.00558608
Ran	3293.33	-0.940287	0.000470991	0.0055862
Ebi3	10.1901	1.74135	0.00047251	0.00560053
Steap4	5910.76	1.42074	0.00047386	0.00560916
Smim10l1	5409.96	1.48772	0.000475719	0.00562747
5031426D15Rik	48.3618	-1.618	0.000480744	0.00567946
6030419C18Rik	18.0527	1.77177	0.000480505	0.00567946
Snf8	1086.66	-0.503113	0.000483811	0.00571195
Sell	20.8212	1.47875	0.000487727	0.00575442
Ccdc28b	65.0623	-0.983349	0.000488576	0.00576065
Nr4a1	379.369	1.49789	0.000491451	0.00578699
Sbno2	1180.56	-0.714283	0.000491386	0.00578699
Crim1	825.485	0.76603	0.000493375	0.00580585
Ramp2	462.104	0.777347	0.000493767	0.00580668
Gdf3	17.8719	1.71478	0.000494991	0.00581727
Hsd17b13	27818.1	0.77816	0.000495729	0.00582215
Stradb	1870.07	1.01938	0.000496124	0.00582299
Mprip	2413.73	-0.608182	0.000500655	0.00587235
Gpc1	2082.57	1.31572	0.000502167	0.00588626
1600002K03Rik	71.2079	-1.20216	0.000507644	0.00594281
Atf3	189.724	1.55837	0.000507651	0.00594281
Jchain	84.2552	-1.29669	0.000509253	0.00595769
Pde3a	59.8652	1.61422	0.000512527	0.00599212
Uqcr10	2737.83	-0.520003	0.00051301	0.00599387
Spsb2	313.56	-1.10742	0.00051357	0.00599653
Gmeb1	222.588	-0.844814	0.000519063	0.00605674
Map3k5	1156.63	-0.783528	0.000522628	0.00609045
Gdap2	1046.92	-0.727212	0.00052461	0.00610961
Tfip11	941.286	-0.66007	0.000524983	0.00611
Fam49a	240.253	0.855894	0.000525669	0.00611404
Lars	1221.48	-0.76011	0.0005282	0.00613952
Hras	2233.3	-0.89194	0.000529375	0.00614921
C1d	1840.29	-0.734302	0.000530451	0.00615774
Pawr	393.321	1.30634	0.000534513	0.0062009
Chst12	92.3506	1.32054	0.000538564	0.00624388
Rrm2	132.448	-1.01797	0.000540543	0.00625878
Carm1	875.578	0.672741	0.00054539	0.00630679
Csnk1a1	2216.15	0.865126	0.000545941	0.00630912
Mndal	529.008	1.47571	0.000546829	0.00631129
Stab1	1312.23	-0.78082	0.000546765	0.00631129
Blvrb	6182.92	-0.637852	0.000547553	0.0063156
Abcc10	278.859	-1.21611	0.000550993	0.00635122
Elk4	650.076	1.10764	0.000555027	0.00638955
Jak2	755.518	0.538985	0.000559112	0.00643247
C920021L13Rik	36.7482	-1.51301	0.000562381	0.00646595
Slc35f1	14.7901	-1.72759	0.000562865	0.00646739
Ece2	248.619	-1.4369	0.000567208	0.00651314
Gbp2b	82.5187	1.29268	0.000568142	0.00651971
Ifih1	1689.09	0.652522	0.000569564	0.00653187
Nabp2	1983.04	1.24324	0.000570222	0.00653526
Srsf6	2434.82	-0.862677	0.000571331	0.00654381
Rpl7l1	1919.88	-1.02415	0.000572479	0.0065528
Hgh1	194.226	-0.768612	0.000573486	0.00656016
Cd63	356.231	1.14113	0.000574378	0.00656518
Dpm1	31.6032	-1.36865	0.000575729	0.0065733
Tgm4	152.904	-0.849065	0.000576806	0.00658142
Atxn10	4865.37	-0.719744	0.000581546	0.00662712
Rnf44	2445.42	1.31478	0.000581356	0.00662712
Pdk2	9137.04	1.42149	0.000582258	0.00663105
Fer1l5	128.775	-0.872107	0.000583411	0.00663998
Rgl1	694.954	0.717737	0.000586161	0.00666401
Rnf139	1584.43	-0.738488	0.000586262	0.00666401
C230037L18Rik	14.4943	1.74574	0.000588038	0.00667999
Gzma	13.468	1.75221	0.000588752	0.0066839
Unc5b	333.587	1.01661	0.000589936	0.00669312
Luzp1	611.889	0.548447	0.000595114	0.00674762
Pirb	201.778	1.44008	0.00059649	0.00675414
Snhg11	192.879	-1.54818	0.00059656	0.00675414
Ppic	119.084	0.888805	0.000597927	0.0067625
Oas1a	68.2861	1.27081	0.00060183	0.00680238
Nup88	1100.53	-0.580343	0.000602479	0.00680544
Commd10	351.617	0.955452	0.000606175	0.0068429
Phip	596.522	-0.775438	0.000608676	0.00686268
Xpr1	1534.48	0.590505	0.000608688	0.00686268
Frk	166.969	0.949701	0.000610225	0.00687571
Higd2a	1663.15	0.620407	0.000614507	0.00691963
Ccdc12	477.814	-0.620845	0.000615111	0.00692211
Rere	1233.45	0.939521	0.000616884	0.00693674
Tti2	228.879	-1.08652	0.000618371	0.00694579
Isoc1	2226.88	0.971975	0.000619021	0.00694876
Tnfrsf21	341.287	0.773172	0.000625726	0.00701966
Prrc2a	4454.9	0.591215	0.000632878	0.00709547
Mapk15	447.474	1.01541	0.000635621	0.00711082
Rhod	787.88	-0.820245	0.000634707	0.00711082
Rogdi	1431.64	1.27693	0.000635624	0.00711082
Samsn1	25.6932	1.54326	0.000635825	0.00711082
Atp2a3	115.116	1.3349	0.0006371	0.00711347
Prelid1	4834.88	0.518762	0.000637245	0.00711347
Tbc1d1	363.865	0.729353	0.000637097	0.00711347
Capn1	1169.89	0.857862	0.000638683	0.00712511
Dcp1a	208.527	-1.00269	0.000643797	0.00717772
Calr3	102.017	-1.03899	0.000644593	0.00718215
Alad	5560.31	-1.03182	0.000647086	0.00720547
Sdr39u1	611.675	1.09229	0.00064854	0.00721721
Fam234b	1057.87	-1.14464	0.000649437	0.0072181
Lamtor4	1121.22	-0.93369	0.000649821	0.0072181
Nedd4	11127.8	0.507339	0.000649677	0.0072181
AI662270	117.654	1.15413	0.000654118	0.00725688
Cd300e	78.5522	1.33033	0.000657828	0.00728459
H19	68.1773	1.73879	0.000657317	0.00728459
Prg4	3864.82	1.51878	0.000657773	0.00728459
Lmo2	151.525	0.87656	0.000658533	0.00728792
Phldb1	425.822	0.674038	0.00066269	0.00732943
Ces2e	7836.27	0.657098	0.00066373	0.00733644
Cox4i1	17021.7	-0.67547	0.000664394	0.00733927
Aldh16a1	2487.59	-0.94907	0.000666372	0.00735662
4831440E17Rik	38.6035	-1.50534	0.00066853	0.00737592
Pfkfb1	673.468	-0.573203	0.000669011	0.00737672
Rcbtb2	1667.85	-0.78474	0.000669697	0.00737977
Eef2kmt	217.471	-0.741241	0.000670393	0.00738293
Tpp1	6107.06	0.689748	0.00067609	0.00744112
Mkks	1084.11	-0.693337	0.000681768	0.00749903
Itgam	105.873	1.23592	0.000683731	0.00751604
Nudt22	328.274	-0.832839	0.000685617	0.00753218
Erc2	363.974	-1.06454	0.000688498	0.00755922
Rcn3	453.156	0.87202	0.000689739	0.00756824
Nfic	6764.31	0.831462	0.000690368	0.00757053
Aarsd1	711.574	-0.553819	0.000693926	0.00760492
Vmac	431.365	0.6363	0.000694362	0.00760508
Prox1	1980.84	0.898855	0.000695246	0.00761014
Ttc7	1687.85	1.09314	0.000696033	0.00761413
Pik3cd	152.716	1.0252	0.000697054	0.00762067
Cep97	169.52	-0.794264	0.000699897	0.00764712
Btaf1	1051.84	-0.528913	0.000700469	0.00764873
Serpina7	3936.85	1.4976	0.000701513	0.0076555
Exoc3l	179.285	-1.039	0.000702432	0.00766089
Gpam	3252.33	1.35572	0.000703458	0.00766743
Csf2rb2	155.148	1.18455	0.000704063	0.00766905
Zfp316	197.242	-0.991601	0.000704457	0.00766905
Muc1	97.1716	1.49608	0.000705327	0.00766927
Rfng	1143.42	1.22079	0.00070512	0.00766927
Tbcel	2455.41	0.70065	0.000707704	0.00768584
Nfe2l1	5022.98	0.574821	0.000710743	0.0077142
Tmem176b	10537.6	0.837134	0.000712862	0.00773254
Wdr83	388.641	-0.945078	0.00071409	0.0077412
Postn	762.201	1.21847	0.000714609	0.00774218
Ndufb3	1760.92	-0.843383	0.000716219	0.00775496
Il33	137.341	1.20475	0.000717636	0.00776564
Slc7a14	33.4302	-1.36533	0.000719695	0.00777857
Tmem191c	30.1513	-1.58596	0.000719593	0.00777857
Emilin2	132.043	1.45795	0.000728675	0.00786938
Tnnt2	32.9268	-1.55697	0.000728969	0.00786938
Psmc2	3432.03	-0.515934	0.000731343	0.00789028
Man1a	7984.33	0.63662	0.00073819	0.00795533
Uprt	15.613	1.69866	0.000738256	0.00795533
Prlr	4563.1	-0.693524	0.000742043	0.00799137
Tpd52	615.679	0.628133	0.000743864	0.0080062
Prrc2b	2085.09	0.725463	0.000747895	0.00804478
Akna	191.803	1.09623	0.000752003	0.00808414
Rnf141	321.764	1.23718	0.000756339	0.00812591
Mad2l1	129.767	0.977806	0.000758658	0.00814112
Oat	46436.9	-0.546476	0.000758334	0.00814112
Stxbp3	795.029	0.757741	0.000760027	0.00815097
Ptpn22	53.9461	1.5179	0.000761309	0.00815985
9130011E15Rik	341.477	0.912956	0.000764341	0.00818748
Wrnip1	2064.9	-0.875623	0.000765002	0.0081897
Anapc7	967.898	-0.696384	0.000771108	0.00825017
Etohd2	102.507	-1.26303	0.000771927	0.00825404
Ttpa	35774.2	-0.552083	0.000773414	0.00826503
0610037L13Rik	572.709	-0.818016	0.000774944	0.00826963
Rbm24	12.8599	1.71643	0.000775765	0.00826963
2016-09-09	3537.13	1.08658	0.000776138	0.00826963
Smim1	98.7077	-1.21043	0.000775668	0.00826963
Srgap3	96.1456	-1.50897	0.000774655	0.00826963
Ube2k	2891.17	-0.782172	0.000777472	0.00827895
Zfp507	470.942	-0.658264	0.000778257	0.00828242
Med6	230.097	-0.693844	0.000781397	0.00831093
Herpud2	1684.13	0.804313	0.00078541	0.00834868
Dbndd2	168.307	-0.899313	0.000800264	0.00849156
Smim22	28.1321	-1.22835	0.000799993	0.00849156
Parp3	1203.9	0.650558	0.00080289	0.00851442
Ric8b	408.837	-0.640873	0.000805991	0.00854227
Ctnnal1	234.556	-0.682514	0.00081002	0.00857505
Ocln	434.857	-0.906165	0.000810511	0.00857505
Pkp1	13.2722	1.66992	0.000810163	0.00857505
Arap1	2026.41	-0.514443	0.00081277	0.0085871
Atr	693.745	-0.64655	0.00081267	0.0085871
Ankrd54	274.154	-0.855751	0.000815317	0.00860569
Fam134b	2758.09	-0.507952	0.000816386	0.00861194
Dusp11	1633.73	-0.76655	0.000819485	0.00863526
Rcor1	228.743	1.32487	0.000820033	0.00863526
Zfp35	398.848	-0.675599	0.000819684	0.00863526
Cetn2	354.811	1.16148	0.000821915	0.00865002
Taco1	472.213	0.992371	0.000823373	0.00866031
Pld3	1584.49	0.637861	0.000824042	0.00866229
Cyp2j13	33.002	-1.52228	0.000832283	0.00874382
Atf7ip	743.769	0.834047	0.000833774	0.00875438
Copz2	1180.39	1.19396	0.000834804	0.0087601
Apoa5	53319.8	-0.565024	0.000836615	0.00877399
Ushbp1	265.532	-1.03187	0.000839075	0.00879468
Gm10658	135.947	-1.09748	0.00084099	0.00880963
Btk	38.0241	1.23595	0.000842489	0.00882021
Lsm6	1782.46	-1.11337	0.000845521	0.00884681
Creb3	1541.17	-0.778354	0.00084856	0.00886831
Ino80e	222.613	1.17873	0.000849128	0.00886911
Vac14	1442.71	1.23812	0.00085125	0.00888612
Mertk	681.364	0.677665	0.000852653	0.00889562
Mettl15	112.604	0.92873	0.000853688	0.00890126
Gal3st1	276.791	1.22942	0.000855406	0.00891112
Tmem266	29.5226	-1.3932	0.000860894	0.00896086
Cyp2d10	28031.5	-0.795749	0.000863504	0.00898284
Fbxw8	2009.99	-0.505248	0.000868632	0.00903097
Mark4	699.604	1.33337	0.000873791	0.00907937
Sdc2	6844.63	-0.721684	0.000879113	0.0091294
Elf2	888.119	-0.635419	0.000881197	0.00914578
Csf1r	2060.17	1.0766	0.000882344	0.00915242
Krt8	12535.9	0.607705	0.000883388	0.00915798
Nedd9	268.242	0.765764	0.000893244	0.00925483
Gabbr2	1115.18	1.57466	0.000893918	0.0092565
Tulp4	1063.13	0.738826	0.000904402	0.00935431
Cdyl2	99.5365	-0.850152	0.00091156	0.00941754
Swt1	601.313	-0.606579	0.00091154	0.00941754
D630039A03Rik	577.227	0.90927	0.000917254	0.00946551
Zfp287	32.565	-1.33683	0.000916821	0.00946551
Zbtb16	222.037	-1.31586	0.000918509	0.00947304
Sec13	1749.75	-0.938166	0.00091911	0.00947382
Mrps14	767.947	-1.04535	0.000921723	0.00949533
Fhl3	40.8187	1.18421	0.000924727	0.00952084
Tnfrsf23	67.1847	1.29042	0.000927819	0.00954721
Rps24	14571.7	-0.828065	0.00092868	0.00955063
Fam35a	810.233	-0.736909	0.000930545	0.0095633
Entpd6	300.951	-0.723909	0.000935518	0.00959905
Olfm2	95.4886	1.63025	0.000935324	0.00959905
Tmem97	3108.73	0.760874	0.000940507	0.00964474
Brix1	1081.44	-0.71045	0.000941412	0.00964854
Ccnk	1069.46	1.24926	0.000952291	0.00975449
Bcl2a1b	26.8908	1.32177	0.000955807	0.00978495
1110008F13Rik	926.745	1.27972	0.000957772	0.0097995
Ndufa10	6011.72	0.772461	0.000962481	0.00983651
Nectin3	1776.61	0.523069	0.000962219	0.00983651
Cdip1	2180.52	-1.14615	0.000963477	0.00983951
Rasgrp4	28.6182	-1.29643	0.000963866	0.00983951
Zdhhc20	907.902	-0.939665	0.00096726	0.00986857
Rpl7a	10128.7	-0.833374	0.000969421	0.00988502
Ido2	2287.93	0.837958	0.000971066	0.0098962
Dhx40	2024.59	-0.504075	0.000974979	0.00993046
Glipr1	31.2688	1.64269	0.000977106	0.00994651
Acot8	791.344	-1.04416	0.000985733	0.00999686
Hdac6	754.75	-0.641835	0.000985045	0.00999686
Mterf2	90.609	1.10396	0.000983655	0.00999686
Necab1	2102.09	0.509721	0.000984577	0.00999686
Phf11b	29.6446	1.31499	0.000982702	0.00999686
Tcta	453.345	-0.906601	0.000985403	0.00999686
Zfp12	263.928	-0.731627	0.000985933	0.00999686
Tgfa	1105.44	0.940153	0.000990981	0.0100413
Pex13	3591.71	-0.852765	0.000993091	0.0100525
Ckap2l	17.2203	1.67473	0.000997821	0.0100947
B230307C23Rik	22.9282	-1.41358	0.00100208	0.0101207
Usp5	2100.63	-0.814375	0.00100197	0.0101207
Cd7	15.0214	1.53331	0.00100859	0.0101808
Gtf2ird2	172.511	-0.79866	0.0010103	0.0101923
Ankrd10	203.996	-1.28404	0.0010124	0.0102078
2310035C23Rik	564.234	-0.790256	0.00101633	0.0102417
Btf3l4	2193.66	-0.70331	0.00102259	0.010299
Mib2	921.629	-0.807107	0.00102317	0.0102991
Commd2	649.478	-0.677797	0.00102655	0.0103226
Pgd	1175.26	0.533516	0.00102665	0.0103226
2610035D17Rik	28.7885	-1.30921	0.00102777	0.0103281
Dock11	60.722	1.30141	0.00103132	0.010358
Ndst1	3707.51	1.0775	0.00103555	0.0103947
Oscp1	39.3708	-1.30664	0.00103907	0.0104243
Acot12	7352.81	-0.574428	0.00104248	0.0104353
Avpi1	802.28	-0.78977	0.0010421	0.0104353
Ntmt1	193.138	-0.913916	0.0010412	0.0104353
Snapc4	231.608	-0.846516	0.00104308	0.0104354
Ehd2	190.478	0.959213	0.00104469	0.0104457
Zfp367	552.802	0.576519	0.00104727	0.0104657
Htatip2	1157.07	-0.95904	0.0010525	0.0105099
Lrrc8c	164.593	1.19436	0.00105285	0.0105099
Dcaf15	170.856	-1.12109	0.00105887	0.0105583
Exoc3	1173.5	-0.552355	0.00105858	0.0105583
Vcpkmt	102.727	1.54601	0.00106244	0.010588
Rnf25	379.008	-0.579216	0.00106357	0.0105934
BC020402	33.4272	-1.28735	0.00106656	0.0106171
Prkrir	1850.76	0.816827	0.00106713	0.0106171
Parp14	1200.49	0.674438	0.00106786	0.0106186
S100a4	20.4526	1.42669	0.00108415	0.0107741
Smim13	1374.3	-0.762671	0.00108925	0.0108133
Fbxo31	3972.01	-1.25726	0.00109035	0.0108183
Tceb1	1641.71	-0.620647	0.00109366	0.0108451
Dmpk	1313.4	1.40719	0.00109741	0.0108764
Cbr3	55.4636	1.45959	0.00110205	0.0109164
Arid5b	875.092	1.21159	0.00110367	0.0109264
Abca9	122.809	0.78066	0.00110527	0.0109362
Rpl5	13651.9	-0.773419	0.00110974	0.0109745
Mtmr9	464.121	1.11504	0.0011121	0.0109918
5730507C01Rik	145.724	-0.807929	0.00111463	0.0110108
Pfdn4	126.458	-0.697688	0.00111546	0.0110129
Rps4l	797.901	-0.925018	0.00111723	0.0110183
Zfp568	379.985	-0.919419	0.00111715	0.0110183
Pde7a	219.033	-0.697969	0.00111891	0.0110228
Saa4	13151.8	1.01095	0.00111854	0.0110228
Gpr35	58.4053	1.30676	0.00112237	0.0110509
Zfp790	323.542	-0.718222	0.00112407	0.0110616
Mars	2144.37	-0.864373	0.00112517	0.0110664
C1qtnf1	1469.47	0.949134	0.00113098	0.0111174
Zfp329	116.579	-1.03393	0.00113803	0.0111806
Smim4	394.751	-0.808093	0.00114352	0.0112284
Ly6a	270.18	1.03084	0.00114665	0.011253
H60c	24.7508	-1.39713	0.00114852	0.0112652
Tgds	877.459	-0.721482	0.00115065	0.01128
Mrps34	1807.78	-0.776154	0.00115478	0.0113143
Cox7a2	4472.72	-0.757952	0.00115954	0.0113548
Stmn1	298.912	0.797226	0.00116037	0.0113567
Gm6377	69.352	1.26925	0.00116448	0.0113908
Mrpl11	909.177	-0.723753	0.00116564	0.011396
Supt4b	130.654	-1.29401	0.00116946	0.0114272
Trim44	2409.12	0.507825	0.00118577	0.0115803
Csrnp2	77.1014	-1.17227	0.00118676	0.0115836
Uhmk1	171.41	1.57233	0.00118883	0.0115975
Arl16	252.314	-0.605643	0.00119032	0.0116058
Il1rap	7189.36	-0.710928	0.00119361	0.0116316
Cntnap1	571.825	1.16654	0.00119538	0.0116425
Pon2	2798.27	0.532521	0.00119847	0.0116663
Anks4b	1570.85	0.549576	0.00120085	0.0116832
5330417C22Rik	57.9628	1.4189	0.00120596	0.0117266
Atg2b	966.449	-0.65268	0.00120712	0.0117315
Slc22a27	91.5041	1.44387	0.00121452	0.0117971
Psma7	4873.47	-0.713835	0.00121525	0.0117978
Hnrnpa1	48.5778	-1.3896	0.00122004	0.0118379
Zfp729a	222.713	-0.668318	0.00122367	0.0118668
Tmem71	106.695	0.947103	0.00123037	0.0119254
Atp1a3	15.3901	1.5928	0.0012363	0.0119764
Tmem132a	228.519	1.15734	0.00123737	0.0119803
Tmem183a	3825.84	-0.879852	0.00123957	0.0119951
Gm765	13.788	1.62029	0.0012418	0.0120038
Znhit6	408.569	-0.709154	0.00124157	0.0120038
Asgr2	6678.35	0.517819	0.0012537	0.012094
Cdc34	4165.5	-0.612646	0.00125381	0.012094
Firre	393.494	-1.17371	0.00125299	0.012094
Rgs18	19.6347	1.53182	0.00125201	0.012094
Klhl15	57.3004	-1.05542	0.0012596	0.0121369
Hs1bp3	485.692	0.659	0.00127451	0.0122637
Plpp1	466.084	-0.663908	0.0012748	0.0122637
Gnl3	1120.99	-0.662487	0.0012857	0.0123553
Nudt12	1292.92	1.03251	0.00128546	0.0123553
Ern1	565.844	1.20207	0.00128881	0.0123786
Prmt7	506.55	-0.533916	0.00129307	0.0124129
Arhgef16	181.273	0.912563	0.00129529	0.0124276
Alkbh4	99.3636	-0.856152	0.00129698	0.0124372
Ndufa9	4261.15	-0.640536	0.00130371	0.0124951
Pde8b	91.809	-1.05547	0.00130521	0.0124962
Thsd1	206.734	-0.698116	0.00130497	0.0124962
Zfp276	375.08	-1.02178	0.00130906	0.0125264
Cbx8	132.137	-0.861023	0.00131452	0.012572
Ipo7	2034.81	0.990296	0.00132234	0.0126401
Tmeff2	10.3295	-1.63602	0.00132849	0.0126921
Camk2n2	155.955	0.910015	0.00132929	0.012693
Neurl4	624.885	-0.563592	0.00134158	0.0128036
Lias	1424.88	-0.741593	0.00135678	0.0129392
Zfp335	762.235	-0.642372	0.00135722	0.0129392
Cxcl14	132.229	1.04015	0.00135852	0.0129447
B4galnt3	21.0449	1.47197	0.00136074	0.0129453
Med20	283.274	-0.731296	0.00136045	0.0129453
Rmdn3	2992.87	0.609117	0.00135963	0.0129453
Pdlim4	35.8311	1.2463	0.00136243	0.0129546
Ube2d-ps	244.723	-0.86216	0.00137447	0.0130622
Pigc	344.508	-0.786785	0.00137537	0.0130639
Pold2	330.277	0.645098	0.00138251	0.013111
Slc22a29	19.444	1.57672	0.00138244	0.013111
Raet1d	19.025	1.44204	0.00138878	0.0131565
Zfyve9	433.2	0.645391	0.00138843	0.0131565
Extl1	340.178	1.40482	0.00139326	0.013192
Gadd45gip1	1836.31	-0.706439	0.00139443	0.0131962
Dus3l	432.672	-0.700128	0.0013966	0.0132098
Cabyr	115.455	-0.96218	0.0014034	0.0132611
Ciapin1	743.599	-1.24919	0.00140349	0.0132611
Ppm1h	150.706	0.758389	0.0014056	0.0132741
Ttc6	47.6837	-1.14314	0.00141168	0.0133175
Rasa4	134.898	1.13067	0.00141508	0.0133426
Thbs1	141.49	1.26124	0.00142383	0.0134181
Cyp2a22	1187.23	1.39973	0.00142603	0.0134318
Asb2	100.035	1.26538	0.00142966	0.0134487
Cdan1	244.001	-0.71543	0.0014305	0.0134487
Helq	122.008	-0.858986	0.00143081	0.0134487
2500002B13Rik	62.5348	-0.923614	0.00143475	0.0134787
Gm10653	268.594	-1.08181	0.00143652	0.0134883
Olfml3	301.869	1.10191	0.00144374	0.0135491
Atg4d	780.162	-1.16078	0.00144664	0.0135621
Nmral1	123.169	-0.908429	0.00144641	0.0135621
Ifitm2	3814.42	0.569489	0.00144926	0.0135726
Ppp3ca	2506.89	-0.603255	0.00144884	0.0135726
Txnrd2	1110.01	-0.846662	0.00145147	0.0135862
Cmtm7	132.384	1.01391	0.00145738	0.0136274
Sftpa1	25.7108	-1.39663	0.00145683	0.0136274
Senp5	856.894	-0.698243	0.00146033	0.0136479
Polr2a	4164.86	1.4821	0.00146663	0.0136997
Ppa1	5765.43	-0.55299	0.00146871	0.013712
Ap4s1	273.33	-0.540432	0.00147104	0.0137267
Fem1c	288.18	0.912431	0.00147795	0.0137781
Pde6d	185.231	0.715658	0.00147808	0.0137781
Cdk20	138.985	-0.984397	0.00147959	0.0137813
Ptk2b	1908.04	0.555744	0.00147995	0.0137813
Gtf2h3	396.958	-0.846135	0.00148168	0.0137903
Bloc1s1	1329.18	-0.850387	0.00148686	0.0138182
Gm2061	28.997	-1.39321	0.00148591	0.0138182
Tuba1a	106.156	1.18468	0.00148698	0.0138182
Adat3	40.6277	-1.35148	0.00148932	0.01383
Angptl4	7766.83	-0.774202	0.0014904	0.01383
Gstm6	2373.8	1.1573	0.00149132	0.01383
Lrfn3	526.74	-0.96377	0.00149055	0.01383
Scyl3	832.331	-0.764497	0.00149866	0.0138909
Wdr20	327.914	-0.56601	0.00151619	0.0140462
Irf2	2605.59	0.802893	0.00151798	0.0140543
Kctd17	276.99	0.813398	0.00151863	0.0140543
Get4	987.558	-0.996008	0.00152214	0.0140796
Cdc123	1592.66	-0.506905	0.00152544	0.0141028
6530403H02Rik	199.346	-0.731993	0.00152682	0.0141084
Fmo1	9761.66	0.929275	0.00153366	0.0141593
Nr4a3	16.2648	1.48194	0.00153734	0.0141838
Gm6313	84.1941	-1.29403	0.00154498	0.014247
Arpin	243.307	0.714339	0.00154712	0.0142522
Crygn	45.5926	-1.23202	0.00154675	0.0142522
Clp1	353.861	-1.06423	0.00154922	0.0142642
Lclat1	2578.13	0.578606	0.00155324	0.0142939
Zfp362	566.151	1.18363	0.00155536	0.0143061
Gcnt2	856.346	0.697213	0.00155796	0.0143155
Lin7a	1230.6	0.887835	0.0015572	0.0143155
Rnmtl1	218.696	-0.747717	0.00156063	0.0143327
Desi2	675.846	-0.786382	0.00156174	0.0143355
Psen2	4959.88	-0.610919	0.00156279	0.0143379
Lime1	147.967	-1.19458	0.00156405	0.0143399
Nin	196.448	0.935965	0.00156539	0.0143399
Tagap1	119.293	-1.07821	0.00156634	0.0143413
Slc17a2	5660.97	-0.813743	0.00157298	0.0143948
Frzb	123.058	0.779778	0.00157831	0.0144362
C1qa	1692.04	0.862704	0.00158045	0.0144436
Slc7a7	88.3747	1.13021	0.00158072	0.0144436
Mrpl13	1079.42	-0.585237	0.00158434	0.0144694
Kansl3	1391.93	-0.58213	0.00158817	0.0144897
Scrib	1184.47	-0.605841	0.00158817	0.0144897
Spred1	878.386	1.09532	0.00159448	0.0145399
Fscn1	267.576	0.832733	0.00160455	0.0146243
Rbbp4	3037.44	-0.924285	0.00160858	0.0146536
Igsf6	302.523	1.41567	0.00161165	0.0146667
Pacs2	675.16	0.512284	0.00161248	0.0146669
Acot9	115.599	0.892147	0.0016152	0.0146843
Cycs	9019.94	-0.825542	0.00162564	0.0147642
Slamf7	43.3406	1.33054	0.00162506	0.0147642
Dnajb12	2093.27	0.927917	0.0016346	0.0147935
Ebna1bp2	946.663	-0.796182	0.00163159	0.0147935
Gfra2	26.6953	1.56799	0.00163172	0.0147935
Nr5a2	1502.81	0.683816	0.00163388	0.0147935
Pdgfa	623.709	1.53262	0.00163458	0.0147935
Soga1	234.461	1.09386	0.00163026	0.0147935
Ubap2	1366.49	1.12031	0.00163372	0.0147935
D7Ertd143e	65.9277	-1.33791	0.00163716	0.0148018
Robo1	450.366	1.13097	0.00163677	0.0148018
Mrps17	1505.01	-0.548982	0.00164035	0.0148232
Gtf3a	119.584	1.36245	0.00164172	0.0148282
Dxo	829.188	-0.534903	0.00164705	0.0148688
Acrbp	38.8641	-1.39491	0.00166898	0.0150441
Rab3d	529.167	0.608622	0.00167055	0.0150508
Bcap29	654.695	-0.624124	0.00167556	0.0150884
AU022252	981.431	-0.786502	0.00168272	0.0151421
Col6a1	808.407	0.947838	0.00168321	0.0151421
Rpl15	7998.95	-1.4458	0.00168589	0.0151587
Nuf2	12.7396	1.58251	0.00169084	0.0151957
Ablim3	1302.32	-0.87755	0.00169276	0.0152054
Tmem243	4207.61	-0.982115	0.00169405	0.0152093
Prkag2	767.081	0.518326	0.00169671	0.015218
Zc2hc1c	154.084	-0.76148	0.00169651	0.015218
Marcksl1	509.645	0.752123	0.00169903	0.0152313
Lfng	208.127	0.833648	0.00171149	0.0153277
Pop1	171.235	-1.05536	0.00172765	0.0154648
Agap2	203.8	1.20115	0.00173246	0.0154924
Kif26b	34.505	-1.36665	0.00173164	0.0154924
Plxna2	543.362	0.678125	0.00174172	0.0155598
Trim14	1398	0.884708	0.00174138	0.0155598
Psmf1	1377.03	-0.763861	0.00174595	0.0155822
Uhrf1	16.9539	1.48737	0.00174518	0.0155822
Brf1	592.793	-0.545085	0.00174841	0.0155887
Rrp1b	192.328	-0.693555	0.00174755	0.0155887
AI413582	96.699	0.938756	0.0017502	0.0155964
E330033B04Rik	24.1611	-1.50984	0.001751	0.0155964
Eml3	737.187	-0.997729	0.00175245	0.0156015
Clic4	2790.66	0.592103	0.00175734	0.0156346
Hivep3	32.7753	1.57121	0.0017579	0.0156346
Baiap2	1030.22	-0.82007	0.00176151	0.015659
Inf2	2739.86	0.590725	0.00176909	0.0157085
Nrxn2	120.082	-1.0184	0.00176969	0.0157085
Prepl	710.411	0.672928	0.00176864	0.0157085
Ifit3	535.265	0.990873	0.0017734	0.0157337
Asic1	71.7079	-1.1055	0.00178775	0.0158399
Il12rb1	40.1487	-1.24958	0.00178731	0.0158399
Fance	355.92	-0.728532	0.00179257	0.0158593
Gm20324	34.0934	-1.21781	0.00179246	0.0158593
Tbxa2r	48.7571	-1.35448	0.00179284	0.0158593
Nucb1	9905.65	0.949858	0.00179912	0.0159071
6030443J06Rik	24.2722	-1.36058	0.00180212	0.0159102
Gypa	24.8742	1.59334	0.00180184	0.0159102
Mbtd1	708.165	-0.596655	0.00180156	0.0159102
Arhgap22	43.1423	1.58161	0.00181417	0.0160087
Tbl1xr1	1592.48	-0.676167	0.00181814	0.0160359
Hdc	563.666	-0.965715	0.00182623	0.0160994
BC018473	21.0819	-1.53744	0.00183529	0.0161634
R3hdm2	5548.13	1.05625	0.00183903	0.0161885
[truncated: 831 more rows]

## Sheet: CDvsCR
Gene	Mean_counts	l2fc_CR_vs_CD	pvalue_CR_vs_CD	padj_CR_vs_CD
Cyp2b9	1805.42	6.82086	4.28285e-135	7.69714e-131
Mt1	7237.17	-3.1855	2.04632e-72	1.83883e-68
Mt2	1611.18	-3.76042	2.73066e-71	1.63585e-67
Gstm3	827.439	3.47386	9.56495e-66	4.29753e-62
Cish	849.885	2.33239	1.00627e-61	3.61693e-58
Mup9	645.07	-3.43201	5.93026e-55	1.77631e-51
Akr1c19	2184.36	1.38253	1.20405e-50	3.09132e-47
Fmo3	1711.2	1.38253	1.59334e-49	3.57943e-46
Cyp2a4	218.608	4.58908	1.6111e-47	3.21719e-44
Lpin1	9639.61	2.83646	3.65225e-47	6.56383e-44
Cyp2b13	206.908	5.57284	3.68916e-44	6.02742e-41
Insig2	9298.59	-2.52132	4.22993e-44	6.33502e-41
Thrsp	5633.26	3.73725	1.48401e-43	2.05159e-40
Krt18	8339.41	-1.50339	2.1623e-43	2.77578e-40
Aacs	2197.21	3.46621	3.37836e-43	4.04773e-40
Selenbp1	3796.82	1.32563	1.16214e-35	1.30537e-32
Pcp4l1	286.538	2.07982	2.8284e-34	2.99012e-31
Inmt	16006.7	2.50133	5.6278e-34	5.61905e-31
Acss2	3613.41	1.40722	4.96632e-32	4.69761e-29
Apoa4	24773.4	-3.03817	9.6412e-31	8.66358e-28
Car5a	783.967	2.42233	1.84807e-30	1.5816e-27
Dgat2	18335.3	1.15631	2.34646e-30	1.91685e-27
Akr1c14	8368.86	1.43925	1.17737e-29	8.81651e-27
Pcsk9	1360.18	2.87823	1.14461e-29	8.81651e-27
1810008I18Rik	431.224	1.52488	2.71679e-29	1.95305e-26
Hmgcr	2887.27	2.54423	1.6544e-27	1.14357e-24
Ngef	1140.16	1.74701	2.40476e-27	1.60068e-24
Slc16a12	2760	1.48074	2.59016e-27	1.66251e-24
Scd1	121041	2.3796	1.02395e-26	6.34565e-24
Gpt	13875.3	0.995093	1.3353e-26	7.99931e-24
Qdpr	9666.29	1.2546	2.59937e-26	1.50696e-23
Cyp2c55	121.714	2.92179	6.92124e-26	3.76935e-23
Elovl3	5221.83	-1.98944	6.72964e-26	3.76935e-23
Lect1	238.066	2.58023	8.83666e-26	4.67095e-23
Nrg4	340.38	2.34423	1.10558e-25	5.67697e-23
Slc30a10	932.597	-1.93033	2.7773e-25	1.38649e-22
Cyp2c40	155.567	2.67336	2.9943e-25	1.45442e-22
Obp2a	101.399	-4.39736	3.85845e-25	1.82484e-22
Fdps	3281.76	2.15219	4.43635e-25	2.04436e-22
B4galt5	1483.65	2.03314	5.73332e-25	2.57598e-22
Cldn1	1151.9	-1.56942	3.12898e-24	1.37156e-21
Dsg1c	325.872	2.12444	8.90621e-24	3.81101e-21
Mvk	729.093	1.74208	1.05711e-23	4.41821e-21
Fam47e	607.932	2.38596	7.01295e-23	2.86447e-20
Slc5a6	490.751	1.56147	9.65662e-23	3.85664e-20
Mmp14	2384.4	-2.01586	1.00831e-22	3.93942e-20
Gtf2ird1	452.004	-1.39854	2.17814e-22	8.32883e-20
Tesk2	517.887	1.38694	1.50162e-21	5.62233e-19
Fam20a	1733.29	-1.39016	2.00694e-21	7.36097e-19
Insig1	6882.02	1.92791	2.43488e-21	8.75194e-19
Abcb1a	231.175	2.04805	2.49406e-21	8.78889e-19
Psmc4	3557.67	-0.841486	3.93133e-21	1.35873e-18
Lbp	4389.09	-1.18648	1.35462e-20	4.59343e-18
Gsta4	2048.82	1.23875	1.73485e-20	5.77382e-18
Gpx3	303.168	-2.4766	2.00047e-20	6.53682e-18
H3f3b	5602.57	-1.0434	2.57904e-20	8.27688e-18
Tspan4	1948.96	1.36566	2.8271e-20	8.91381e-18
0610007P14Rik	1555.68	0.94146	4.01845e-20	1.24516e-17
Pdxk	2450.63	1.44089	4.40051e-20	1.34044e-17
Acnat2	559.407	-1.4848	4.50235e-20	1.3486e-17
Slc46a3	1407.59	1.96632	5.29173e-20	1.55907e-17
Sqrdl	4182.06	1.04628	5.46134e-20	1.58308e-17
Ciart	294.11	2.91272	5.91849e-20	1.68837e-17
Wdr45b	1353.2	1.12846	6.94976e-20	1.95158e-17
Psmd4	4974.63	-1.17895	1.32938e-19	3.67564e-17
Atf5	13424.9	-1.98978	2.99102e-19	8.14464e-17
Maff	204.929	2.19378	3.05417e-19	8.19248e-17
Osbpl5	242.814	2.00772	3.64311e-19	9.62853e-17
Dera	1760.83	0.923071	5.28614e-19	1.37685e-16
Nhlrc2	772.225	1.21337	5.99723e-19	1.53975e-16
Cyp4f14	4680.18	1.19396	6.4411e-19	1.63041e-16
Slc23a1	946.363	1.15273	9.2109e-19	2.29914e-16
Tk1	791.884	2.25064	1.19837e-18	2.95029e-16
Slc22a26	120.671	3.11162	1.56129e-18	3.79182e-16
1500011K16Rik	367.763	1.30623	1.59762e-18	3.82833e-16
Rbpms	1186.79	-1.37689	2.69846e-18	6.38114e-16
Lipg	1005.7	1.89759	3.22051e-18	7.51675e-16
Akr1c20	1905.12	1.24861	4.20467e-18	9.68799e-16
Tor3a	309.724	-1.91328	4.56423e-18	1.03833e-15
Gsta2	467.742	1.82991	6.43754e-18	1.44619e-15
Spon2	316.615	-2.21384	9.30982e-18	2.06563e-15
Clock	1101.83	-1.0298	1.16299e-17	2.54893e-15
Lad1	400.854	-1.48283	1.31667e-17	2.85099e-15
Hdac11	1899.73	1.14642	1.38049e-17	2.9536e-15
Thnsl2	1617.89	0.844422	1.69128e-17	3.57596e-15
Cyp2g1	99.2421	2.50699	1.78537e-17	3.73101e-15
Ido2	2103.55	1.13837	2.88355e-17	5.95668e-15
Rab30	823.888	-1.55045	3.63708e-17	7.4279e-15
Nmrk1	886.553	1.84182	4.69061e-17	9.47187e-15
Lrfn3	394.038	-1.81025	7.23425e-17	1.4446e-14
Gm15441	397.334	-2.57659	8.86664e-17	1.75111e-14
Rtfdc1	3622.79	-0.904087	9.43126e-17	1.84238e-14
Stk35	538.481	1.29575	1.15551e-16	2.233e-14
Aqp11	956.128	1.37414	1.1699e-16	2.23675e-14
Acsm1	14839.4	0.762958	1.19331e-16	2.25749e-14
Aldh4a1	18079.9	1.01915	1.30527e-16	2.44358e-14
Fchsd2	540.34	1.25141	2.93893e-16	5.4452e-14
Il1b	54.1156	-3.06618	3.23943e-16	5.94073e-14
Itga5	870.159	-1.01555	3.69953e-16	6.71595e-14
Abcc4	308.39	1.53898	4.19021e-16	7.53065e-14
Cdkn1a	346.85	-3.04144	4.3199e-16	7.68685e-14
Tstd1	319.705	0.947355	5.31998e-16	9.3736e-14
Rorc	2007.44	1.79455	5.50227e-16	9.60066e-14
Zfyve1	1573.89	1.12004	5.66554e-16	9.79049e-14
Nampt	4702.28	1.65605	8.39866e-16	1.43753e-13
Marveld1	1563.57	1.35137	1.05863e-15	1.79488e-13
Fpgs	4188.08	-0.725218	1.06918e-15	1.79583e-13
Nsdhl	1424.35	1.82771	1.12946e-15	1.87951e-13
Ubr2	2474.29	0.843373	1.19284e-15	1.96677e-13
Cyp2a5	39860.3	2.35676	1.45612e-15	2.35761e-13
Hnrnpa3	3181.81	-1.53638	1.44606e-15	2.35761e-13
Lurap1l	1594.31	0.901778	2.45166e-15	3.93404e-13
Idi1	4718.67	2.00332	2.73972e-15	4.35737e-13
Pdia3	13185.1	-1.15818	3.179e-15	5.01167e-13
Stard4	987.395	2.2875	4.68507e-15	7.32174e-13
Ldlr	4469.65	1.31907	4.93341e-15	7.64338e-13
Fcgr2b	976.424	-0.9019	6.05129e-15	9.2952e-13
Mgst3	702.803	1.82968	6.43669e-15	9.8034e-13
Gem	90.6927	-2.0683	8.99399e-15	1.35832e-12
Gm14403	982.224	1.94781	1.19918e-14	1.79597e-12
Clpx	4248.4	-1.71192	1.222e-14	1.81503e-12
Keg1	3816.03	2.0126	1.30053e-14	1.91583e-12
Rad54l2	1027.23	1.19499	1.38859e-14	2.02892e-12
Gsta3	35635.2	1.36167	1.47831e-14	2.1426e-12
Hes6	1829.42	1.38798	1.55705e-14	2.23866e-12
Ubxn1	4452.2	-1.41987	1.6776e-14	2.39284e-12
Grn	10829.4	-1.43709	1.84084e-14	2.60501e-12
Atp5g2	2644.08	0.655497	1.88878e-14	2.65196e-12
Upp2	15075.7	2.38556	2.00416e-14	2.79215e-12
Cda	256.964	-1.29214	2.0497e-14	2.83034e-12
Wee1	496.462	2.41336	2.06307e-14	2.83034e-12
Ly6d	46.4982	-2.42556	2.38536e-14	3.24771e-12
Sqle	1352.05	1.53631	2.73388e-14	3.69423e-12
Sec14l4	4377.94	1.03676	2.96566e-14	3.97752e-12
Map4k4	471.28	-1.21175	3.34465e-14	4.45259e-12
Pstpip2	368.615	1.49725	3.56224e-14	4.70739e-12
Phlda1	3171.1	1.53919	3.6505e-14	4.78881e-12
Ropn1l	224.565	1.61851	3.80816e-14	4.95943e-12
Ttc7	1533.02	1.28383	4.48028e-14	5.79278e-12
Mustn1	142.417	-2.33785	5.9129e-14	7.59047e-12
Sc5d	10026.5	0.90526	6.39442e-14	8.15039e-12
Serpina12	1783.64	-2.04414	6.88062e-14	8.70835e-12
Irf2bpl	1453.67	1.01665	7.40664e-14	9.30855e-12
Gsta1	47.6822	2.97572	8.03435e-14	9.95816e-12
Mpp1	1205.29	0.893402	8.0149e-14	9.95816e-12
Chac1	121.656	2.46205	9.13027e-14	1.1239e-11
Gm10364	319.96	-2.60581	9.43765e-14	1.15383e-11
2310001H17Rik	183.642	1.43211	9.58302e-14	1.16369e-11
Rdh11	528.966	1.29402	1.28823e-13	1.55383e-11
Dhcr24	31383.1	1.11857	1.46288e-13	1.75272e-11
Ttc39c	5877.43	1.01417	1.71023e-13	2.03551e-11
Lonrf1	348.717	1.60361	1.9065e-13	2.25419e-11
Dhrs7	1262.29	1.21226	1.97924e-13	2.32489e-11
Igfbp7	1935.4	-1.52243	2.09946e-13	2.45009e-11
Abcb10	1264.63	1.36287	2.36328e-13	2.74018e-11
Atp11a	307.645	-1.61843	2.63911e-13	3.04039e-11
Ctsz	11749.4	-1.14378	2.92603e-13	3.34946e-11
Hnmt	979.123	1.21338	3.23516e-13	3.6799e-11
Nedd4l	1180.35	-1.06418	4.33192e-13	4.89643e-11
Fgl1	16187.2	-2.00154	5.21319e-13	5.85572e-11
Gnai1	227.929	-1.90342	5.31788e-13	5.9362e-11
Il6ra	876.524	1.81678	5.40459e-13	5.99576e-11
Rspo3	255.894	-1.51588	6.44716e-13	7.10849e-11
St5	608.491	-1.17777	8.0037e-13	8.77088e-11
Shtn1	1173.65	-1.28551	8.69133e-13	9.4667e-11
Alas1	29406.6	1.13333	9.30236e-13	1.00712e-10
Srebf1	4488.24	1.56576	1.06936e-12	1.15081e-10
Tmem14a	76.698	1.89597	1.09816e-12	1.17477e-10
Mettl7a1	8162	1.21118	1.17089e-12	1.24516e-10
Slc34a2	34.2226	-3.00299	1.27837e-12	1.35146e-10
Syt1	545.14	1.52579	1.466e-12	1.54075e-10
Nap1l1	2933.95	-0.773936	1.61353e-12	1.68595e-10
Mup12	7815.2	-2.19297	1.75696e-12	1.82521e-10
9030619P08Rik	100.114	1.81053	1.91573e-12	1.97871e-10
Npnt	49.8585	-2.75817	1.93383e-12	1.98598e-10
Dtx4	269.912	-1.73427	2.31472e-12	2.36365e-10
Sqstm1	15912.7	-1.16501	2.39311e-12	2.42988e-10
Sord	43930.3	0.810971	2.41175e-12	2.43506e-10
Slc22a27	146.6	2.55927	2.89107e-12	2.9027e-10
Syne1	552.736	-1.3302	3.12528e-12	3.12042e-10
Tubb2a	1052.11	-1.80204	3.30302e-12	3.27966e-10
Clec2h	297.289	2.5155	3.83623e-12	3.78817e-10
Hsdl2	4220.07	-0.947037	4.00894e-12	3.93709e-10
Ccbl2	6255.13	0.958031	4.321e-12	4.22049e-10
Gsr	2520.41	-0.765811	4.58123e-12	4.42981e-10
Lars	985.559	-0.827179	4.5846e-12	4.42981e-10
Cd9	549.754	-0.960766	4.68391e-12	4.50156e-10
Rab1a	6298.78	-0.87695	5.31624e-12	5.0821e-10
Gpx6	56.3366	1.89586	5.46711e-12	5.19868e-10
Ociad2	985.67	0.943873	5.77565e-12	5.46315e-10
Pcsk4	1823.11	1.84712	5.96932e-12	5.61679e-10
4930481A15Rik	405.662	1.04719	6.03622e-12	5.65016e-10
Pfkfb3	862.622	1.74262	8.41293e-12	7.83405e-10
Sucnr1	784.101	0.888588	8.46886e-12	7.84549e-10
Gamt	4361.21	1.3291	8.59042e-12	7.91729e-10
Dnajb11	1943.91	-0.785968	8.86226e-12	8.12615e-10
Cyp51	5467.54	1.52274	9.01603e-12	8.22518e-10
Reps1	624.525	-1.05974	9.24265e-12	8.38934e-10
Arntl	123.721	-2.33244	9.96662e-12	9.00101e-10
Casp7	608.186	0.967953	1.05074e-11	9.44195e-10
1810053B23Rik	123.835	2.60418	1.10293e-11	9.86158e-10
Pah	28588.4	0.502172	1.25522e-11	1.11677e-09
Gm3219	192.232	-1.54044	1.30045e-11	1.15132e-09
Fgf21	116.057	-2.64908	1.34719e-11	1.18685e-09
Rps15a-ps4	154.181	1.55917	1.74732e-11	1.53185e-09
Arhgef37	145.917	1.96138	1.79043e-11	1.56202e-09
S100a10	2274.63	-1.30517	1.80348e-11	1.5658e-09
Gne	7043.99	0.889366	1.92552e-11	1.66373e-09
Hpgd	4089.55	0.861047	2.09406e-11	1.80069e-09
D130043K22Rik	159	1.49585	2.10973e-11	1.80553e-09
Paox	761.147	1.4357	2.34721e-11	1.99925e-09
Enc1	321.883	-1.65633	2.86175e-11	2.42601e-09
Tmem243	3781.92	-1.17405	2.92497e-11	2.46796e-09
Rbm15	385.555	1.04692	3.02092e-11	2.53701e-09
Capn2	1585.14	-0.927654	3.06569e-11	2.56263e-09
Apon	12757.1	-1.05166	3.12696e-11	2.60174e-09
Pmvk	919.45	1.48638	3.16987e-11	2.6253e-09
Rpl39	2593.26	1.1031	3.24742e-11	2.67719e-09
Spp1	1690.59	-1.63309	3.32974e-11	2.73251e-09
Coq10b	1312.27	1.63873	3.36454e-11	2.74853e-09
Zbtb20	311.793	1.18375	3.44863e-11	2.80447e-09
Rgs5	1342.41	-1.68985	3.64308e-11	2.94925e-09
Fech	5417.25	0.684372	3.72437e-11	3.00155e-09
Pold4	51.3527	1.97729	3.87438e-11	3.1085e-09
Tspan33	548.833	-1.33835	4.53891e-11	3.62548e-09
Colec10	905.702	-1.34286	4.92968e-11	3.92019e-09
Ifit1	263.988	-1.59189	5.09589e-11	4.03451e-09
Lama3	128.046	1.51759	5.26125e-11	4.14716e-09
Pltp	1672.9	1.67859	5.41676e-11	4.2511e-09
Crip2	2612.85	-0.948384	5.71577e-11	4.46625e-09
Srxn1	1667.64	-1.05143	5.78425e-11	4.50019e-09
Senp6	1253.43	-0.9373	5.92358e-11	4.58873e-09
Mpzl1	109.212	-1.88565	6.46076e-11	4.98338e-09
Wdr43	918.501	-0.882864	6.56364e-11	5.0411e-09
Usp2	1947.03	2.41329	6.6933e-11	5.1188e-09
Nek6	1435.6	-1.12385	6.83186e-11	5.19528e-09
Psma4	4500.93	-0.738837	6.85111e-11	5.19528e-09
Ubxn4	3888.07	-0.823043	7.18448e-11	5.42519e-09
Pde2a	834.728	-1.01657	7.78862e-11	5.85678e-09
Ephx2	44100.6	-0.761944	8.61866e-11	6.42716e-09
Gsn	803.66	-1.53956	8.61034e-11	6.42716e-09
Slc16a1	2510.47	-1.40114	8.93082e-11	6.63242e-09
Msmo1	3436.22	1.55294	9.29748e-11	6.87631e-09
Akr1d1	5068.53	1.88569	9.42279e-11	6.94042e-09
Ak4	2874.01	1.54064	9.48596e-11	6.95844e-09
Gnl2	957.291	-1.28165	9.63043e-11	7.03569e-09
Nxpe2	949.064	0.82093	1.00917e-10	7.34287e-09
Trim7	126.116	1.86212	1.06637e-10	7.72774e-09
Mapre3	1239.05	-1.0515	1.10855e-10	8.00112e-09
Eef1a1	136495	0.707966	1.15814e-10	8.32563e-09
Fam19a2	60.5712	2.78311	1.18124e-10	8.45786e-09
Fnip2	866.98	1.31273	1.2424e-10	8.82545e-09
Gck	2311.66	1.80662	1.24115e-10	8.82545e-09
Tsku	4751.24	1.2968	1.28651e-10	9.10279e-09
Narf	1565.07	0.932432	1.30059e-10	9.16636e-09
Egr1	862.882	-2.43543	1.34682e-10	9.42467e-09
Fam131c	229.116	-1.48622	1.34773e-10	9.42467e-09
Cux2	70.9426	2.43359	1.36521e-10	9.50989e-09
Xpa	457.081	-1.17949	1.41937e-10	9.84898e-09
Rnf19b	1099.21	1.09973	1.52447e-10	1.05376e-08
Gcat	3177.87	1.06896	1.69329e-10	1.16463e-08
Pnrc1	1740.1	-1.07897	1.69782e-10	1.16463e-08
Itih3	33404.6	-1.00294	1.70512e-10	1.16519e-08
Tmtc4	151.511	1.28649	1.82727e-10	1.24393e-08
Dbp	1133.52	1.91029	1.8847e-10	1.27818e-08
Klhdc8a	112.624	-1.58516	1.98746e-10	1.3428e-08
2610528J11Rik	147.27	1.20294	2.02648e-10	1.36404e-08
Arsg	590.442	-1.50684	2.17594e-10	1.45918e-08
Dio1	3953.65	-0.714331	2.22545e-10	1.48683e-08
Ski	969.377	-1.05261	2.29347e-10	1.5266e-08
Mid1ip1	979.281	1.15941	2.95871e-10	1.96214e-08
Grb14	1700.89	-0.719501	2.98623e-10	1.97311e-08
Cdkn2c	117.624	1.41693	3.03764e-10	1.99972e-08
Acad12	133.536	1.3727	3.18896e-10	2.09168e-08
Srbd1	449.335	0.947406	3.24004e-10	2.11746e-08
1110038B12Rik	359.018	1.23705	3.43664e-10	2.2378e-08
Mknk2	7031.15	1.10309	3.64642e-10	2.36583e-08
Sptssa	1341.43	1.2403	3.96543e-10	2.56355e-08
Rgs1	42.0461	-2.23627	3.9798e-10	2.56362e-08
Slc39a4	1915.01	1.40185	4.24268e-10	2.72319e-08
Dlc1	1441.81	-0.934739	4.41629e-10	2.82454e-08
Vldlr	309.403	1.71989	4.57521e-10	2.9158e-08
Med22	656.047	0.864254	4.70813e-10	2.98991e-08
Rbms3	119.857	-1.73143	4.80123e-10	3.0383e-08
Slc43a3	1065.08	-1.0092	4.85235e-10	3.05988e-08
Lss	1199.48	1.41106	5.24207e-10	3.29407e-08
Bphl	3689.37	0.811542	5.34527e-10	3.34722e-08
Icam1	419.423	-1.33835	5.4462e-10	3.39858e-08
Suclg2	9287.4	0.628913	5.59302e-10	3.47813e-08
Ntan1	241.562	1.1083	5.9907e-10	3.71258e-08
Ripk4	286.448	1.26541	6.23571e-10	3.85114e-08
Mvd	412.671	1.90716	6.49935e-10	4.00022e-08
Klc4	2313.4	0.713918	6.85345e-10	4.20376e-08
Slc16a11	869.826	1.41776	7.00548e-10	4.2824e-08
Tpk1	568.312	0.723595	7.76793e-10	4.73238e-08
Timm8a1	493.822	1.44249	7.8183e-10	4.74698e-08
9130409I23Rik	361.633	1.01755	8.01502e-10	4.85003e-08
Zbtb16	956.597	2.18714	8.12111e-10	4.89774e-08
Ehhadh	46113.6	-1.00198	8.60871e-10	5.17444e-08
Hnf1b	495.466	-1.34762	9.12011e-10	5.46355e-08
Wnt5b	349.217	1.44848	9.28758e-10	5.5454e-08
4833439L19Rik	1728.26	0.645856	9.42404e-10	5.59829e-08
Lamb3	438.929	-1.69105	9.43848e-10	5.59829e-08
Hnrnpd	1833.32	-1.38587	1.01885e-09	6.0233e-08
Atxn10	4036.68	-0.930659	1.13983e-09	6.71642e-08
Eif1a	1784.09	-0.885869	1.14931e-09	6.7501e-08
Epha1	807.742	0.954088	1.19458e-09	6.98863e-08
Slc22a4	115.656	1.59787	1.1977e-09	6.98863e-08
Gpr108	983.77	0.707768	1.23286e-09	7.17053e-08
Paqr9	8727.26	-1.58978	1.25748e-09	7.29013e-08
Ang	6535.55	-0.884853	1.29589e-09	7.48866e-08
Ccdc117	852.888	0.985799	1.42437e-09	8.20474e-08
Mup1	9224.71	-1.62041	1.52272e-09	8.74321e-08
Tshz2	416.232	-1.14105	1.53974e-09	8.81282e-08
Ces2e	7788.29	0.946588	1.61183e-09	9.19614e-08
Cryz	2452.11	0.725459	1.63215e-09	9.28257e-08
Rsad2	304.075	-1.38704	1.6443e-09	9.32219e-08
Arhgap23	769.946	-1.19494	1.65373e-09	9.34615e-08
Ces2c	593.819	1.9235	1.66628e-09	9.38756e-08
Slc25a37	1203.15	1.2408	1.74385e-09	9.7939e-08
Actb	16234	-0.877979	1.75728e-09	9.83857e-08
Clcn2	2069.27	1.04393	1.77743e-09	9.92047e-08
Psmd1	5430.36	-0.829371	1.80759e-09	1.00576e-07
Ehd4	206.683	-1.1591	1.82585e-09	1.01114e-07
Trip6	702.653	-0.809108	1.82851e-09	1.01114e-07
Ces1g	9730.25	1.30558	1.98115e-09	1.09135e-07
Ppa1	4980.97	-0.855982	1.99178e-09	1.09135e-07
Wfdc2	88.379	-1.89934	1.99099e-09	1.09135e-07
Vamp5	282.136	1.11731	2.03596e-09	1.11217e-07
Hp	110152	-0.911154	2.15029e-09	1.17106e-07
Ginm1	1369.8	-1.03356	2.16048e-09	1.17306e-07
Vps9d1	522.488	1.11767	2.20181e-09	1.19189e-07
Eif4g3	1664.94	-0.802509	2.2173e-09	1.19668e-07
Klf13	2030.13	0.996505	2.27153e-09	1.22227e-07
Hnf4aos	176.832	1.52492	2.40136e-09	1.28827e-07
Crot	30480.8	-0.972272	2.43016e-09	1.29985e-07
Msn	565.066	-1.12356	2.44215e-09	1.30238e-07
Psmd12	2832.32	-0.78894	2.4932e-09	1.32568e-07
Mme	1895.57	0.959743	2.50299e-09	1.32695e-07
Sntg2	148.086	1.18955	2.52988e-09	1.33726e-07
Ddc	914.177	-0.800757	2.66625e-09	1.40471e-07
Lrg1	35173.5	-1.32956	2.67312e-09	1.40471e-07
Wdr92	17020.4	-1.52874	2.69309e-09	1.41108e-07
Mup21	4836.93	-1.64767	2.71377e-09	1.41779e-07
Xrcc6bp1	126.584	1.43544	2.84365e-09	1.48133e-07
Acsm5	3511.43	0.884525	2.91789e-09	1.51562e-07
Ptgr1	70.8154	1.80937	3.08686e-09	1.59876e-07
Atp5g3	10726.3	0.731687	3.10685e-09	1.60449e-07
Mccc1	1415.4	0.71349	3.1783e-09	1.63669e-07
Homer2	1036.95	1.26435	3.2027e-09	1.64454e-07
Cyp2c70	3817.23	1.12327	3.32816e-09	1.70409e-07
Lgr4	1846.18	0.748608	3.385e-09	1.72827e-07
Lgals8	4303.95	-0.618171	3.43658e-09	1.74964e-07
Pomp	2270.46	-0.593863	3.54849e-09	1.80151e-07
Abcc9	1149.39	-1.89029	3.55902e-09	1.80176e-07
Nat8f1	4162.76	1.4526	3.78373e-09	1.90479e-07
Ppig	1634.95	-1.46415	3.77907e-09	1.90479e-07
Npas2	24.5541	-2.67621	3.92158e-09	1.96868e-07
Jund	3403.58	-0.945872	3.93322e-09	1.96902e-07
Chd4	3703.54	-1.07616	3.99628e-09	1.99503e-07
Ankrd9	133.212	1.33324	4.06077e-09	2.01881e-07
Gstt3	2821.47	1.29017	4.06637e-09	2.01881e-07
Banp	487.076	1.29395	4.14727e-09	2.0533e-07
Abcb4	21933.6	-0.72223	4.18832e-09	2.06792e-07
Arhgef9	162.497	1.34691	4.26011e-09	2.09761e-07
Msrb3	466.13	-1.16206	4.28768e-09	2.10542e-07
Mipep	1262.59	1.17275	4.49048e-09	2.19899e-07
Cyr61	561.757	-1.71477	4.68228e-09	2.28668e-07
Pdk4	503.957	-2.03609	4.74675e-09	2.31188e-07
Gm8883	494.679	-1.01478	4.98063e-09	2.41924e-07
Acad10	1019.21	0.760056	5.02019e-09	2.43188e-07
Mthfr	313.268	-1.42362	5.24186e-09	2.53244e-07
Serpina11	2681.71	-0.785756	5.31526e-09	2.56101e-07
Ndrg1	572.379	-1.32793	5.43162e-09	2.61008e-07
Sac3d1	332.399	1.06606	5.47529e-09	2.62405e-07
Cald1	7276.34	-0.964795	5.64054e-09	2.69606e-07
Sirt3	2754.03	0.940352	5.73667e-09	2.73473e-07
Plscr2	792.868	0.967871	5.8293e-09	2.77154e-07
Pde6c	68.8927	2.28966	6.00019e-09	2.84526e-07
Vdac1	6971.69	0.835471	6.08751e-09	2.87907e-07
F7	3165.44	0.600188	6.1899e-09	2.91981e-07
Ap1g2	193.534	1.26058	6.37581e-09	2.99963e-07
Mcm10	3372.69	0.666134	6.64317e-09	3.11726e-07
Itsn1	704.859	-0.819379	6.69464e-09	3.13323e-07
Calr	20035.5	-1.16094	6.8168e-09	3.18212e-07
Bgn	2877.84	-1.57444	7.03657e-09	3.26773e-07
Ivns1abp	3454.33	0.775901	7.4004e-09	3.41045e-07
Map2k6	222.734	2.05618	7.40081e-09	3.41045e-07
Trim2	799.007	-1.22668	7.37062e-09	3.41045e-07
Avpr1a	761.368	-1.34378	8.19891e-09	3.76856e-07
Rpl22l1	280.704	1.76054	8.27083e-09	3.79192e-07
Wfdc17	176.384	-1.34679	8.66208e-09	3.96119e-07
Soat2	1403.58	1.08239	8.70229e-09	3.96948e-07
Tbx3	1543.48	-1.15817	8.74415e-09	3.97848e-07
Susd1	346.437	0.967035	8.78171e-09	3.98548e-07
Dmtf1	828.059	-0.739342	8.98546e-09	4.06768e-07
Cenpm	77.0677	1.76876	9.17497e-09	4.14303e-07
Map2k3	1797.77	0.989423	9.51226e-09	4.27386e-07
Pde9a	395.928	-1.18357	9.84405e-09	4.4119e-07
Eln	89.1227	-1.65867	9.89136e-09	4.42208e-07
Fdx1	4270.81	1.29324	1.06408e-08	4.74533e-07
Fbxl5	897.699	0.958735	1.0699e-08	4.75947e-07
Repin1	1378.41	0.702711	1.19167e-08	5.28807e-07
Ppib	1234.73	0.951048	1.20516e-08	5.33476e-07
Cyp8b1	29863.4	-0.806486	1.21452e-08	5.363e-07
Pqbp1	1187.35	-1.48812	1.22556e-08	5.39846e-07
Cox16	230.328	1.66123	1.2411e-08	5.45354e-07
Rarres2	4180.64	0.650164	1.27613e-08	5.59382e-07
Fads1	18929.7	0.917078	1.29628e-08	5.6683e-07
Abca8a	2140.96	1.7296	1.32752e-08	5.78638e-07
Slc36a1	633.545	1.06181	1.32972e-08	5.78638e-07
Agtr1a	2490.5	-0.726916	1.34249e-08	5.82782e-07
Mtfp1	713.291	0.81242	1.35575e-08	5.87119e-07
Tuba8	163.016	-1.42156	1.36783e-08	5.90929e-07
Fcf1	773.885	-0.758463	1.3737e-08	5.92041e-07
D2hgdh	983.872	0.85546	1.46651e-08	6.29653e-07
Sult2a7	165.939	1.74041	1.46798e-08	6.29653e-07
Fabp4	198.174	-1.06342	1.47583e-08	6.31513e-07
Rdh13	454.129	0.97866	1.55218e-08	6.61036e-07
Sbk1	1272.55	1.05447	1.55093e-08	6.61036e-07
D2Wsu81e	276.5	0.987247	1.63967e-08	6.96648e-07
Tmem97	2701.05	0.730969	1.66984e-08	7.07794e-07
2310033P09Rik	307.989	-1.32323	1.68606e-08	7.12987e-07
Fmo5	29440.7	0.739573	1.71111e-08	7.21878e-07
Serpina6	8363.86	1.6018	1.78745e-08	7.52319e-07
Rai14	573.358	-0.781985	1.79242e-08	7.52651e-07
E030018B13Rik	133.05	-2.42581	1.81422e-08	7.60027e-07
Chac2	725.976	0.980207	1.86743e-08	7.805e-07
Cd2ap	1317.61	-0.725775	1.87534e-08	7.81988e-07
Dcdc2a	110.837	-1.78622	1.89949e-08	7.90223e-07
Car8	4579.41	1.22757	2.03083e-08	8.42911e-07
Cry2	1034.19	0.859942	2.03766e-08	8.43796e-07
Klhl21	2465.47	0.970529	2.09009e-08	8.61541e-07
Ugt1a9	667.257	2.23131	2.08871e-08	8.61541e-07
BC089597	3306.94	0.955923	2.15026e-08	8.84312e-07
Lrp3	1021.22	0.980538	2.2275e-08	9.13988e-07
Rpl7	10694.7	-0.517228	2.31951e-08	9.49572e-07
Iyd	2521.79	0.549474	2.41163e-08	9.81125e-07
Ppp1r3c	1239.92	-1.11896	2.40914e-08	9.81125e-07
Zbtb40	287.561	1.27082	2.41296e-08	9.81125e-07
Fam102a	1569.69	1.12216	2.50974e-08	1.01817e-06
Snx10	757.433	0.997182	2.5708e-08	1.0406e-06
Kcnn2	707.323	1.07353	2.58826e-08	1.04531e-06
Crat	5154.01	-1.00076	2.64916e-08	1.06751e-06
Acat2	1032.52	1.17102	2.71858e-08	1.09303e-06
Gnl3	949.747	-0.71673	2.82372e-08	1.13277e-06
Sart1	1415.65	-1.0821	2.8503e-08	1.14088e-06
Ndel1	861.52	0.748142	2.93182e-08	1.1709e-06
Lrrc32	540.191	-1.15742	2.95154e-08	1.17617e-06
A430046D13Rik	96.7146	1.39906	2.98594e-08	1.18724e-06
Cirbp	392.738	-1.06758	3.11965e-08	1.23767e-06
Hsd3b3	3477.76	1.5234	3.18254e-08	1.25984e-06
Sdsl	611.709	-0.875746	3.21938e-08	1.27162e-06
Pgk1	13352.4	0.868781	3.25936e-08	1.28459e-06
Gm561	280.572	0.958978	3.31567e-08	1.30107e-06
Sardh	48917	0.583209	3.31059e-08	1.30107e-06
Abcd2	1061.82	1.60019	3.40237e-08	1.33219e-06
Sparcl1	243.376	-1.5263	3.47948e-08	1.35942e-06
3010026O09Rik	166.515	-0.930958	3.5864e-08	1.39815e-06
Foxo3	512.073	1.69168	3.63734e-08	1.41494e-06
Tab2	2110.55	-1.12941	3.7468e-08	1.45437e-06
Acvr2b	361.814	1.29599	3.78904e-08	1.4676e-06
Plekhf1	385.181	1.03195	4.01426e-08	1.55149e-06
Slc7a8	63.0243	-1.86276	4.26527e-08	1.64497e-06
Tbc1d30	396.728	1.21778	4.41328e-08	1.69841e-06
Lcn2	256.022	-2.30955	4.43072e-08	1.70147e-06
Lhpp	4164.47	-0.877964	4.46914e-08	1.71257e-06
Tef	4615.82	1.3056	4.60494e-08	1.76085e-06
Hmox1	383.153	-0.952776	4.76551e-08	1.81838e-06
Rpf1	738.319	-0.913947	4.89479e-08	1.86375e-06
Arhgap21	1001.37	0.817183	4.99099e-08	1.89637e-06
Pfkfb1	1063.03	1.00657	5.20853e-08	1.97485e-06
Dopey2	1412.75	0.915746	5.46628e-08	2.06821e-06
Pank3	2318.56	0.750175	5.56503e-08	2.10115e-06
Arid5b	908.366	1.71185	5.84688e-08	2.20294e-06
Bcap29	516.897	-0.801896	5.8658e-08	2.20544e-06
Smagp	718.02	-0.725976	5.88647e-08	2.20859e-06
Dpm3	699.273	0.948547	5.90797e-08	2.21204e-06
Aldh2	68579.1	0.603273	6.06585e-08	2.26643e-06
Mrap	1853.86	-0.948951	6.09218e-08	2.27155e-06
Eif4a1	10365.6	-0.518675	6.29394e-08	2.34192e-06
Spc24	414.821	1.16384	6.3137e-08	2.34442e-06
BC024139	218.638	1.03001	6.51179e-08	2.41299e-06
Nubpl	236.636	1.27957	6.59385e-08	2.43837e-06
Eef2k	263.061	1.19014	6.68765e-08	2.46798e-06
Acly	4108.8	1.00325	6.78288e-08	2.49535e-06
Slc41a2	565.287	-1.4386	6.78958e-08	2.49535e-06
Elovl5	21649.4	-0.960899	6.87165e-08	2.52035e-06
Bach1	1641.35	0.754046	6.8959e-08	2.5241e-06
Dll1	130.77	1.28771	6.98414e-08	2.5512e-06
Onecut1	619.717	2.23417	7.11547e-08	2.5939e-06
Flt1	214.791	-1.00757	7.18294e-08	2.6132e-06
Larp1	4860.26	-0.640083	7.36628e-08	2.67448e-06
Dynlrb1	2316.86	-0.898261	7.38747e-08	2.67677e-06
Kifc3	593.71	-0.943512	7.41055e-08	2.67973e-06
Gstm6	1861.13	1.06692	7.62024e-08	2.75002e-06
Xdh	4489.97	0.71368	7.8888e-08	2.84123e-06
Lum	244.283	-1.10568	8.02335e-08	2.88391e-06
Ces3b	9408.09	0.820397	8.09596e-08	2.9042e-06
3930402G23Rik	96.9329	-2.17533	8.13866e-08	2.9137e-06
Grem2	376.105	1.3185	8.25802e-08	2.95056e-06
Gbp10	53.1511	1.93497	8.5337e-08	3.04301e-06
Ddr2	160.477	-1.52208	8.63289e-08	3.07228e-06
Dnajc2	670.983	-1.09025	8.76014e-08	3.11141e-06
Mtnr1a	82.5438	-1.86547	8.81277e-08	3.11165e-06
Slc2a2	8608.11	1.11172	8.80676e-08	3.11165e-06
Tln2	286.885	-0.982469	8.78135e-08	3.11165e-06
Ddx24	1371.2	-0.742365	9.92528e-08	3.49759e-06
Gsap	704.516	1.01622	9.98679e-08	3.51238e-06
Cidea	19.6941	-2.43282	1.00683e-07	3.53412e-06
Tjp3	720.861	-0.862872	1.04307e-07	3.65421e-06
Fos	97.4598	-2.4579	1.05896e-07	3.70267e-06
Fkbp5	2320.39	0.923288	1.0655e-07	3.71829e-06
Dedd2	1318.4	0.641605	1.0792e-07	3.7588e-06
Kras	1726.85	-0.854284	1.10541e-07	3.84263e-06
Haao	14003.2	0.618074	1.11588e-07	3.87155e-06
Zfos1	871.412	1.64072	1.13129e-07	3.91746e-06
Copb2	4969.27	-0.822555	1.15837e-07	4.00351e-06
Rlim	1204.51	-0.946622	1.17043e-07	4.03743e-06
Azin2	57.3883	1.56055	1.21696e-07	4.18189e-06
Des	263.786	-1.34636	1.21474e-07	4.18189e-06
Igsf11	1108.63	-0.78899	1.22711e-07	4.20872e-06
Insc	269.87	-1.43717	1.27144e-07	4.34416e-06
Pou6f1	289.278	-0.999802	1.27118e-07	4.34416e-06
Inhbe	2220.81	-1.32655	1.32533e-07	4.51349e-06
Psd3	939.046	0.78599	1.32602e-07	4.51349e-06
Cyp4a10	58381	-1.08904	1.34373e-07	4.56514e-06
Rps26	3403.71	-0.969403	1.35867e-07	4.60717e-06
Cd83	39.3885	-1.93171	1.37577e-07	4.65636e-06
Aifm3	223.897	1.02069	1.42167e-07	4.80269e-06
Tkt	5766.1	0.718737	1.42462e-07	4.80361e-06
Mybbp1a	1995.43	-0.630118	1.44741e-07	4.87131e-06
Rap2a	816.975	0.753636	1.46558e-07	4.92325e-06
Impg2	188.707	1.02065	1.4772e-07	4.95304e-06
H2-D1	9704.08	-1.26217	1.48544e-07	4.97139e-06
Rtn4rl1	428.492	-1.08827	1.49427e-07	4.99164e-06
H2-Q10	65113.1	0.561645	1.5134e-07	5.04617e-06
Eme2	364.336	-0.795873	1.53175e-07	5.09791e-06
Ldha	39160.3	-0.956891	1.53615e-07	5.10309e-06
Cidec	826.925	-1.58369	1.57011e-07	5.20628e-06
Fbxo3	2979.01	0.557532	1.58281e-07	5.23874e-06
Hsd17b6	5402.93	1.60969	1.58831e-07	5.24727e-06
Gm4737	17870.3	1.47431	1.60498e-07	5.29262e-06
Tm7sf2	5786.29	0.957865	1.62643e-07	5.35353e-06
P4ha1	516.261	0.955642	1.64179e-07	5.39418e-06
Eif5b	4370.56	-1.63405	1.66058e-07	5.44596e-06
Cd93	191.042	-1.28436	1.66724e-07	5.45432e-06
Cntnap1	157.929	-1.92852	1.67183e-07	5.45432e-06
Prdm2	1155.22	0.739558	1.67223e-07	5.45432e-06
Slc2a8	871.034	0.960024	1.68684e-07	5.49201e-06
Pknox2	68.5364	-1.92576	1.70229e-07	5.53227e-06
Id2	2425.14	-1.39796	1.71681e-07	5.56941e-06
9030617O03Rik	1096.51	0.655076	1.72108e-07	5.57321e-06
Nop58	559.691	-1.22367	1.75955e-07	5.68752e-06
Pop4	356	-0.984916	1.79052e-07	5.7669e-06
Rhod	704.842	-0.888849	1.78738e-07	5.7669e-06
Svip	467.283	1.06015	1.79514e-07	5.77141e-06
Syde2	272.708	0.904318	1.84425e-07	5.91873e-06
Ell3	86.0513	1.48607	1.85304e-07	5.92576e-06
Ndufc2	1215.05	0.530533	1.87403e-07	5.98223e-06
Pecam1	545.906	-1.05372	1.99273e-07	6.33864e-06
Gtf3a	111.251	1.77946	2.01128e-07	6.38636e-06
Gm32511	66.1413	1.9074	2.04829e-07	6.48873e-06
Rhbdl1	182.261	1.51002	2.05074e-07	6.48873e-06
Dhx58	225.956	-0.858855	2.07352e-07	6.54926e-06
Asb13	1059.53	-0.697219	2.09302e-07	6.59925e-06
Gorasp2	3025.02	-0.566977	2.11679e-07	6.65086e-06
Tjp2	499.34	-1.18755	2.11461e-07	6.65086e-06
Idh3b	6407.29	0.710138	2.12857e-07	6.67622e-06
Kdr	938.37	-1.10798	2.17956e-07	6.82317e-06
Manf	2230.95	-0.777254	2.18302e-07	6.82317e-06
Cers2	9617.83	0.958498	2.20065e-07	6.86634e-06
Cpt2	8220.65	-0.807171	2.2348e-07	6.96081e-06
Cog8	740.613	-0.612109	2.2773e-07	7.08089e-06
Map3k13	187.042	1.39775	2.30378e-07	7.15086e-06
Nrep	524.562	1.92357	2.31273e-07	7.16626e-06
Slc39a5	111.043	1.51314	2.33396e-07	7.2196e-06
Chrna4	32.1929	2.43382	2.36581e-07	7.30556e-06
Gm4952	5449.8	-0.868639	2.37386e-07	7.31784e-06
Rhobtb1	1939.72	1.37483	2.42561e-07	7.46455e-06
Mospd2	874.062	0.700752	2.5195e-07	7.74025e-06
Pdia4	4987.34	-1.03576	2.57181e-07	7.88745e-06
Cyp4a12b	3572.29	-1.51947	2.60471e-07	7.97477e-06
Smarca4	2294.18	-0.727474	2.6969e-07	8.24296e-06
Kynu	4576.15	-0.733704	2.75086e-07	8.39362e-06
Pdcd5	755.352	-0.798677	2.75609e-07	8.39532e-06
Plin2	22836.7	-1.48183	2.77162e-07	8.42836e-06
Fcer1g	135.845	-1.6325	2.78432e-07	8.45267e-06
Frzb	37.9201	-1.76148	2.86338e-07	8.67803e-06
Rap1gap	244.093	1.02222	2.91284e-07	8.81306e-06
Fdft1	4308.45	1.23881	3.0496e-07	9.21132e-06
Chrna2	566.432	-0.903191	3.06503e-07	9.22691e-06
Vipr1	1296.11	-0.973805	3.06472e-07	9.22691e-06
C330006A16Rik	2827.92	-0.796231	3.07187e-07	9.23203e-06
Tmc7	212.35	1.4115	3.0944e-07	9.28423e-06
H2afz	2104.96	0.850608	3.10968e-07	9.29916e-06
Ranbp1	553.349	-0.706327	3.10973e-07	9.29916e-06
Nom1	681.875	-0.862925	3.11777e-07	9.30774e-06
Dusp10	100.729	-1.2395	3.14823e-07	9.38307e-06
Eif3k	2068.96	-0.502212	3.19488e-07	9.49064e-06
Slc2a9	1523.91	0.928786	3.19468e-07	9.49064e-06
Zfp771	1043.89	1.229	3.32002e-07	9.84611e-06
Meis2	180.991	-1.20634	3.34746e-07	9.91113e-06
Nr2f2	1465.9	-0.690309	3.35594e-07	9.91991e-06
Gngt2	95.5659	-1.13741	3.36389e-07	9.92707e-06
Cyp1b1	46.3325	-2.07652	3.36968e-07	9.92784e-06
Nup93	181.031	-1.00548	3.37644e-07	9.93149e-06
1810022K09Rik	458.319	-0.995477	3.41984e-07	1.00427e-05
Cers6	174.634	1.76541	3.45184e-07	1.01202e-05
Cbs	13352.7	-1.19798	3.48848e-07	1.02109e-05
Col6a2	140.359	-1.63396	3.5116e-07	1.02619e-05
Adhfe1	3704.62	0.730445	3.64194e-07	1.06255e-05
Nqo1	357.226	0.893527	3.67864e-07	1.07151e-05
Agl	1880.34	0.788806	3.73398e-07	1.08588e-05
Nrp1	3786.55	-0.77536	3.75411e-07	1.08849e-05
Tceb2	1538.26	-0.664833	3.75507e-07	1.08849e-05
Thbs2	122.757	-1.66615	3.77658e-07	1.09296e-05
Kpnb1	3807.1	-0.951165	3.78875e-07	1.09472e-05
Hspa4	5132.5	-0.963241	3.94471e-07	1.13506e-05
Mab21l2	39.0851	-1.73789	3.93534e-07	1.13506e-05
Ugt1a5	881.231	1.96755	3.94733e-07	1.13506e-05
Eps8l2	1584.54	-0.953924	3.98697e-07	1.14463e-05
Thrb	925.98	0.640094	4.1077e-07	1.17741e-05
Cd36	5757.56	0.892151	4.21392e-07	1.20593e-05
Abhd15	1194.93	0.819874	4.31257e-07	1.2322e-05
Bmf	302.156	1.4815	4.38152e-07	1.24991e-05
Sprn	36.5318	-1.84803	4.4251e-07	1.26035e-05
Klf16	247.506	1.09625	4.43985e-07	1.26255e-05
Creb3	1408.23	-0.691807	4.48147e-07	1.27237e-05
Rnf144a	159.225	-1.26976	4.53679e-07	1.28604e-05
Slc19a1	241.326	1.09502	4.61558e-07	1.30632e-05
Cys1	137.974	1.34009	4.62599e-07	1.30721e-05
Scara3	218.077	-1.6855	4.78238e-07	1.34928e-05
Smo	275.473	-1.0562	4.97839e-07	1.40238e-05
Lpar1	49.8381	-1.70525	5.0334e-07	1.41344e-05
Gabra3	78.4808	-1.4322	5.08122e-07	1.42464e-05
Rnaset2b	34.0223	1.7039	5.15038e-07	1.44179e-05
Gm15408	82.9601	1.35217	5.21306e-07	1.45706e-05
Erf	857.907	0.867858	5.40009e-07	1.507e-05
Fam134a	7113.56	0.627877	5.41463e-07	1.50809e-05
Rtkn	339.309	0.876074	5.42079e-07	1.50809e-05
Aco1	7949.98	0.568929	5.43419e-07	1.50948e-05
Lin7a	900.423	0.760851	5.50965e-07	1.52808e-05
1110059E24Rik	624.522	0.823252	5.65371e-07	1.56561e-05
Cd38	410.225	-0.98066	5.77471e-07	1.59666e-05
Edn1	21.0221	-2.14007	5.78481e-07	1.597e-05
Gse1	707.189	-0.75646	5.79526e-07	1.59743e-05
Ccnf	711.539	-1.05041	5.92575e-07	1.6284e-05
Ly6f	39.7572	1.73264	5.92341e-07	1.6284e-05
Ankrd50	204.103	-1.30556	5.9696e-07	1.63106e-05
Fgfr1	320.242	-1.26501	5.96273e-07	1.63106e-05
Gbp11	145.24	1.88761	5.97061e-07	1.63106e-05
Hsp90b1	22849.3	-0.993593	5.97171e-07	1.63106e-05
C1qa	713.911	-1.50481	6.06375e-07	1.65368e-05
Ddx46	1853.78	-0.755916	6.27485e-07	1.70866e-05
Sbds	2204.22	-0.785841	6.34514e-07	1.72519e-05
Lrrc56	104.236	1.20573	6.3737e-07	1.73033e-05
E2f1	109.852	1.1997	6.43554e-07	1.74449e-05
Slc17a4	561.939	0.940559	6.46437e-07	1.74966e-05
Clec1b	229.283	-1.34515	6.50282e-07	1.75742e-05
Ppp1r14a	33.8716	-1.6471	6.55998e-07	1.77021e-05
Slc38a3	41202.1	0.656419	6.65196e-07	1.79234e-05
Rcn1	249.946	-0.887893	6.71548e-07	1.80675e-05
Fars2	1014.84	0.550913	6.73217e-07	1.80853e-05
Adarb1	438.376	0.776631	6.76761e-07	1.81533e-05
Cebpzos	151.943	1.1597	6.79648e-07	1.82036e-05
Ccdc12	406.509	-0.923688	6.99149e-07	1.86981e-05
Nostrin	384.275	-0.8504	7.01396e-07	1.87303e-05
Hnrnpl	2059.7	-0.799951	7.07597e-07	1.88678e-05
Cltb	2150.37	-0.980559	7.23645e-07	1.92387e-05
Dnajb1	1227.4	0.87881	7.22718e-07	1.92387e-05
1190007I07Rik	141.919	1.1818	7.30644e-07	1.93409e-05
Ssb	1274.22	-0.900955	7.29656e-07	1.93409e-05
Tspan18	50.3326	-1.58718	7.30717e-07	1.93409e-05
Hsd3b2	556.121	1.82435	7.35809e-07	1.9447e-05
Rars	1019.54	-0.981681	7.61703e-07	2.01018e-05
Ktn1	686.329	-0.660014	8.02388e-07	2.11445e-05
Ppfibp1	1060.33	-0.964071	8.03654e-07	2.11468e-05
Coa6	843.044	1.27597	8.14618e-07	2.1404e-05
Sptbn1	3208.03	-0.591871	8.2432e-07	2.16273e-05
Ndfip2	1273.15	0.595076	8.38716e-07	2.19729e-05
Pdgfb	51.9355	-1.80449	8.43295e-07	2.20607e-05
Per2	1229.4	1.96775	8.65014e-07	2.2596e-05
Siglece	50.2648	-1.6659	8.72037e-07	2.27464e-05
Acta2	126.174	-1.93965	9.10839e-07	2.37241e-05
Echdc3	2598.96	0.998507	9.21002e-07	2.39541e-05
Rdh9	5742.95	1.12081	9.34356e-07	2.42663e-05
Kcnk5	1730.17	1.63229	9.37774e-07	2.43199e-05
Mta3	427.35	-1.21815	9.39194e-07	2.43216e-05
Olfml1	356.794	0.848906	9.40815e-07	2.43285e-05
C6	6439.02	-1.4435	9.45698e-07	2.44197e-05
Yif1b	1190.18	0.663313	9.49747e-07	2.4489e-05
Lyplal1	584.851	1.09686	9.54291e-07	2.45391e-05
P2ry1	479.415	0.988628	9.54419e-07	2.45391e-05
Lgals1	440.628	1.14461	9.59015e-07	2.4622e-05
Stard5	3435.37	0.683102	9.77468e-07	2.506e-05
1300002E11Rik	371.341	-0.886705	1.00426e-06	2.56008e-05
Erlin1	1059.43	0.98164	1.00359e-06	2.56008e-05
Mtrr	250.551	0.874076	1.00156e-06	2.56008e-05
Bcl7c	394.832	-1.31328	1.02202e-06	2.60166e-05
Tert	98.0377	1.62017	1.02442e-06	2.60407e-05
Ces1d	31184.4	0.904016	1.05698e-06	2.67952e-05
Taf9	836.722	-0.761137	1.05708e-06	2.67952e-05
Eif3c	5274.35	-0.81549	1.06658e-06	2.69601e-05
Sgk2	1871.43	-0.688042	1.06822e-06	2.69635e-05
Zfp707	967.049	-0.719616	1.09032e-06	2.74827e-05
Tax1bp1	6153.11	-0.811864	1.10992e-06	2.79378e-05
Ets1	567.713	-0.71871	1.17597e-06	2.95588e-05
Foxp4	1251.57	-0.838304	1.19703e-06	3.00461e-05
Mpst	3239.64	0.540243	1.1989e-06	3.0051e-05
Prkag2	728.491	0.892595	1.20973e-06	3.02804e-05
Gm4841	99.8101	1.4741	1.21821e-06	3.04501e-05
Nsun4	774.287	0.575263	1.23313e-06	3.07802e-05
Erbb4	74.0167	1.2977	1.23637e-06	3.08184e-05
Vwf	505.512	-1.50131	1.25038e-06	3.11244e-05
Acot1	4888.5	-0.973238	1.26066e-06	3.1337e-05
Ltv1	393.083	-1.10792	1.28436e-06	3.1882e-05
Ildr2	1381.25	0.707561	1.30677e-06	3.23935e-05
Hadh	16934	0.633657	1.31879e-06	3.26465e-05
Snx3	2332.51	-0.568273	1.33261e-06	3.29432e-05
Col4a1	1123.02	-1.33338	1.33866e-06	3.30472e-05
Abcg5	3267.31	0.931394	1.34294e-06	3.31074e-05
Zfp608	73.4315	-1.53443	1.34603e-06	3.31382e-05
D230025D16Rik	1264.29	1.08334	1.34796e-06	3.31402e-05
Csrnp1	334.625	0.920363	1.35205e-06	3.31954e-05
Efhd2	2088.17	0.713923	1.363e-06	3.3373e-05
Wrnip1	1804.88	-0.906579	1.36192e-06	3.3373e-05
Sult1b1	2020.21	1.36718	1.3833e-06	3.38241e-05
Ppp2ca	3363.3	-0.641085	1.3872e-06	3.38734e-05
St6galnac3	35.7772	-1.71028	1.39085e-06	3.39162e-05
Mup17	10957.7	-2.32832	1.40601e-06	3.42397e-05
C8b	10766.4	-0.998797	1.47994e-06	3.59912e-05
Slc28a1	32.9107	2.03608	1.48586e-06	3.60864e-05
4930480G23Rik	226.378	-1.248	1.48798e-06	3.60891e-05
Ttc19	760.84	-0.80728	1.52351e-06	3.69009e-05
Elmod3	675.745	-0.559447	1.52683e-06	3.69317e-05
Atp5k	1708.33	0.901234	1.58152e-06	3.81133e-05
Col6a3	171.867	-1.23415	1.58205e-06	3.81133e-05
Dnase1l3	2428.28	-0.836387	1.58042e-06	3.81133e-05
Inf2	2302.11	0.505487	1.58819e-06	3.82102e-05
Prpf31	511.811	-0.823329	1.60587e-06	3.85839e-05
Ocstamp	34.3805	-1.84961	1.65345e-06	3.96739e-05
Ift140	225.448	0.844417	1.70046e-06	4.06934e-05
Pcnt	294.776	-0.835353	1.6998e-06	4.06934e-05
Cxcl13	54.9066	-2.19698	1.70415e-06	4.07275e-05
Phtf2	256.085	0.795592	1.70923e-06	4.07946e-05
Gpd1l	1345.86	0.654517	1.73288e-06	4.13041e-05
Stap2	759.963	0.702092	1.75514e-06	4.17794e-05
Fam124a	503.132	-0.961019	1.75899e-06	4.18155e-05
Cutal	870.892	0.8467	1.77143e-06	4.20558e-05
Prss8	170.2	1.03447	1.81435e-06	4.30179e-05
Dgcr2	2147.86	0.609918	1.84318e-06	4.36438e-05
Lamb2	363.626	-1.01156	1.84823e-06	4.37058e-05
Cyp4a14	103288	-0.83687	1.85649e-06	4.38435e-05
Gng5	1582.06	-0.526399	1.91172e-06	4.50884e-05
Ehd3	2021.38	-0.674346	1.98195e-06	4.66837e-05
Cyp7b1	9548.29	-1.01738	1.99005e-06	4.68132e-05
Klhl24	1590.09	0.748912	2.01e-06	4.72204e-05
Nr4a1	79.741	-1.6068	2.07268e-06	4.85661e-05
Slc25a38	604.028	0.748099	2.09883e-06	4.91147e-05
Ppp2r5c	1951.29	-0.582157	2.11215e-06	4.93622e-05
Zbtb14	359.614	0.715606	2.11548e-06	4.93759e-05
Psmc2	2958.89	-0.595704	2.16531e-06	5.04733e-05
Pusl1	131.215	1.16296	2.16994e-06	5.05157e-05
Sema4g	10907.1	1.06477	2.1738e-06	5.05402e-05
Hspa5	18766.7	-0.996729	2.19862e-06	5.1051e-05
Gyg	237.171	0.837851	2.21972e-06	5.14747e-05
Snrnp25	94.6955	1.57013	2.2234e-06	5.14935e-05
Agxt	9616.03	-0.713654	2.23418e-06	5.16765e-05
Net1	2791.01	-0.658515	2.24251e-06	5.18026e-05
Ubtd1	468.775	0.865543	2.26683e-06	5.22972e-05
Pglyrp2	4462.4	-0.575494	2.27202e-06	5.23496e-05
Fam122a	326.745	-1.00423	2.29961e-06	5.29174e-05
Pla2g16	424.9	1.29556	2.33757e-06	5.37223e-05
Ppl	532.598	0.887447	2.34409e-06	5.38033e-05
Ppp1r3b	4148.93	0.813395	2.35338e-06	5.39476e-05
Col6a1	304.764	-1.27703	2.39096e-06	5.46697e-05
Papss2	5891.77	1.06353	2.38975e-06	5.46697e-05
Zbtb4	362.26	-0.974094	2.395e-06	5.46925e-05
Hsd17b2	3797.81	-0.62632	2.42963e-06	5.52995e-05
Klf15	5789.43	0.983954	2.43081e-06	5.52995e-05
Lmod1	23.4079	-1.87616	2.42728e-06	5.52995e-05
Psmd14	1895.46	-0.679661	2.48917e-06	5.65555e-05
Fmo2	728.449	1.19965	2.54978e-06	5.78595e-05
Tmc6	424.901	0.758646	2.593e-06	5.8766e-05
Vps37d	17.6752	-2.23226	2.61441e-06	5.91765e-05
Bcl9	134.901	-1.13358	2.63828e-06	5.96418e-05
Anp32a	4689.29	-1.31816	2.69861e-06	6.08525e-05
1110034G24Rik	249.699	1.58706	2.70869e-06	6.10032e-05
Cep85l	129.606	1.45782	2.76984e-06	6.22245e-05
Hdac2	608.202	-0.885364	2.76714e-06	6.22245e-05
Gldc	3877.1	-0.952006	2.88072e-06	6.46346e-05
Pdgfra	260.467	-1.45055	2.88435e-06	6.46353e-05
Micu1	980.916	-0.757365	2.90693e-06	6.50602e-05
Ctsc	3338.17	-0.69584	2.94744e-06	6.58848e-05
Pqlc2	532.784	-0.605928	2.96741e-06	6.62098e-05
Taf10	2399.03	-0.637357	2.96935e-06	6.62098e-05
Adgrf5	1556.77	-1.05184	2.98269e-06	6.63426e-05
Reep3	4111.03	-0.611087	2.98207e-06	6.63426e-05
Polr2j	570.735	-0.714595	3.11921e-06	6.92935e-05
Cdc14b	656.837	0.695485	3.167e-06	7.02682e-05
2016-09-11	290.893	-0.847196	3.24824e-06	7.1982e-05
Dynlt1b	26.9438	1.74037	3.30277e-06	7.31001e-05
Fbxl15	163.386	1.37136	3.42414e-06	7.56932e-05
Gm6548	855.517	0.814064	3.52449e-06	7.77479e-05
Slc43a1	310.262	1.20045	3.52574e-06	7.77479e-05
Lamb1	333.254	-1.46673	3.58235e-06	7.88994e-05
Zfp746	610.639	-0.599314	3.61696e-06	7.95642e-05
Mrpl9	1304.95	0.504549	3.66841e-06	8.05975e-05
Akr1c13	1875.86	1.01594	3.70342e-06	8.12671e-05
Sh2d4a	158.643	1.25372	3.71184e-06	8.13526e-05
Adra1b	1161.18	1.29571	3.77662e-06	8.26716e-05
Abhd17b	559.906	0.823471	3.80364e-06	8.30805e-05
Ppfibp2	854.91	-0.832739	3.80454e-06	8.30805e-05
Pcca	2754.72	0.595215	3.82386e-06	8.3401e-05
Sssca1	453.964	-0.6275	3.86238e-06	8.4139e-05
Cox7c	1007.67	0.891908	3.91909e-06	8.52711e-05
Kcnk1	30.2285	-2.01682	3.96853e-06	8.62423e-05
Gata4	563.064	-0.866145	4.03052e-06	8.74837e-05
Tvp23b	634.069	1.0493	4.04962e-06	8.77922e-05
Vnn1	7716.53	-1.00555	4.05742e-06	8.78554e-05
Chst15	397.418	-1.16525	4.07933e-06	8.82235e-05
Frat1	346.915	-0.887761	4.14446e-06	8.95243e-05
Fam83h	833.83	-0.735577	4.19731e-06	9.05572e-05
Scara5	127.262	-1.95246	4.24796e-06	9.154e-05
Psmd6	2400.94	-0.601312	4.31922e-06	9.29642e-05
Ccl6	154.077	-1.36541	4.34012e-06	9.33022e-05
Madd	870.977	0.896957	4.42359e-06	9.4983e-05
Aifm2	1030.53	0.592752	4.47205e-06	9.59089e-05
Esrra	1814.23	1.03896	4.47821e-06	9.59265e-05
Ftsj3	1355.69	-0.929669	4.49318e-06	9.61327e-05
Aldh1b1	879.946	1.0767	4.50566e-06	9.61706e-05
Tsc22d1	2848.42	-1.65433	4.50471e-06	9.61706e-05
Med8	981.882	-0.545601	4.53651e-06	9.67144e-05
Pgm2l1	145.771	1.05468	4.59754e-06	9.7858e-05
Rad54b	49.0997	-1.74764	4.60105e-06	9.7858e-05
Zbtb11os1	330.215	-1.15933	4.6113e-06	9.79601e-05
Acnat1	4333.23	-0.972849	4.67531e-06	9.89691e-05
BC068281	94.2613	1.25735	4.66694e-06	9.89691e-05
Serpine1	108.737	-1.87279	4.67155e-06	9.89691e-05
Rbm47	2333.95	0.774485	4.7049e-06	9.93614e-05
Scamp5	459.631	-1.01514	4.70405e-06	9.93614e-05
Cry1	324.508	1.14788	4.78666e-06	0.000100969
Gm3893	117.297	-1.71959	4.83073e-06	0.00010178
Cct2	4181.45	-0.501974	4.99522e-06	0.000104876
Echs1	8400.06	0.988774	4.99334e-06	0.000104876
Srebf2	1912.5	0.724506	4.98719e-06	0.000104876
Cnn3	3699.42	0.51876	5.09463e-06	0.000106839
Ermp1	1605.92	-0.6554	5.15671e-06	0.000108014
Gm15401	42.5968	-1.69266	5.22184e-06	0.000109251
Cd300lg	671.406	-0.965422	5.23308e-06	0.000109359
Fam46c	88.8598	1.53326	5.29646e-06	0.000110555
Tbl1xr1	1285.67	-0.786412	5.31598e-06	0.000110834
Tnnt2	24.5917	-1.72093	5.3315e-06	0.000111029
Arhgap31	259.035	-0.96428	5.33947e-06	0.000111066
Agtrap	169.764	-1.0346	5.35853e-06	0.000111333
Brix1	819.881	-0.918053	5.37027e-06	0.000111387
Zeb2	262.071	-0.891198	5.37349e-06	0.000111387
Por	40448.3	0.798415	5.40433e-06	0.000111897
Slc37a4	6741.17	0.682057	5.43648e-06	0.000112433
Susd6	1621.72	0.524805	5.44289e-06	0.000112436
B3galnt2	381.003	0.939067	5.50531e-06	0.000113595
Romo1	1803.13	0.719146	5.62279e-06	0.000115753
Snrnp27	371.313	-0.692321	5.72037e-06	0.000117628
Pdk1	4382.32	0.918971	5.73008e-06	0.000117693
Myh10	460.654	-1.15546	5.92711e-06	0.0001216
Pold2	315.487	0.872234	5.95502e-06	0.000122034
Ywhaz	4865.13	-0.658427	6.07422e-06	0.000124335
1700018L02Rik	90.9912	1.64609	6.11876e-06	0.000125086
Sugp1	614.338	-0.854239	6.12526e-06	0.000125086
Tmed5	13654	-0.957228	6.18407e-06	0.000126009
Optn	3313.4	-0.569708	6.26093e-06	0.000127423
Pinx1	78.4887	-1.15316	6.26763e-06	0.000127423
Abcb8	1159.6	0.513692	6.34683e-06	0.000128887
Cyp4a31	1919.62	-1.05912	6.38553e-06	0.000129527
Map7	893.421	-0.639557	6.41129e-06	0.000129903
Rasgef1b	516.697	-1.27371	6.43518e-06	0.00013024
Per3	690.673	1.93228	6.49812e-06	0.000131366
Tomm7	2061.82	0.979669	6.52157e-06	0.000131692
Sdhc	4383.07	0.730214	6.63518e-06	0.000133686
Taf1c	75.0386	1.35522	6.62995e-06	0.000133686
Cbfa2t3	204.528	-1.30432	6.67204e-06	0.000134278
Oasl1	263.903	-1.22521	6.69568e-06	0.000134603
Tbck	551.283	-0.743204	6.72466e-06	0.000134907
Ube2e2	757.701	-0.656978	6.72581e-06	0.000134907
Dclre1a	910.979	1.29385	6.91878e-06	0.000138615
Sdc1	7615.7	-0.688876	6.92612e-06	0.000138615
Spry1	194.332	-1.20702	6.97954e-06	0.000139529
Akr1c6	28248.1	0.843494	7.03001e-06	0.000140382
Tgoln1	3993.04	-0.829447	7.40271e-06	0.00014766
Gtf2f1	777.537	-0.846456	7.51136e-06	0.000149558
Tug1	1244.52	-0.71159	7.51454e-06	0.000149558
Msantd4	591.707	-0.616968	7.62477e-06	0.000151584
Slc25a5	16662.7	0.566548	7.74523e-06	0.000153809
Fzd6	126.549	-1.17123	7.78399e-06	0.000154408
Eif3b	4268.12	-0.75566	7.82805e-06	0.000155111
1700025G04Rik	129.165	-1.10919	7.90078e-06	0.000156255
Ndc1	121.122	1.26681	7.90315e-06	0.000156255
Mpv17l	963.388	0.992479	7.93138e-06	0.00015664
Slco1a1	9941.29	-0.870782	8.16485e-06	0.000161074
Col1a2	266.749	-1.14604	8.23244e-06	0.00016223
Azin1	4029.23	1.06695	8.27764e-06	0.000162942
Sh3pxd2a	515.195	-0.701459	8.31664e-06	0.00016353
Adamtsl2	333.045	-1.51393	8.38168e-06	0.000164449
Ppat	723.18	0.70103	8.45172e-06	0.000165643
Gabpb1	210.302	-0.891518	8.72704e-06	0.000170666
Cdc42bpg	883.605	0.801365	8.74374e-06	0.000170807
1500017E21Rik	241.337	1.77015	8.78849e-06	0.000171495
Dpy19l1	2667.83	-0.575181	8.88152e-06	0.000173122
Pmepa1	101.89	-1.21537	9.06739e-06	0.000176363
Nudt18	615.87	-1.08775	9.1143e-06	0.000177083
Dhcr7	1721.15	1.02752	9.29598e-06	0.000180418
Gja1	219.285	-0.98229	9.31173e-06	0.000180529
Car3	27617.4	1.32972	9.34093e-06	0.0001809
Blcap	679.312	-0.551723	9.35158e-06	0.000180911
Ssfa2	1484.31	0.73941	9.37144e-06	0.000181101
Sepsecs	411.314	1.28527	9.38268e-06	0.000181123
Zfp385a	665.51	-0.83918	9.4477e-06	0.000182182
Apol7a	3047.94	1.03512	9.47942e-06	0.000182598
Gpr146	2992.3	0.63515	9.4947e-06	0.000182697
Tubd1	78.96	1.07834	9.51742e-06	0.000182938
Dtnbp1	1650.25	-0.877821	9.7258e-06	0.000186744
Pim1	319.008	0.803754	1.01571e-05	0.000194817
Fasn	7228.38	1.31827	1.03612e-05	0.000198519
Slc35f6	613.477	-0.563105	1.04446e-05	0.000199905
Cfdp1	1150.92	-0.897126	1.04698e-05	0.000200174
Gm14420	3293.14	1.46738	1.06489e-05	0.000203382
E130311K13Rik	167.032	-0.900801	1.07212e-05	0.000204546
Phf23	586.155	-0.50187	1.09359e-05	0.00020842
Htatsf1	966.545	-1.12572	1.09542e-05	0.000208548
Rabl3	415.462	-1.03061	1.09868e-05	0.000208946
Fbxo18	620.138	0.735625	1.10373e-05	0.000209685
Slc9a3r1	6879.31	1.06452	1.10734e-05	0.000210149
Bmp5	266.236	-0.849572	1.12328e-05	0.00021295
Cenpw	83.8038	1.32147	1.1353e-05	0.000214775
Cdk2ap1	1124.47	-0.592676	1.14265e-05	0.000215938
Trpv2	47.0645	-1.51142	1.14594e-05	0.000216331
Hr	45.541	-1.89142	1.15126e-05	0.000217108
Cpsf6	1048.63	0.627984	1.17358e-05	0.000221085
C1d	2493.51	0.677589	1.17664e-05	0.00022143
Psmc5	2690.42	-0.770076	1.19496e-05	0.000224642
Nsrp1	600.6	-1.27519	1.19651e-05	0.000224699
H60c	15.1672	-1.9934	1.20557e-05	0.000226164
Nsfl1c	1658.29	-0.708278	1.20917e-05	0.000226603
Wwox	194.104	0.783648	1.21464e-05	0.000227391
Rft1	572.385	0.560352	1.22204e-05	0.000228538
Atp2a2	5997.49	-0.670305	1.23871e-05	0.000231415
Apof	25333.2	-0.529565	1.24431e-05	0.000232089
Serping1	25826.6	-0.503013	1.2449e-05	0.000232089
Ndnl2	391.241	-0.721676	1.25728e-05	0.000234153
Tgm1	416.993	0.858686	1.2716e-05	0.000236331
Mgp	27.9156	-1.36692	1.27422e-05	0.000236573
Adssl1	739.647	0.714804	1.27718e-05	0.000236759
Ppp1r3e	111.052	1.41924	1.27786e-05	0.000236759
Tmem87b	1047.8	-0.512743	1.28637e-05	0.000238092
Mgmt	508.406	0.774489	1.31458e-05	0.000243063
Rtp4	229.072	-0.902551	1.33621e-05	0.000246808
Ilf3	398.032	0.716092	1.3661e-05	0.00025207
Mfsd3	533.076	0.80092	1.3712e-05	0.000252751
Sigirr	583.346	0.64588	1.38745e-05	0.000255484
G3bp2	2096.95	-0.606012	1.41437e-05	0.000260175
Clpp	2360.8	-0.549865	1.4228e-05	0.00026119
Gdap2	854.068	-0.729201	1.42165e-05	0.00026119
Traf3ip2	85.2561	-1.35473	1.42515e-05	0.000261356
2610008E11Rik	241.581	-0.866484	1.44888e-05	0.000265435
Nasp	445.294	-0.96298	1.4919e-05	0.000273038
Acy1	900.537	0.706871	1.52335e-05	0.000278511
Smurf2	1723.61	0.561101	1.52947e-05	0.000279346
Arid3a	34.1129	-1.53113	1.55047e-05	0.000282894
Pip4k2a	147.575	-1.02498	1.58647e-05	0.000289169
Cyp3a11	104092	0.635641	1.58997e-05	0.000289513
Loxl4	35.1678	-1.64707	1.59257e-05	0.000289692
F9	7429.04	-0.810344	1.60304e-05	0.000291302
Nudt2	249.461	0.794558	1.60503e-05	0.00029137
Galk2	337.29	0.810812	1.60848e-05	0.000291701
Tyk2	639.014	0.744281	1.61556e-05	0.00029269
Sf3b3	1015.77	-0.559401	1.63476e-05	0.000295611
Smarce1	1644.82	-0.99091	1.63497e-05	0.000295611
Pnrc2	1268.39	-0.780789	1.65115e-05	0.000298235
Rab36	106.232	-1.11247	1.65601e-05	0.000298814
C1qb	827.15	-1.55235	1.65839e-05	0.000298942
Dusp3	2467.4	-0.518206	1.66668e-05	0.000300136
Dcn	6217.11	-1.46626	1.67183e-05	0.000300761
Adh6-ps1	1048.41	0.862948	1.67459e-05	0.000300957
Myh11	170.662	-1.58384	1.68104e-05	0.000301816
Cyp2c54	12539.5	0.558704	1.68765e-05	0.0003027
Gba2	442.954	0.844711	1.69498e-05	0.000303711
Tmsb4x	1771	-0.685266	1.71732e-05	0.000307408
Gnas	25094.1	-0.552676	1.74352e-05	0.000311477
Hspa1b	980.58	1.59218	1.77604e-05	0.000316971
Htra3	149.844	-1.41764	1.79995e-05	0.00032092
Map2k2	6869.05	-0.687492	1.81254e-05	0.000322844
Mief2	849.942	0.84258	1.81744e-05	0.000323396
Sft2d1	889.681	0.709808	1.82192e-05	0.000323874
Med24	421.629	-0.673468	1.82799e-05	0.00032463
Cd84	319.144	-0.738802	1.84234e-05	0.000326856
Ifrd2	1610.25	0.557551	1.87381e-05	0.000332112
2310040G24Rik	30.0996	1.25946	1.89025e-05	0.000334695
1600014C10Rik	9224.03	0.647404	1.92152e-05	0.000339898
Abhd18	300.81	0.972686	1.92934e-05	0.000340945
Twf1	2850.37	-0.780326	1.9662e-05	0.000347118
Leo1	330.281	-1.02341	1.98258e-05	0.000349381
Psmb10	917.752	0.68105	1.98291e-05	0.000349381
Clec4a1	31.5513	-1.52899	2.02568e-05	0.000356567
Plpp1	372.972	-0.917286	2.04523e-05	0.000359656
Chpf2	941.588	-0.983196	2.05392e-05	0.000360832
Fam110c	52.5391	1.29006	2.05849e-05	0.00036128
Lmo4	527.795	-0.889397	2.0747e-05	0.00036377
Ndufa5	1331.4	-0.811815	2.09407e-05	0.00036681
Galnt2	1839.65	-0.597695	2.09878e-05	0.000367276
Gimap6	346.29	-0.933092	2.11751e-05	0.000369999
Sema6a	302.335	-0.785873	2.11845e-05	0.000369999
Prelp	1304.94	-1.268	2.14075e-05	0.00037353
Zcrb1	618.189	-0.81811	2.14346e-05	0.00037364
Acot3	2694.43	0.942148	2.15319e-05	0.000374285
Nadk	6704.04	0.569438	2.15341e-05	0.000374285
Tppp	348.647	1.08044	2.15261e-05	0.000374285
Gm3704	187.98	1.34941	2.15806e-05	0.000374731
Coq2	1020.75	0.641289	2.16824e-05	0.000375372
Litaf	2581.59	-0.692615	2.16617e-05	0.000375372
Plk3	3186.58	1.02117	2.1701e-05	0.000375372
Coq9	3657.21	0.784841	2.19344e-05	0.000379044
Acvrl1	128.305	-1.11122	2.20139e-05	0.00037971
Ppp1r9a	284.817	-0.964533	2.20152e-05	0.00037971
Vamp3	442.909	0.700248	2.21043e-05	0.00038088
Rpl28	8179.82	-0.888904	2.22646e-05	0.000383275
Prkcz	1015.91	0.654679	2.23051e-05	0.000383605
Elp2	993.177	-0.900171	2.24433e-05	0.000385613
Hlx	295.48	-1.01166	2.25458e-05	0.000387004
Lonrf3	227.887	0.861298	2.26096e-05	0.000387359
Txn1	6866.48	0.872907	2.26712e-05	0.000388045
Cyp26a1	372.99	1.4573	2.28299e-05	0.00039039
Ttc23	1093.71	0.741224	2.29364e-05	0.000391838
Abcc6	7474.85	0.933101	2.30655e-05	0.000393669
Ctss	522.391	-1.44267	2.31008e-05	0.000393898
Spon1	55.8586	-1.46097	2.31406e-05	0.000394201
Lilrb4a	34.5824	-1.63161	2.38725e-05	0.000406284
Reps2	735.402	0.903087	2.41292e-05	0.000410264
C920021L13Rik	84.7944	1.28689	2.4258e-05	0.000412065
Auts2	17.2225	-1.92678	2.45051e-05	0.000415478
Eng	2164.46	-0.921049	2.4725e-05	0.000418022
Exd1	84.8051	1.21356	2.47216e-05	0.000418022
Grhl1	22.9639	-1.71718	2.4695e-05	0.000418022
Sgms2	1398.97	0.563922	2.48755e-05	0.000420171
Tff3	18.3655	-1.72339	2.49565e-05	0.000421144
Pros1	2607.86	-0.501705	2.50029e-05	0.000421531
Cdh13	153.116	-0.950191	2.50498e-05	0.000421926
Rhoc	264.307	-0.888422	2.51508e-05	0.00042323
Kirrel	68.5663	-1.53886	2.52817e-05	0.000425035
Mapk14	3005.92	0.511331	2.5415e-05	0.000426877
Tmem120b	79.0457	1.2287	2.60575e-05	0.00043726
Ivd	4342.64	0.791952	2.6152e-05	0.000438437
Il17rc	1619.7	0.561623	2.63003e-05	0.000440511
Parp16	688.941	1.06111	2.64601e-05	0.000442776
U2surp	804.025	-0.616315	2.65668e-05	0.000444148
Cyp2c29	29759	1.0499	2.6728e-05	0.000446428
Zmynd10	42.1159	1.90831	2.71428e-05	0.000452935
Gstt2	6229.96	1.12807	2.76127e-05	0.000460348
Igfbp3	563.025	-1.30123	2.77165e-05	0.000461327
Nr1d2	3223.26	0.73897	2.7801e-05	0.0004622
Cox5a	3320.31	0.659997	2.7945e-05	0.000464166
Fbln1	37.3383	-1.64199	2.80764e-05	0.0004657
Polg2	130.782	0.914468	2.80892e-05	0.0004657
Aldoc	704.976	1.2997	2.82002e-05	0.00046711
Ptgr2	2994	0.766556	2.82367e-05	0.000467284
Faim	181.083	-1.20533	2.83272e-05	0.00046835
Adrm1	4593.64	-0.664631	2.84344e-05	0.000469691
Rgl1	310.429	-0.910698	2.84895e-05	0.000470168
Slc25a19	356.163	0.811686	2.86066e-05	0.000471668
Col27a1	765.746	1.59075	2.86898e-05	0.000472607
Plekhm3	36.3255	-1.4667	2.8924e-05	0.000476028
Ecm1	5061.88	-1.22401	2.90836e-05	0.000478216
Ptpru	32.0121	-1.65324	2.91632e-05	0.00047865
Ndufa13	11867.4	-0.643827	2.95747e-05	0.00048496
Ptch1	258.214	1.51589	3.0224e-05	0.000495155
Marco	202.236	-1.48541	3.07151e-05	0.000502742
Scand1	181.147	1.3278	3.07674e-05	0.000503141
Cfd	56.8414	-1.8775	3.08272e-05	0.00050366
Rbm8a	1527.62	-1.00588	3.09512e-05	0.000505227
Adcy9	1307.05	0.575215	3.12847e-05	0.000509745
Kat5	354.115	-0.606451	3.12755e-05	0.000509745
Map2k3os	44.6741	1.3712	3.13239e-05	0.000509922
Gdap10	61.3226	1.89808	3.14481e-05	0.000511169
Rpl32l	39.7231	1.52058	3.14574e-05	0.000511169
Fbxl8	188.927	0.810795	3.15282e-05	0.000511857
Vgll4	113.515	1.5262	3.1921e-05	0.000517765
Stambp	331.444	-0.672221	3.2141e-05	0.000520865
Spsb1	43.2856	-1.46457	3.2497e-05	0.000526159
Abcd1	971.686	0.648874	3.26731e-05	0.000528533
Ptprb	1890.86	-1.00307	3.28687e-05	0.000531219
Usp53	126.701	1.03149	3.32369e-05	0.000536688
F2r	942.891	-0.590131	3.34318e-05	0.00053935
Atad2	74.9742	1.21298	3.38743e-05	0.000545998
Rnf13	5029.92	0.589336	3.42819e-05	0.000552073
Ipmk	2206.12	0.519338	3.5088e-05	0.00056455
Mgll	14499.7	-0.733678	3.52129e-05	0.000566053
Nqo2	3469.62	0.690942	3.56376e-05	0.000572367
Cpsf4l	301.164	0.87586	3.59389e-05	0.000576691
Bmyc	79.3918	-1.21562	3.67218e-05	0.000588203
Hpn	20937.5	0.551332	3.76059e-05	0.000601829
Zfp810	197.035	-1.18526	3.82134e-05	0.000611006
Tanc1	326.871	-0.852422	3.83004e-05	0.000611853
Adar	660.045	-0.66787	3.85401e-05	0.000614045
Arpc4	958.284	0.827452	3.85353e-05	0.000614045
Tbrg1	1539.32	-0.798415	3.85056e-05	0.000614045
Mmab	722.2	0.919803	3.87759e-05	0.000617255
Rcn3	208.145	-0.881371	3.88343e-05	0.000617637
Myo9a	94.4654	-0.990335	3.90032e-05	0.000619227
Pea15a	445.147	-0.687287	3.89823e-05	0.000619227
Cgref1	95.5685	-1.64697	3.90553e-05	0.000619507
Arnt	942.53	0.72854	3.94503e-05	0.00062467
Rdm1	173.677	0.965646	3.94331e-05	0.00062467
Dmap1	338.147	-0.591409	3.99981e-05	0.000632787
Coro1b	2643.52	0.539987	4.03355e-05	0.000637564
Anapc4	583.694	-0.654489	4.03917e-05	0.000637891
C9	7995.92	-1.25715	4.04439e-05	0.000638154
Macrod2	119.991	1.06911	4.04942e-05	0.000638387
Rgs16	1855.71	1.56594	4.06322e-05	0.000640002
Psg28	32.2616	-1.65285	4.07609e-05	0.000641466
Ano8	190.214	0.948563	4.08381e-05	0.000642119
Hps6	150.184	0.891686	4.09357e-05	0.000643091
Dnm1l	1292.93	-0.578676	4.11424e-05	0.000645774
Tle2	371.278	1.3936	4.125e-05	0.000646898
Capn10	576.238	0.552732	4.13862e-05	0.000647904
Zc3h12c	162.401	0.829905	4.13667e-05	0.000647904
Inpp1	125.049	0.910024	4.16902e-05	0.000652095
Ccne1	40.1844	1.41266	4.26176e-05	0.000665442
Cyp2c69	88.7627	1.49762	4.26121e-05	0.000665442
Amy1	9748.68	-0.570325	4.28477e-05	0.000668454
1700020I14Rik	278.198	0.923152	4.30111e-05	0.00066984
Grhpr	10649.6	-0.694429	4.29943e-05	0.00066984
Jmjd8	402.753	1.22884	4.31856e-05	0.000671395
Nfkbib	851.799	-0.687998	4.31652e-05	0.000671395
Slc22a3	277.874	-0.681781	4.33028e-05	0.000672635
Agt	30535.6	-0.550279	4.36043e-05	0.000676733
Cebpe	231.674	1.19336	4.41306e-05	0.00068431
Tgfbi	1588.49	-1.22309	4.46186e-05	0.000691281
Tmem14c	3142.39	0.831986	4.52913e-05	0.000701098
Gpx7	70.1214	1.05971	4.55902e-05	0.000705118
C330021F23Rik	63.1225	1.57175	4.59114e-05	0.000709475
Tubb4b	4600.06	-0.912386	4.60237e-05	0.000710599
Rdh10	634.384	0.517023	4.62597e-05	0.000713631
Ndufaf5	196.429	1.31396	4.76292e-05	0.000734128
Inhbc	2672.71	-1.05956	4.79824e-05	0.000738936
Lamc3	232.051	-1.33642	4.81757e-05	0.000741279
Cerk	164.656	-1.03568	4.83997e-05	0.000744089
Tpr	2046.31	-0.893485	4.86248e-05	0.00074691
P2ry4	77.7019	1.57332	4.88602e-05	0.000749884
Edrf1	670.733	0.616547	4.94197e-05	0.000757825
Ptpn9	588.203	-0.54513	4.9506e-05	0.000758501
Dnajc17	66.0794	-0.976486	4.96644e-05	0.000758805
E330011O21Rik	113.107	0.883584	4.96089e-05	0.000758805
Fam160a1	155.475	-0.933255	4.96901e-05	0.000758805
Lama5	169.954	-0.912548	4.96947e-05	0.000758805
Ppp1r21	683.907	-0.867964	4.98895e-05	0.000761133
Mylip	444.121	-0.78514	5.12585e-05	0.000780692
Aldh6a1	12992.2	0.576586	5.14003e-05	0.000782189
Slc25a48	125.61	1.60944	5.15111e-05	0.000783213
Lilr4b	17.1494	-1.75401	5.16838e-05	0.000785174
Mxd4	795.751	0.924503	5.3094e-05	0.000805916
Tmem176a	3338.6	-0.841264	5.34003e-05	0.000809882
Plk5	40.0474	1.47032	5.35963e-05	0.000812169
Irak3	34.2951	-1.47268	5.37958e-05	0.000814101
Lmo7	613.648	0.635865	5.38144e-05	0.000814101
Lgals3bp	2268.68	-0.930149	5.42567e-05	0.000820102
Tipin	119.705	-0.814593	5.45294e-05	0.000823532
Gtf3c6	407.271	-0.94759	5.46688e-05	0.000824944
Smim1	270.273	1.53775	5.524e-05	0.000832863
Mettl20	1043.52	0.892809	5.5317e-05	0.000833326
Lrrc4c	16.8736	-1.77078	5.58004e-05	0.000839904
Aars	8260.2	-0.67902	5.61086e-05	0.000843836
Lhx2	130.56	-1.2157	5.70195e-05	0.000856818
Wdr46	1024.61	-0.584762	5.71535e-05	0.000858115
Fst	52.1082	-1.36565	5.72375e-05	0.000858658
Acacb	2012.56	1.01881	5.78858e-05	0.000867659
Ddx42	1241.42	-0.588963	5.87269e-05	0.00087807
Larp7	228.542	-0.984872	5.8702e-05	0.00087807
Pex7	2459.43	0.710564	5.89174e-05	0.000880185
Setd7	174.248	-0.84914	6.01541e-05	0.000897914
Sec61g	2323.25	0.994546	6.0997e-05	0.000909741
Fbxl4	547.087	0.562911	6.19983e-05	0.000923909
Ier2	1008.23	-0.588224	6.24977e-05	0.00093058
Cnnm4	154.415	0.874547	6.28759e-05	0.000932941
Fzd4	328	1.01445	6.2727e-05	0.000932941
L2hgdh	2058.12	0.878637	6.28765e-05	0.000932941
P3h3	407.388	-1.31133	6.27895e-05	0.000932941
U2af1	1073.46	-0.985104	6.29159e-05	0.000932941
Stim2	791.323	0.540634	6.29849e-05	0.000933195
Psmc3	5256.89	-0.5677	6.30541e-05	0.000933449
Hspa2	137.64	1.11634	6.36532e-05	0.000941543
Ndufaf6	489.903	1.05252	6.38676e-05	0.000943937
Uroc1	11678.1	0.744702	6.40093e-05	0.000945254
Lpin2	15357.6	0.789876	6.41361e-05	0.00094635
Ankrd44	149.841	-0.960178	6.48021e-05	0.000955393
Ralgds	84.3787	-1.09275	6.49582e-05	0.000956908
Psmd7	2754.83	-0.582721	6.51063e-05	0.000958305
Hnrnph2	1485.59	-0.725555	6.54877e-05	0.00096313
Trip4	1790.61	-0.632562	6.58546e-05	0.000967734
Fn3k	442.775	0.871859	6.59997e-05	0.000969074
Nit2	3328.27	0.91046	6.64294e-05	0.000974587
Uba7	176.097	0.924364	6.70936e-05	0.000983529
Brd7	946.153	-0.649447	6.72692e-05	0.0009853
Mthfs	145.977	0.639181	6.78926e-05	0.000992811
Unc5b	276.866	1.05966	6.78488e-05	0.000992811
Pla2g7	66.9747	-1.68479	6.90903e-05	0.00100869
Zfp423	34.9253	-1.39775	6.96761e-05	0.00101641
Adck4	711.988	0.689253	6.99888e-05	0.00102001
Ramp2	235.646	-0.738379	7.00364e-05	0.00102001
Slc25a11	2419.31	0.598146	7.01998e-05	0.00102156
Agpat9	561.897	-0.945833	7.026e-05	0.00102161
Ppp1r12c	1349.25	-0.53287	7.04514e-05	0.00102357
Raet1e	37.1655	-1.50657	7.08721e-05	0.00102885
Adamts1	340.623	-1.11656	7.14988e-05	0.00103711
2010003K11Rik	454.394	-1.14818	7.30584e-05	0.00105888
Osmr	152.594	-0.899066	7.34265e-05	0.00106335
Pitpnm2	2060.6	0.626254	7.37534e-05	0.00106723
Epcam	91.9389	-1.23926	7.39076e-05	0.00106823
Fcgr4	77.1452	-0.981872	7.39415e-05	0.00106823
Fbxw7	361.724	-1.03584	7.47932e-05	0.0010788
Prr13	999.157	-0.712534	7.47401e-05	0.0010788
Tnnc1	34.8767	1.59619	7.48708e-05	0.00107905
Maged1	2715.09	-0.678259	7.57141e-05	0.00108946
Tek	389.812	-0.923407	7.5873e-05	0.00109
Trp53i11	246.153	-1.02911	7.58354e-05	0.00109
Tns2	3382.11	-0.633178	7.62097e-05	0.00109396
Ptdss2	510.831	0.792988	7.65211e-05	0.00109756
Galnt18	41.9641	-1.36987	7.81246e-05	0.00111817
Sertad1	235.066	0.684236	7.81453e-05	0.00111817
Fmn1	106.514	1.10712	7.85104e-05	0.0011225
Cox6b2	10.6313	-1.60643	7.88428e-05	0.00112547
Aspa	371.848	1.00472	7.96329e-05	0.00113315
Khk	15983.4	0.787895	7.95805e-05	0.00113315
Ube2m	2030.17	-0.74607	7.95153e-05	0.00113315
Hsd17b10	7458.65	-0.736404	7.98134e-05	0.00113481
Gm10548	31.0634	1.56324	7.98955e-05	0.00113508
Spred1	517.145	0.605261	8.02395e-05	0.00113907
Ost4	753.779	0.82792	8.06785e-05	0.0011444
Ttll8	37.4898	1.51881	8.22924e-05	0.00116545
Dvl2	152.53	0.863926	8.26636e-05	0.00116979
Prdx3	3050.92	0.55784	8.31514e-05	0.00117577
Atp5h	4461.27	-0.628802	8.39079e-05	0.00118553
Ccl9	1866.05	0.961237	8.45935e-05	0.00119428
Sorbs2	1570.06	-0.646293	8.67571e-05	0.00122386
Glt28d2	170.029	-0.922469	8.7163e-05	0.00122862
Tpm4	582.643	-0.653051	8.76739e-05	0.00123336
Vdac3	2703.63	-0.523587	8.77048e-05	0.00123336
Wwtr1	1032.94	-0.665918	8.77022e-05	0.00123336
Fam25c	522.284	-0.529593	8.80718e-05	0.00123755
Tcaim	613.979	0.501062	8.92629e-05	0.00125331
Cetn2	216.614	0.794471	8.93871e-05	0.00125407
Slc6a13	4592.08	0.609506	8.97136e-05	0.00125767
Ctso	2189.27	0.501866	9.15054e-05	0.00128179
Arhgef26	1878.4	1.03358	9.172e-05	0.00128379
Zbtb12	163.259	0.987482	9.28113e-05	0.00129806
Tnk2	900.106	-0.514566	9.43145e-05	0.00131795
Csf1	253.012	-0.88482	9.50925e-05	0.00132584
Cxx1b	32.8866	-1.35942	9.50622e-05	0.00132584
Gab1	533.146	0.64337	9.56137e-05	0.00133207
Cyp1a2	24200.8	0.559092	9.58474e-05	0.00133326
Chchd5	637.218	0.641812	9.60472e-05	0.001335
Tmco6	155.711	1.01028	9.62534e-05	0.00133684
Nav2	960.804	-1.03762	9.66501e-05	0.00134131
App	2264.05	-0.693886	9.68161e-05	0.00134154
Emp1	37.2885	-1.34262	9.68033e-05	0.00134154
Gbp7	331.706	0.802611	9.70156e-05	0.00134327
Cyb5b	12474.6	0.787897	9.7515e-05	0.00134759
Aldh1a7	7168.87	0.608378	9.77558e-05	0.00134936
4833411C07Rik	423.088	-0.692188	9.81602e-05	0.0013539
Tcerg1	390.426	-0.629138	9.90944e-05	0.00136574
Thra	472.556	-0.653702	0.000100147	0.0013792
Invs	320.073	0.761925	0.000100541	0.00138355
Ankrd40	1734.42	-0.565547	0.000101441	0.00139487
Klf12	435.349	1.1217	0.000102298	0.00140558
Acads	9799.16	0.792522	0.00010266	0.00140889
Asap2	182.001	-1.15327	0.000102695	0.00140889
Sgce	116.005	-1.18464	0.000103688	0.00142142
Tgfb1	420.755	-1.04135	0.000104414	0.00143029
Cwc27	185.486	-1.23304	0.000105152	0.00143929
Edc3	434.598	0.639882	0.000105676	0.00144537
Nectin2	3106.76	-0.501493	0.000107734	0.00147239
Pdlim1	745.531	-0.664283	0.000108484	0.00148152
Tnfrsf19	255.091	0.818648	0.000110501	0.00150791
Gatb	1134.93	0.760457	0.000111095	0.00151487
Slc25a22	6765.13	-0.802848	0.000111827	0.0015237
Fam117a	46.3397	1.26271	0.000112494	0.00153046
Pycrl	778.178	0.704448	0.000112455	0.00153046
Arrb1	412.738	-0.778786	0.000112681	0.00153185
Ufd1l	948.906	-0.523508	0.00011333	0.00153835
Mrpl54	769.508	-0.5909	0.000113529	0.00153988
Bmp4	85.0016	-1.07897	0.000113928	0.00154413
Rab43	7046.7	0.784666	0.000114091	0.00154517
Hsf4	359.044	0.686601	0.000115148	0.00155831
Map7d1	2266.66	-0.540985	0.000116548	0.00157608
Capg	44.6981	-1.40051	0.000117328	0.00158543
Cenpb	7579.14	-0.709977	0.000117917	0.00159097
Fam213b	384.418	0.730587	0.000118003	0.00159097
Rnaseh2b	157.771	0.831282	0.000117974	0.00159097
Hsd17b13	14474.8	-0.95616	0.00011864	0.00159835
Tulp3	38.4828	-1.31387	0.000118797	0.00159927
C1s1	10159.6	-0.509439	0.000119532	0.00160795
Atoh8	1473.31	-0.81127	0.000120972	0.00162489
Dtd2	421.281	0.527743	0.000121953	0.00163562
Zdhhc16	237.294	0.820679	0.000121929	0.00163562
Tigd2	328.736	-0.684893	0.000122079	0.0016361
Flt4	867.401	-0.735524	0.000122296	0.00163778
Cog7	879.518	-0.527533	0.000122583	0.0016404
Vars2	1062.09	0.559949	0.000123082	0.00164585
Slc44a2	226.939	-0.917034	0.00012465	0.00166558
9430038I01Rik	179.974	0.860837	0.000124864	0.0016672
Lgmn	1339.37	-0.86083	0.000125345	0.00167238
Ctdnep1	1047.67	-0.607198	0.000125881	0.00167829
Gatad2a	2008.72	-0.730852	0.000126815	0.00168949
Appl1	348.733	-0.707796	0.000128429	0.00170972
Slc35f1	12.2461	-1.83456	0.000130656	0.00173808
BC030867	14.3032	-1.74769	0.000131204	0.00174279
Rbm14	395.431	0.783686	0.000131115	0.00174279
Slc39a10	77.3196	1.10648	0.000131351	0.00174346
Phf19	45.3002	1.28652	0.000131562	0.00174369
Rps28	2937.65	0.875572	0.000131478	0.00174369
Cep68	405.045	0.597073	0.000132661	0.00175566
Gfpt2	11.9793	-1.74977	0.000134011	0.00177222
Zfp612	377.603	-0.785153	0.000134459	0.00177683
Armcx5	42.0618	-1.25842	0.000134843	0.00177799
Mroh6	73.7621	1.82264	0.000134652	0.00177799
Zfp395	1016.55	-0.553364	0.000134817	0.00177799
Gstm1	40670.1	0.837733	0.000135963	0.00179061
Tmem136	28.4867	-1.37661	0.000137523	0.00180934
Cav1	99.8202	-1.08657	0.000137698	0.00181032
Wnt9b	48.6521	-1.38457	0.000138199	0.00181558
Pdzd8	1524.53	-0.540555	0.000138929	0.00182383
Tnfaip2	310.867	-0.743271	0.00013991	0.00183538
Abca2	1307.44	0.687049	0.00014022	0.0018381
Kalrn	561.823	0.666932	0.000140409	0.00183924
Csad	8383.02	-0.798436	0.000140839	0.00184292
Nrde2	319.296	-0.659813	0.000140895	0.00184292
Caml	609.373	-0.556714	0.000141321	0.00184714
Tm2d1	443	0.792693	0.000141456	0.00184757
Lsr	5604.01	0.538787	0.00014177	0.00185032
Gmnn	181.982	0.733733	0.000142601	0.00185982
Hnrnpu	4452.76	-0.743342	0.000143364	0.0018674
Ndufc1	926.931	-0.696875	0.00014347	0.0018674
Tmem134	2570.61	0.668396	0.000143495	0.0018674
Rnf24	159.002	1.0818	0.000143858	0.00186943
Slu7	871.727	-0.736791	0.000143794	0.00186943
Rrbp1	11392.8	-0.780441	0.000145555	0.00189012
Esrrb	30.1469	-1.53427	0.000145693	0.00189053
Fli1	81.5814	-1.00674	0.000147495	0.00191116
Ngf	84.7538	-0.866906	0.000147673	0.00191208
Cwc15	1664.78	-0.814818	0.000147872	0.00191329
Fam101b	37.9811	-1.42765	0.00014834	0.00191658
Slc35a5	763.453	0.535665	0.000148262	0.00191658
Bmp6	255.625	-0.873148	0.000148819	0.00192139
Fam160b2	498.703	-0.866152	0.000150389	0.00194026
Poc1a	119.932	0.766529	0.000150535	0.00194076
Bbs4	73.9064	-1.17959	0.000151456	0.00194844
Pard6a	132.78	0.95856	0.000151392	0.00194844
Podn	168.078	-1.12404	0.000151442	0.00194844
Pdpr	121.45	1.52662	0.0001526	0.00196175
Slc2a5	334.48	0.808046	0.000153715	0.00197467
Bclaf1	1591.29	-0.657519	0.000153921	0.0019759
Tpcn1	2156.16	0.531775	0.000155078	0.00198934
Paip2b	565.33	0.709061	0.00015557	0.00199423
Il22ra1	394.139	-1.13146	0.000156981	0.00201087
G0s2	3583.4	-0.987527	0.000157864	0.00202074
Slc30a1	1510.95	-0.744903	0.000158617	0.00202894
Pelp1	491.018	-0.694044	0.000159439	0.00203801
Ablim3	1188.44	-0.621924	0.000160296	0.0020475
Daam1	1513.18	0.637507	0.000162052	0.00206772
Rplp1	13351.7	0.994865	0.000162109	0.00206772
Ppm1l	296.795	0.767149	0.000162242	0.00206795
Gchfr	3916.96	0.649616	0.00016267	0.00207047
Trmt12	196.055	-0.931913	0.00016265	0.00207047
Sipa1l2	218.21	0.813594	0.000163428	0.00207865
Tab3	301.211	-0.714404	0.000164019	0.00208469
Plekhg1	106.573	-1.14475	0.000165183	0.002098
Gas2	1044.17	0.577288	0.000165464	0.00210008
Ces2g	1294.67	0.585346	0.000165778	0.00210259
Esrrg	167.795	0.755134	0.000166093	0.00210509
Sod3	891.612	-1.15159	0.000167382	0.00211993
Oasl2	101.337	-1.06866	0.000167564	0.00212074
Vps53	958.725	-0.601925	0.000168648	0.00213296
Rbpj	534.555	-0.533228	0.000169013	0.00213608
Cyb5d2	426.862	0.504052	0.000171403	0.00216324
Cxxc5	1075.6	-0.544537	0.000175248	0.00220712
Neb	215.066	0.995921	0.000175141	0.00220712
Etnk2	17787.7	0.648493	0.000175943	0.00221432
Snx24	219.957	-0.820344	0.000176869	0.00222442
Mical1	45.0209	-1.49747	0.000177418	0.0022282
Rmdn1	1119.59	0.995343	0.000177338	0.0022282
Itih2	34769.6	-0.635774	0.000177951	0.00223177
Pus7	279.439	0.610591	0.000178097	0.00223206
Stra6l	3162.15	-0.554894	0.000178611	0.00223693
Pnp	2041.14	-0.722635	0.000180019	0.00225143
Jam2	399.414	-0.917873	0.000180256	0.00225283
Abcg8	3816.05	0.57278	0.000180572	0.00225352
Fmnl2	272.103	-0.770742	0.000180688	0.00225352
P3h1	439.92	-0.527776	0.000180569	0.00225352
Nf1	564.018	-0.629742	0.000182661	0.00227655
Mup14	664.931	-1.66218	0.00018342	0.00228442
Zfp428	46.5272	1.31989	0.000183644	0.00228564
Cyp4a12a	6617.89	-1.32837	0.000184171	0.00228902
Mup11	8117.14	-1.79494	0.000184113	0.00228902
Timm21	501.5	0.60771	0.000184312	0.00228919
Hoga1	5566.65	0.685236	0.000184617	0.00229139
Osbpl3	221.004	0.814924	0.000185066	0.00229538
Sh3bgrl3	179.605	-1.0561	0.000185475	0.00229738
Phyhd1	1776.56	0.664024	0.000186914	0.00231351
Hebp1	6549.63	0.78195	0.000187439	0.00231841
Ndufb7	3210.01	-0.591536	0.000189397	0.00234102
Olfm1	159.756	-0.958758	0.000189615	0.0023421
Galk1	3991.87	0.674862	0.000190226	0.00234804
Ddx52	544.629	-0.521771	0.000190422	0.00234884
Cldn12	2794.23	0.55196	0.000190701	0.00235067
Arl4a	2448.29	-0.785514	0.000192064	0.00236464
Ttc9c	450.818	0.692255	0.000192539	0.00236683
Tob1	2955.81	0.662061	0.000192853	0.00236908
Peg10	28.8051	-1.63378	0.00019413	0.00238313
Adamts7	323.623	1.13491	0.000195286	0.00239569
Cyp2a22	794.98	1.25318	0.00019546	0.00239619
Dpp9	1540.77	-0.575333	0.000195944	0.00240048
Pacs2	576.82	0.568677	0.000196335	0.00240364
Mfsd14a	825.21	0.702639	0.00019684	0.00240817
Rnf40	1192.12	-0.511086	0.000201457	0.00246299
Lrrfip2	1429.23	-0.77916	0.000201774	0.00246518
Anp32b	2226.32	-1.02693	0.000204662	0.00249538
Icosl	15.8684	-1.59084	0.000204579	0.00249538
Ccdc68	36.942	-1.26866	0.000206472	0.0025148
Lypla1	6576.61	0.771575	0.000206535	0.0025148
Acot2	931.62	-0.873027	0.000209359	0.00254402
Rd3	127.643	0.98336	0.000209231	0.00254402
Rest	108.197	1.10361	0.000209186	0.00254402
Plpp5	615.285	-0.610181	0.000210835	0.00256022
Gm16551	114.668	1.32642	0.000211514	0.00256673
Rnf186	369.413	1.14627	0.000214707	0.00260196
Tha1	339.35	0.588302	0.000215168	0.0026058
Pex26	1172.96	0.965138	0.000215794	0.00260862
Slc16a6	83.2972	-1.10691	0.000215836	0.00260862
Lamtor4	1808.78	0.629955	0.000216634	0.00261474
Srsf3	1841.9	-0.653773	0.000216547	0.00261474
Ndfip1	1914.74	0.673059	0.000217748	0.00262642
Slc15a4	1272.34	1.06457	0.000218826	0.00263765
Zfand4	414.315	0.972583	0.000218984	0.00263779
Cul1	2249.78	-0.684349	0.000220177	0.00265039
2410006H16Rik	319.332	0.933559	0.000220784	0.00265591
Rela	1865.23	-0.552665	0.000221293	0.00266025
Arl5b	229.726	1.29818	0.000222755	0.00267604
Set	3436.42	-0.627636	0.000223157	0.00267908
Frmd4a	135.299	-0.920865	0.000223364	0.00267977
Cmpk2	91.4357	-1.07291	0.000223959	0.00268512
Atr	581.649	-0.54661	0.000224336	0.00268532
Tmem26	28.8711	-1.71487	0.000224424	0.00268532
H2-Q4	1121.77	-0.683899	0.000225304	0.00269405
Cenpl	123.972	0.93884	0.000227316	0.0027163
Capzb	2806.13	-0.584776	0.000227902	0.0027215
Ago3	89.9658	1.3128	0.000230329	0.00274865
Cd300ld	133.108	-1.23039	0.000231736	0.00276361
Hspa1a	62.4509	1.16404	0.00023207	0.00276576
Atp1b3	1076.19	-0.57617	0.000232956	0.00277448
Sesn1	329.061	0.532891	0.000233358	0.00277743
Cyc1	11171.3	0.564984	0.000234716	0.00279174
Ehbp1l1	317.066	-0.652705	0.000235883	0.00280376
Etv6	442.266	-0.569119	0.000236661	0.00281115
Btbd7	165.818	0.929299	0.000238331	0.00282725
Brd8	427.072	-0.549913	0.000239603	0.00284046
Mfap4	27.9593	-1.24176	0.000242848	0.00287136
Tmem108	13.6187	-1.68466	0.000242709	0.00287136
Podxl	232.34	-0.817574	0.00024403	0.00288344
Bola2	660.399	-0.688174	0.000246979	0.00291637
Phax	874.932	-0.827514	0.000247543	0.00292111
Rnf157	42.6519	-1.23788	0.000247735	0.00292145
Ppp1r1b	208.448	1.02464	0.000248661	0.00293044
Apoc4	14269	-1.02161	0.000248883	0.00293115
Utp11l	345.338	-0.722432	0.000249786	0.00293986
Chic1	87.3723	-1.02097	0.000251648	0.00295982
Zhx3	694.827	0.932306	0.000252884	0.00297242
Ip6k2	1211.81	0.857886	0.0002539	0.00297941
Hnrnpdl	1665.14	-0.762464	0.000254722	0.00298038
Rexo2	1653.54	-0.632853	0.000254556	0.00298038
Sec63	6348.55	-0.696331	0.000254448	0.00298038
Zmat2	1481.02	-0.822558	0.000254712	0.00298038
Anxa2	302.698	-0.866248	0.000255051	0.00298229
Dhps	269.078	1.02462	0.000255258	0.00298277
Slc15a3	78.7781	-1.06934	0.000257709	0.00300945
Nln	1171.66	0.56062	0.000262588	0.00306245
Anxa5	2263.18	-0.827634	0.000263006	0.00306335
Snrpd1	314.508	-0.844549	0.000263533	0.0030675
Acss3	329.546	1.24137	0.000264209	0.00307338
Smarcd2	1736.91	0.55165	0.000265226	0.00308122
Rb1	264.285	-0.729672	0.000265459	0.00308193
Pym1	276.278	-0.609933	0.000265876	0.00308478
BC004004	3282.4	-0.805504	0.000266952	0.00309527
Ern1	541.72	1.42148	0.000270551	0.00313479
Igf2bp2	31.8755	-1.35717	0.000271058	0.00313479
Limd2	673.487	0.846699	0.000270843	0.00313479
Pde4c	483.972	1.00612	0.000271259	0.00313509
Mxd1	215.248	0.675405	0.00027226	0.00314464
Nkrf	123.883	-0.862425	0.000273069	0.00315195
AI597479	295.611	0.580232	0.000273891	0.00315942
Rasgrp3	221.277	-0.739333	0.000275779	0.00317915
Foxa1	621.054	0.727037	0.000276185	0.00318179
Fam49a	84.1253	-1.16643	0.000278593	0.00320748
Nedd8	1131.9	-0.624566	0.000279385	0.00321248
Sstr2	27.5946	-1.2757	0.000279268	0.00321248
Ttc1	570.63	-0.728435	0.000280163	0.00321937
Il2rg	31.8163	-1.24485	0.000281061	0.00322556
Tnip1	273.796	-0.738225	0.000280911	0.00322556
Il12rb1	71.6464	1.01329	0.000284823	0.00326456
Nsmf	3259.41	-0.526478	0.00028519	0.00326669
Pyroxd2	491.039	0.678331	0.000287833	0.00329486
Ogn	68.1279	-1.24504	0.000288901	0.00330499
Tmem238	771.266	0.677498	0.000289585	0.0033107
Pgpep1	2086.58	0.521343	0.0002937	0.00335135
Tusc3	210.472	0.924447	0.000294256	0.00335556
Nop14	607.466	-0.517598	0.000295368	0.00336611
Hcn3	408.118	0.879622	0.000297751	0.00339112
Hint3	519.116	0.553924	0.00029877	0.00340056
Entpd2	116.179	0.958525	0.000299446	0.00340594
Tango2	1526.81	1.02039	0.000299621	0.00340594
2610035D17Rik	19.0063	-1.51698	0.000299917	0.00340715
Lsg1	676.865	-0.53846	0.00030253	0.00343467
Saa1	536.912	-1.31709	0.000303451	0.00344078
Tbl3	901.851	-0.595108	0.000303291	0.00344078
Mup16	1308.05	-1.21243	0.000304265	0.00344783
Agxt2	3702.98	0.596722	0.000306303	0.00346873
Mcm3	101.586	-0.847341	0.000306719	0.00346907
Mob1b	294.738	1.14235	0.000307988	0.00348123
Mical2	437.958	-0.894212	0.000312603	0.00352675
Nfia	2227.76	-0.905943	0.00031472	0.00354839
Axin2	303.781	-0.71903	0.000315194	0.00355151
Tmem62	641.311	-0.620245	0.000318202	0.00358317
Timp2	440.305	-1.1659	0.000319162	0.00359172
Fam53c	477.9	0.700951	0.000321868	0.00361312
Ccni	6789.36	-0.730921	0.000322144	0.00361397
Prodh	7978.36	0.57283	0.000322371	0.00361426
Abhd17a	4229.78	0.583847	0.000329468	0.00369152
Sgpp1	2293.74	-0.537095	0.000329755	0.00369244
Gpat2	40.5254	-1.24887	0.000332036	0.00371441
Mbd2	1624.59	-0.723115	0.000332131	0.00371441
4931408D14Rik	777.888	0.792789	0.000335508	0.00374985
Aldh1l1	34953.3	0.654558	0.000336889	0.00375827
Galm	2827.45	0.568487	0.000336683	0.00375827
Gm13889	122.921	-1.41853	0.00033681	0.00375827
Nanp	450.572	-0.706727	0.00033745	0.0037622
Irx1	62.4658	1.13956	0.000338338	0.00376975
Hspe1	7035.8	0.877023	0.00034128	0.00379782
4930539J05Rik	30.6197	1.42388	0.000346939	0.00385602
2016-09-04	249.006	-0.922923	0.00034763	0.00386132
Nupl2	94.3138	-1.09609	0.000348093	0.00386407
Gprin3	132.953	1.33739	0.000351126	0.00389533
Dnajc30	646.688	-0.682569	0.000352979	0.00391347
Prss36	265.875	0.966017	0.000353295	0.00391457
Fam45a	544.583	-0.52986	0.000353608	0.00391562
Uevld	319.56	0.623043	0.000356757	0.00394806
Eif4a2	12088.9	0.758585	0.000359162	0.00397018
Rpl37a	4968.49	0.605154	0.000359383	0.00397018
Rtf1	1031.14	-0.847655	0.000359419	0.00397018
Fitm1	2355.38	0.954841	0.000361268	0.0039857
G6pc	10393.2	-0.860907	0.000361103	0.0039857
Adam23	529.577	-0.81657	0.000363278	0.00400141
Dysf	166.563	-0.885602	0.00036297	0.00400141
Zfyve21	1155.68	0.749154	0.00036336	0.00400141
Ppil4	433.916	-0.526276	0.000364274	0.00400902
Tmem234	465.875	0.659784	0.000365719	0.00402246
Tox2	12.471	-1.69701	0.000366235	0.00402567
Paf1	1011.39	-0.728015	0.000366679	0.00402809
Hnrnpr	845.735	-0.531819	0.000371231	0.0040756
Pdxp	28.2452	1.5929	0.000372782	0.00409014
Ctsl	27642.4	-0.573939	0.000373395	0.00409309
Tmem168	819.977	-0.541164	0.000373507	0.00409309
Fam63a	3530.75	-0.584424	0.000374705	0.00409994
Serinc2	1036.95	-0.674735	0.000374817	0.00409994
Fyn	228.356	-0.643118	0.000375673	0.00410681
Arhgap24	151.404	-1.07961	0.00037747	0.00412363
Nxpe4	10.3545	-1.68101	0.000377671	0.00412363
Synpo	274.704	-0.827067	0.000378779	0.00413322
C920006O11Rik	70.7992	1.1013	0.000379062	0.0041338
Cdh5	504.693	-0.734188	0.000379442	0.00413544
C1qtnf1	617.174	-0.818995	0.000379994	0.00413895
Chchd4	450.482	0.982223	0.000386998	0.00421013
Psmd3	5232.17	-0.613227	0.000389038	0.00422976
Ppp1r11	969.271	-0.779692	0.00038966	0.00423396
BC023829	403.922	0.643976	0.00039051	0.00424063
Wwp2	909.72	-0.555377	0.000391204	0.00424561
Gckr	2414.95	0.860215	0.000395652	0.0042887
2310005A03Rik	28.6187	1.4544	0.000397096	0.00430175
Cib3	46.9302	-1.35106	0.000401392	0.00433783
Klk1b4	42.9049	1.14352	0.000401235	0.00433783
Atrn	2606.84	-0.659365	0.000403302	0.00435324
Camk1d	1305.51	-0.6783	0.000406336	0.00438336
Ccdc47	3127.15	-0.645259	0.000409633	0.00441628
Pebp1	5459	0.565604	0.000410004	0.00441763
Rab12	710.223	-0.518737	0.000412463	0.00444146
Inafm2	380.561	-0.877642	0.000412965	0.0044442
Trabd2b	23.1521	-1.41236	0.000416462	0.00447915
Btg1	1812.11	-0.676577	0.000418024	0.00449326
1110001J03Rik	503.498	0.812361	0.000419405	0.00450541
Sh3tc1	285.185	-0.849376	0.000421296	0.00452301
Tmem143	760.771	0.579844	0.000421665	0.00452428
Gadd45b	166.648	-1.38524	0.000421984	0.004525
Fam174a	438.422	0.69497	0.000423422	0.00453771
Tubgcp2	451.819	-0.513719	0.000425939	0.00456196
Lox	13.011	-1.63485	0.000429213	0.0045943
Pla2g12a	1020.02	-0.58246	0.000433741	0.00463999
Rev1	207.537	1.15248	0.000434676	0.00464723
Smc2	41.2515	1.24608	0.000435011	0.00464805
Elmo1	28.937	-1.32564	0.000435794	0.00465345
Rpn1	3748.46	-0.579098	0.000436177	0.00465345
Ybx3	945.118	-0.739421	0.000436293	0.00465345
Rgs9	22.9064	-1.43774	0.000437083	0.0046591
Daxx	341.86	-0.637413	0.000437951	0.00466283
Upp1	91.0663	0.802403	0.00043773	0.00466283
Sec62	9138.77	-0.76382	0.000438641	0.00466741
Atp1b2	14.9386	-1.53309	0.000438965	0.00466787
Foxq1	481.656	1.34364	0.000439203	0.00466787
Zfp942	364.9	-0.680913	0.000442108	0.00469596
Ifnar2	3889.09	-0.546775	0.000443976	0.00471302
Foxa3	2047.59	0.50531	0.000444596	0.00471403
Lgals3	115.481	-1.11728	0.000444381	0.00471403
Phf7	288.194	0.524372	0.000445483	0.00472065
Zrsr2	281.742	-0.762189	0.000445788	0.0047211
C2cd4d	86.2638	1.17341	0.000446454	0.00472537
Cxcl9	221.052	1.1936	0.000447994	0.00473888
Ptprt	22.9987	-1.36436	0.000450718	0.00476488
Lhfpl2	228.971	-1.00199	0.000454068	0.00479466
Ano1	77.3663	-0.966883	0.000454681	0.00479831
Itpkc	229.811	0.62434	0.00045561	0.00480529
Gbe1	2494.01	0.964592	0.000457496	0.00482236
Tlcd2	1802.97	0.675125	0.000458126	0.00482334
Zbtb22	654.355	-0.514564	0.000458758	0.00482717
Asb7	331.192	-0.567738	0.000460237	0.00483852
Gorasp1	790.307	0.532192	0.000460575	0.00483852
Nr1i3	3349.12	1.09603	0.000460645	0.00483852
Dcaf5	1450.19	-0.612357	0.000461115	0.00484063
Glo1	11191.2	-0.730662	0.000462307	0.00485031
Dkk3	96.7817	-1.14599	0.00046474	0.00487299
R3hcc1l	454.563	-0.536176	0.000465743	0.00487872
Prss23	131.617	-1.06772	0.000467876	0.0048973
Met	3531.13	0.527473	0.000468524	0.00490123
Ttll5	256.591	0.833473	0.00046904	0.00490378
Gas8	80.7412	-0.958867	0.000470543	0.00491663
Anxa13	26.5031	-1.15984	0.000471398	0.0049227
Serpina4-ps1	625.313	1.43528	0.000472145	0.00492763
Ctnna1	3481.49	-0.59005	0.000472482	0.00492829
Mpzl2	1446.89	0.517152	0.000472762	0.00492835
Ccar1	1596.22	-0.824216	0.000474291	0.00493052
Cipc	1510.54	0.743916	0.000474314	0.00493052
Ctsa	6709.31	-0.613965	0.000473689	0.00493052
Lgalsl	377.603	-0.792562	0.000474342	0.00493052
Syncrip	1554.15	-0.61204	0.000476915	0.0049544
Smarca5	851.186	-0.672233	0.000478427	0.00496724
1110065P20Rik	115.416	1.10116	0.00047971	0.00497769
Filip1l	107.622	-1.1941	0.000480585	0.00498388
Col4a2	1065.54	-1.04459	0.000481188	0.00498726
Nectin1	2245.87	-0.579477	0.000481722	0.00498991
1700034P13Rik	43.2246	1.31918	0.00048507	0.0050217
Bbc3	226.63	0.86901	0.000486846	0.00503429
Col14a1	940.569	-1.02607	0.000486577	0.00503429
Cpm	96.414	0.924016	0.000487228	0.00503535
C77080	2775.25	0.804215	0.000488193	0.00503952
Slc35g1	1389.17	0.817965	0.000488083	0.00503952
Snhg6	232.876	0.736766	0.000489713	0.00504941
Zfp202	27.0937	-1.4133	0.000492758	0.0050779
Cacnb4	230.523	0.949409	0.00049944	0.00514086
Hao2	12.9107	1.66099	0.000504097	0.00518582
Per1	1493.05	0.844175	0.000504598	0.00518801
Gaa	6922.71	-0.716501	0.000506533	0.00520492
Adgrg1	172.668	-0.840369	0.00050781	0.00521506
Srgap3	80.0897	-1.14324	0.00051267	0.00526197
Gstt1	9776.4	0.745992	0.000513089	0.00526327
Myl9	87.6546	-1.05374	0.000513778	0.00526732
Ebna1bp2	768.892	-0.784205	0.000514161	0.00526824
Jchain	61.9149	-1.1751	0.000514962	0.0052732
Sox9	163.951	-1.08062	0.000517491	0.00529332
Zmym4	330.497	-0.587718	0.000518729	0.00530296
Sfxn3	50.54	-1.39293	0.000520402	0.00531401
Aass	18338.9	-0.614378	0.000520884	0.00531591
Edf1	4974.28	-0.572775	0.000526033	0.00536237
Ppp2r1b	714.558	-0.696424	0.000528339	0.00538283
Ppox	401.512	0.770033	0.000529915	0.00539583
Plvap	1868.68	-0.957982	0.000531617	0.00540809
Cryl1	533.906	0.720886	0.000532113	0.00540901
Vps13a	573.446	0.601977	0.000532744	0.00541236
Hmgb1	5821.09	-0.663588	0.000534186	0.00542395
Mtr	95.8766	0.943067	0.000537119	0.00545065
Acadl	13118.9	-0.564329	0.000541586	0.00548669
Acox2	5155.26	-0.5433	0.000542037	0.00548817
Ly6c2	89.7834	1.07625	0.000545526	0.00551648
Nucb2	56.8409	-1.31516	0.000545755	0.00551648
Zfp180	506.018	0.629841	0.000545563	0.00551648
Aif1	57.796	-1.27458	0.000547415	0.00553015
Zc3h8	112.913	0.936723	0.000550635	0.00555956
Eif3g	1644.34	-0.661602	0.00055452	0.00559564
Vim	645.891	-0.788973	0.000555098	0.00559833
Angptl4	7755.68	-0.781089	0.000556907	0.00561314
Syt9	28.7446	-1.43785	0.000557192	0.00561314
2210016F16Rik	1153.08	-0.595803	0.000558058	0.00561741
Tyrobp	82.5278	-1.01792	0.00055824	0.00561741
Ndufa12	1800.29	-0.651829	0.000558561	0.00561749
Xpnpep3	188.532	1.17553	0.000559021	0.00561897
N4bp2l1	1157.58	1.00916	0.000563235	0.00565501
Cd14	41.2573	-1.22742	0.0005666	0.00568244
Srgn	170.511	-0.68001	0.000568259	0.0056959
Mndal	130.964	-0.860369	0.000569738	0.00570755
Loxl1	110.862	-1.47639	0.000570841	0.0057154
Rbm33	1376.79	0.691176	0.000571237	0.00571619
Ttc28	61.1194	-1.30408	0.000573978	0.00573723
Echdc1	245.513	1.42978	0.000575223	0.00574647
Ggnbp1	230.534	1.15338	0.000578232	0.00577332
Cd63	126.365	-0.864862	0.000580479	0.00578933
Npdc1	156.033	-0.92277	0.000580238	0.00578933
S100a11	98.9365	-1.21341	0.000580928	0.00579059
Calm2	3335.76	-0.532634	0.000585796	0.00583264
Rsrc2	677.195	-0.602162	0.00058569	0.00583264
Lmnb2	309.631	0.610083	0.000587991	0.00585126
Nmnat1	229.575	0.836765	0.000589956	0.00586757
Zfp422	445.072	-0.577589	0.000600234	0.00596648
Rpl13	8357.08	0.720237	0.000601403	0.0059748
Lgals9	10241.1	-0.713441	0.000603666	0.00599397
Fetub	20704.1	-0.625788	0.000604829	0.00600012
Plxnd1	1072.88	-0.518683	0.000604953	0.00600012
Chid1	1092.12	0.665584	0.000605967	0.00600081
Mfsd4a	126.569	1.31049	0.00060677	0.00600488
Junb	942.1	-0.60107	0.000608096	0.0060147
Nkiras2	127.638	1.14415	0.000609063	0.00601763
Cd163	325.013	-1.13108	0.00061104	0.00603386
Itih4	55509.3	-0.535204	0.000612604	0.00604598
Stk3	255.141	-0.73043	0.000614246	0.00605885
Cln5	1105.77	0.7165	0.000617209	0.00607954
Glipr2	18.9218	-1.43541	0.000617358	0.00607954
Dusp19	176.624	0.946159	0.000620587	0.00610799
Pdp2	773.914	0.792062	0.000624959	0.00614765
Iigp1	9605.99	-0.545612	0.000625346	0.0061481
Tgm2	3349.25	-0.831727	0.000629445	0.00618163
Chrnb2	111.838	0.79072	0.00063031	0.00618675
Dock4	557.11	0.613924	0.0006315	0.00619166
Nt5c2	597.408	-0.56453	0.000635891	0.00622792
Ccl25	115.293	0.704972	0.00063865	0.00625154
Myom3	19.6079	-1.63824	0.000639527	0.00625671
5033403H07Rik	329.627	-0.526101	0.000642817	0.00627864
Ntrk2	26.6881	-1.33698	0.000642534	0.00627864
Nr1i2	2786.08	0.551937	0.000643937	0.00628617
Atg14	608.947	0.837336	0.000645734	0.00629687
Stx4a	525.302	-0.708488	0.000645527	0.00629687
Casp8	882.67	-0.678563	0.000648733	0.006317
Ccnd1	576.886	0.750152	0.000648853	0.006317
Plaa	1934.15	-0.574188	0.000648716	0.006317
Tars	2437.25	-0.918786	0.000650253	0.0063272
Pipox	5791.59	0.566518	0.000651705	0.0063379
Dusp23	593.726	-0.711358	0.000653705	0.00635391
Sult1d1	9806.02	0.995322	0.000659023	0.00640214
Tle4	375.887	0.593426	0.00065979	0.00640613
Fus	1844.03	-1.01159	0.000661286	0.00641373
Npr1	485.8	-0.661933	0.000667133	0.00646694
Serpina7	2844.64	1.37403	0.000677326	0.00656221
Mttp	16024.2	-0.685811	0.000679375	0.00657497
Olfml3	93.1411	-1.3304	0.000679219	0.00657497
C130074G19Rik	6885.85	-0.847654	0.000681127	0.00658547
Cc2d1a	508.97	-0.530893	0.000681192	0.00658547
Gars	1509.06	-0.561914	0.000682977	0.00659209
Ccdc80	256.797	-0.867713	0.000683509	0.00659367
Smg8	255.444	0.589707	0.00068872	0.00664038
2700062C07Rik	211.502	-0.69481	0.000689274	0.00664216
Dhodh	218.372	0.704243	0.000690793	0.00664967
Naa38	349.762	0.746311	0.000690754	0.00664967
Dhx38	1008.41	-0.528331	0.000693094	0.00666825
Rad17	388.191	-0.631757	0.000696846	0.00670076
Eps8	73.0315	-1.13121	0.000698545	0.0067135
Atp5e	3589.79	0.895938	0.000702592	0.00674879
Wnt4	129.445	-1.2903	0.000705078	0.00676544
Tatdn1	145.602	0.687155	0.000705897	0.00676968
Dpt	177.711	-1.10168	0.000707269	0.00677922
Amdhd1	7140.93	-0.774377	0.00071191	0.00682007
Bhlhe40	1934.31	0.841772	0.000715681	0.00685249
Stbd1	3329.55	0.718869	0.000716057	0.00685249
St3gal1	2579.88	-0.527449	0.000716929	0.00685719
Vsig4	278.337	-1.20528	0.000718024	0.00686401
Acyp1	91.8826	0.814392	0.000718599	0.00686585
Pcyt2	17080.7	0.539075	0.00071906	0.0068666
E130309D02Rik	618.759	0.601749	0.000726669	0.0069319
Mpg	175.431	0.719297	0.000728563	0.00694628
Fcna	810.965	-1.03369	0.000729048	0.00694721
Pfdn6	640.85	-0.94507	0.000733278	0.00698382
Gnmt	54935.2	0.912517	0.000735007	0.00699659
Csf1r	717.13	-1.16553	0.000738579	0.00702476
Ing1	547.819	0.538786	0.00073911	0.00702476
Xab2	799.007	-0.546826	0.000740326	0.00703231
Riok2	769.264	0.531325	0.000741827	0.00703913
Sh3rf1	110.415	-0.757969	0.000741462	0.00703913
Smap2	1216.89	-0.549136	0.000748265	0.00708899
Utp3	1008.34	-0.525256	0.00074826	0.00708899
Atp2b4	170.979	-0.918749	0.000749858	0.00710034
G530011O06Rik	134.743	-0.999486	0.000752096	0.00711778
Csf2rb	125.182	-0.991823	0.000755886	0.00714989
Pskh1	877.731	0.564147	0.000759832	0.00718343
Ptprm	70.2549	-1.21861	0.000760465	0.00718563
Slc10a5	651.934	1.29076	0.000762376	0.00719991
Fmo1	7324.78	0.639226	0.00076678	0.00723412
Tinagl1	776.46	-0.581047	0.000766803	0.00723412
Rprd1a	431.054	0.882581	0.000767665	0.00723465
Timp3	1015.69	-0.927146	0.000767488	0.00723465
Zfand1	596.584	0.512888	0.000768377	0.00723757
Phip	495.772	-0.712662	0.000769837	0.00724128
Pitpna	2039.94	-0.507739	0.000769906	0.00724128
Sdhaf4	299.533	0.776165	0.00076998	0.00724128
Nadsyn1	742.381	0.509758	0.000772979	0.00726568
Ccdc57	83.7224	1.33345	0.000780462	0.00733218
Tmem184b	875.606	0.73576	0.000782567	0.00734428
Zc3h12d	128.549	-0.842038	0.000785386	0.00736305
Anp32e	727.532	-1.0496	0.000790842	0.00740646
Tlcd1	709.288	0.671884	0.00079594	0.00744282
Rpa3	98.5805	0.785238	0.000796712	0.00744592
Rin2	524.601	-0.608729	0.000798777	0.00746134
Ly6g	95.1408	0.931617	0.000801197	0.00748006
Etohi1	454.761	0.903866	0.000801975	0.00748343
Zmat1	170.227	0.767257	0.000802554	0.00748495
Golga5	735.235	-0.516753	0.000806258	0.0075156
Opa3	514.924	1.01465	0.000810358	0.0075499
Ackr2	109.437	-0.875215	0.000815606	0.00759178
Plcb1	425.147	0.595329	0.000815698	0.00759178
Mad2l2	540.293	-0.79446	0.000816875	0.00759879
Ccne2	34.0078	1.30256	0.000822314	0.00764544
Syf2	1167.78	-0.588431	0.000824079	0.00765788
Cdk17	569.617	-0.553089	0.000826326	0.0076748
Rufy2	169.105	-0.765828	0.000827261	0.00767951
Nfe2l3	10.4655	-1.55984	0.00082884	0.00769019
Scaf11	1900.78	-0.569618	0.000830048	0.00769552
Ik	2369.72	-0.904663	0.000834537	0.00773108
Mob3b	1107.61	-0.882941	0.000836329	0.00773926
Rpl3	11715.6	0.777117	0.000836712	0.00773926
Samd4b	826.953	-0.558498	0.000836615	0.00773926
Cd48	23.5185	-1.36696	0.000837387	0.00774152
C030037D09Rik	10.9851	-1.55405	0.000838627	0.007749
Themis	127.574	0.965626	0.000843276	0.00778795
Marcksl1-ps4	319.622	1.12308	0.000844243	0.00779287
Rnf123	1813.32	0.80432	0.000848768	0.00783062
Axl	372.637	-1.06347	0.000850917	0.00784642
BC024386	6875.89	1.35047	0.000852312	0.00785525
Ppp5c	1260.53	0.51478	0.000854695	0.00787318
R3hcc1	574.815	-0.672326	0.000861389	0.00792672
Sestd1	96.8051	-0.82135	0.00086363	0.00794327
Slc18a1	189.884	0.676198	0.00086512	0.00795291
Cp	35896.3	-0.677142	0.000865876	0.00795579
Inppl1	1205	0.746108	0.000875174	0.00803712
Ndufs4	4325.14	0.785826	0.000875774	0.00803851
Khdrbs1	1141.38	-0.669817	0.000876795	0.00804378
Rbbp4	4475.12	0.684656	0.000877489	0.00804603
Morc3	571.021	0.96206	0.000889016	0.00814343
Cpne8	182.679	-0.818803	0.000892022	0.0081668
Dclk3	282.022	0.947985	0.000894918	0.00818658
Slfn5	445.98	-0.885487	0.000895094	0.00818658
Gpatch4	388.461	-0.888584	0.000899347	0.00821945
Mef2c	108.271	-0.933949	0.00090187	0.0082318
H2afv	1761	0.64246	0.000907871	0.00827817
Rps27a	8819.83	0.773587	0.000907771	0.00827817
Mxra8	221.495	-0.742309	0.000908687	0.0082814
Tpp1	3191.19	-0.631008	0.000909972	0.00828891
Siah1a	220.113	-0.689264	0.000912567	0.00830833
Pcyt1a	2532.85	0.678166	0.000914131	0.00831836
Rasip1	421.032	-0.612398	0.000920322	0.00837046
Armcx3	201.669	-0.835052	0.000928103	0.00842418
Krt8	8251.52	-0.59535	0.00093012	0.00843822
Tcf7l1	236.844	-0.817014	0.000936262	0.00848538
Catsper2	88.9463	0.761255	0.000937076	0.00848847
Slc7a6	10.5268	-1.56551	0.000939304	0.00850437
Foxk2	643.151	0.558371	0.000940861	0.00851417
Pkd1	553.949	0.728314	0.000946041	0.00855674
Hook2	1062.63	0.609573	0.000950515	0.00859288
H1f0	2782.25	-0.542554	0.000951065	0.00859353
Rbmx	388.728	-0.711004	0.000955218	0.00862239
Scly	2358.35	0.522568	0.000958308	0.00864594
Sh3bp4	44.2385	-1.28426	0.00095947	0.00865208
Selo	1479.25	0.910208	0.000963186	0.00868124
Alpl	757.258	0.546266	0.000964805	0.00868711
Denr	1585.1	-0.664317	0.000964349	0.00868711
Zc3h10	235.886	0.570729	0.00097245	0.00875156
Tubgcp4	148.615	0.942337	0.000980328	0.00881805
Htra2	188.849	0.649868	0.000987954	0.00888219
Ptpre	62.0542	-1.0573	0.000994937	0.0089405
Slc43a2	347.609	-0.932219	0.000996653	0.00895144
Marcksl1	260.546	-0.753675	0.000999047	0.00896846
Leprotl1	737.25	-0.512697	0.00100623	0.00901936
Trp53inp1	2652.31	-0.557709	0.00101032	0.00904255
Ccdc174	165.979	-0.721299	0.00101417	0.00907253
Aspg	4597.54	0.544034	0.00101492	0.00907469
Cd74	1401.16	-1.24745	0.00101618	0.00908143
Cfp	454.717	-1.0745	0.00101884	0.00909896
Vsig10l	50.7353	-1.17909	0.00101915	0.00909896
Phactr2	220.696	-0.756461	0.00101973	0.0090996
Snhg1	178.937	0.83242	0.00102164	0.00911208
Pde8b	63.6389	-1.03287	0.00102255	0.00911574
Tmem47	221.102	-1.03294	0.00102369	0.00912138
Herpud1	14294.2	0.747339	0.00102873	0.0091617
L3hypdh	888.11	0.833205	0.00102935	0.00916269
Fdxr	641.174	0.800361	0.00103287	0.00918949
Uqcrfs1	6157.16	0.520741	0.00103908	0.009231
Zcwpw1	44.9662	0.976995	0.00103863	0.009231
Nrn1	4680.37	0.787215	0.00104182	0.00925077
Sdf2	1105.64	0.630944	0.00104412	0.00926663
Arl10	57.3787	1.20058	0.00104697	0.00928637
Pspc1	153.641	-0.925655	0.00104738	0.00928637
Flna	556.1	-0.69636	0.00105168	0.00931534
Smtn	199.168	-0.679382	0.00105358	0.00932759
Rfc3	145.437	-0.5743	0.00105529	0.00933813
Lyz2	446.831	-0.981933	0.00105634	0.00934283
Tomm5	713.123	0.945247	0.00105901	0.00936178
Fgg	66628.8	-0.580173	0.001062	0.00938059
Kctd7	61.57	1.04528	0.00106218	0.00938059
Tuba1b	475.338	0.75519	0.00106385	0.00939076
Spata6	26.1053	-1.31764	0.0010685	0.00942713
Mup2	25.4367	-1.36272	0.0010693	0.00942958
Slc41a3	174.165	-0.777519	0.00107124	0.00943915
Sltm	940.052	-0.631918	0.00107144	0.00943915
Arhgap42	1628.37	0.632888	0.00107442	0.00946075
Eif4ebp3	2632.05	0.969907	0.00107986	0.00949474
Ap1s1	680.079	0.50168	0.00108457	0.00952684
Etaa1	158.875	0.677426	0.00108581	0.00953144
Ncald	416.648	-0.763442	0.00108616	0.00953144
Spi1	84.6274	-1.20724	0.0010946	0.00960085
Rpl37	6431.94	0.742186	0.00110298	0.00966491
Dbt	2736.97	0.503108	0.00110626	0.00968897
Mrps24	1890.26	0.990525	0.00110693	0.00969007
Oxnad1	529.553	0.568494	0.0011097	0.00970963
Car2	222.353	0.706601	0.00111226	0.00972035
Galnt1	1803.98	-0.525006	0.00111255	0.00972035
Rnf135	281.606	0.531641	0.00111242	0.00972035
Arhgef10l	763.541	-0.625491	0.00111527	0.00973468
P2ry14	37.8335	-1.23272	0.00111874	0.00976016
Gpr155	877.676	0.604783	0.00112514	0.00980651
Plxdc1	23.2334	-1.28958	0.00112494	0.00980651
Capn8	54.6592	-0.987739	0.00112785	0.00982063
Slc5a3	165.69	1.00152	0.00113201	0.00985208
Umad1	377.961	0.682462	0.00113886	0.00989732
Setd2	1186.77	-0.567514	0.00114038	0.00990569
Smarcd1	161.26	-0.849398	0.00114199	0.00991489
Pa2g4	2940.24	-0.657126	0.00114398	0.00992263
Pdzd11	443.955	-0.551882	0.00114684	0.00993776
Slc50a1	152.745	0.61572	0.00114798	0.00994288
Prkcdbp	21.318	-1.25606	0.00115782	0.0100184
Tmem179b	207.593	-0.770946	0.00115848	0.0100193
Orc5	463.053	-0.60535	0.00116034	0.0100306
Eef1b2	9752.54	0.878727	0.00116839	0.0100904
Nkd1	241.467	-0.68733	0.00116834	0.0100904
1700028E10Rik	35.1566	1.2419	0.0011699	0.0100913
Cdk11b	1025.09	-0.615817	0.00116941	0.0100913
Msi2	593.351	-0.511865	0.00117017	0.0100913
Slc1a4	107.701	-0.80923	0.00117722	0.0101423
Prodh2	9879.59	0.623293	0.00118093	0.0101695
Scn7a	11.2581	-1.53319	0.0011832	0.0101841
Rfc5	160.071	0.586116	0.00118422	0.0101881
Trim12c	363.862	-0.887903	0.00118992	0.0102322
D8Ertd82e	24.8019	-1.39792	0.00119224	0.0102423
Fam129a	24.3176	-1.24559	0.00119171	0.0102423
Armc6	128.223	0.884361	0.00120396	0.0103286
Gm15421	141.476	0.802686	0.00120458	0.0103286
Trim41	964.84	0.564377	0.00120873	0.0103543
Jph1	69.5857	1.17762	0.00121178	0.0103755
Hemk1	345.863	0.729661	0.00121307	0.0103816
Naa15	1409.91	-0.607066	0.00121601	0.010389
Folr2	97.8335	-0.904328	0.00122131	0.0104272
Odf3b	397.14	-0.659094	0.00122373	0.010443
Sh2b3	893.773	0.58098	0.00122643	0.010461
Chordc1	1013.97	0.736223	0.00123753	0.0105213
Lyz1	127.114	-1.06893	0.00123759	0.0105213
Mettl5	186.192	0.641879	0.00123474	0.0105213
Prob1	456.451	-0.912263	0.00123594	0.0105213
Sdhd	8328.01	0.82407	0.00123616	0.0105213
Tspyl5	12.09	-1.52901	0.00123727	0.0105213
Ank2	30.556	-1.2367	0.00124153	0.0105498
Tgfb2	16.1303	-1.48449	0.00124272	0.0105549
Arhgef16	129.501	0.824157	0.00124656	0.0105825
Slfn8	37.2214	-1.15601	0.00125337	0.0106353
Akap13	1435.31	0.61722	0.00125807	0.0106702
Dicer1	1330.61	-0.529807	0.00127408	0.0107957
Sat2	196.115	-0.64446	0.001274	0.0107957
Nosip	766.457	-0.502789	0.00127489	0.0107975
Dexi	518.564	0.675474	0.00127627	0.0108041
Trim65	128.551	0.961795	0.00128846	0.0109022
Nacc2	879.424	-0.500446	0.00129808	0.0109784
Tbca	947.694	0.52824	0.00129937	0.0109841
Megf9	172.001	1.24148	0.00130006	0.0109848
Rtel1	293.296	0.595906	0.00130287	0.0109988
Gtf2b	485.377	-0.653645	0.0013063	0.0110116
Rhbdd3	626.734	0.619129	0.00130584	0.0110116
Sesn3	67.8953	1.0776	0.00130543	0.0110116
Galnt11	225.194	0.680439	0.00131179	0.0110527
Raver1	377.251	-0.744495	0.00131518	0.0110761
Fam65b	44.8095	1.00965	0.00132059	0.0111113
Sdc3	1137.59	-0.983139	0.00132237	0.011121
B3gnt2	560.301	0.604542	0.00133987	0.0112524
Ak2	8398.45	0.792578	0.00134383	0.0112804
Ssr4	2221.19	0.582607	0.00135741	0.0113838
Mex3d	129.25	0.916972	0.00135854	0.0113879
Dnajc8	624.597	-0.621793	0.00136297	0.0114078
Zbed5	164.004	-0.82369	0.00136346	0.0114078
Stag1	719.216	-0.706396	0.00136412	0.0114081
Lrig2	226.898	-0.605155	0.00136941	0.011447
Trpm4	138.387	1.00069	0.00137136	0.011458
Ppp1r15a	406.254	-0.517727	0.00137624	0.0114934
Ttpa	31449.2	-0.519	0.00137704	0.0114947
[truncated: 725 more rows]

## Sheet: CRvsHFD
Gene	Mean_counts	l2fc_HFD_vs_CR	pvalue_HFD_vs_CR	padj_HFD_vs_CR
Apoa4	105471	5.32528	4.30444e-85	7.76048e-81
Cidea	1536.73	7.71757	3.53225e-75	3.18414e-71
Cidec	2464.43	3.57754	1.32079e-56	7.9375e-53
Fmo3	1669.67	-7.14787	6.47804e-52	2.91981e-48
Ly6d	489.865	5.49562	6.74146e-50	2.43084e-46
Wfdc2	302.485	3.72672	3.40785e-49	1.024e-45
Slco1a4	3034.18	-2.59093	2.52234e-47	6.49647e-44
Mmp12	421.932	5.60932	1.99788e-42	4.50246e-39
Ifit1	496.03	2.59889	7.8395e-38	1.57043e-34
Fabp4	448.444	2.56945	1.93006e-35	3.47971e-32
Gsta2	382.575	-2.88571	1.91427e-34	3.1375e-31
Cd68	741.457	4.06815	2.60965e-34	3.92078e-31
Slc15a3	272.247	3.03211	1.28475e-33	1.78175e-30
Fcer1g	455.669	3.5495	1.21794e-32	1.56844e-29
Anxa2	1026.19	3.04686	3.23711e-31	3.89079e-28
Lgals3	333.901	2.93009	5.5132e-31	6.0276e-28
Lyz2	1326.79	3.00926	5.68357e-31	6.0276e-28
Igfbp7	4919.37	3.20415	2.71911e-30	2.72349e-27
Lgmn	2672.22	2.22508	8.95944e-29	8.50156e-26
Col1a2	751.69	2.87849	1.18469e-26	1.06794e-23
Lcn2	1961.09	4.88551	1.67284e-26	1.43617e-23
4930481A15Rik	321.755	-2.12235	7.51603e-26	6.15939e-23
Spi1	469.021	3.72993	2.13103e-25	1.67045e-22
Clec7a	588.314	3.74236	2.56703e-25	1.92837e-22
Siglec1	260.969	2.8957	3.07795e-25	2.21969e-22
Cyp2b10	352.804	-4.49369	8.94595e-25	6.20333e-22
Itgb2	366.718	3.013	9.56493e-25	6.38689e-22
Osbpl3	895.943	2.29665	1.96807e-24	1.26723e-21
Cyp3a11	77497.8	-2.28828	2.13251e-24	1.32576e-21
Tyrobp	247.509	2.87512	2.78417e-24	1.67319e-21
Gpnmb	235.783	4.77403	1.15718e-23	6.72991e-21
Msn	1110.59	2.30992	2.36785e-23	1.33406e-20
Cfd	379.855	4.41362	3.24829e-23	1.77465e-20
Sirpa	874.831	2.61496	3.6134e-23	1.91606e-20
Gprc5b	158.231	3.54362	2.02107e-22	1.04108e-19
Srgn	410.585	2.31472	4.04575e-22	2.02613e-19
Zbtb16	870.76	-3.7765	6.98418e-22	3.40318e-19
Ifi30	708.673	2.3794	8.03191e-22	3.81072e-19
Snrpg	301.712	-1.80835	8.27734e-22	3.82646e-19
2010003K11Rik	1081.49	2.78426	1.40997e-21	6.35508e-19
Fcgr4	235.77	2.72019	2.6437e-21	1.16252e-18
Col1a1	1460.89	3.86668	2.73061e-21	1.17215e-18
Rps15a-ps4	119.624	-2.86184	3.16156e-21	1.32558e-18
Egr1	1361.18	3.35245	4.31085e-21	1.76637e-18
Sh3bgrl3	428.404	2.69298	1.38814e-20	5.56149e-18
Rtp4	505.184	2.32842	2.92568e-20	1.14667e-17
F7	2504.96	-1.39261	5.40591e-20	2.07368e-17
Cd74	6690.11	3.67491	1.18669e-19	4.45725e-17
Spp1	2447.93	2.32624	1.33928e-19	4.82919e-17
Trpc6	54.5516	-3.49342	1.31465e-19	4.82919e-17
Zbtb40	247.677	-1.97694	1.44121e-19	5.09484e-17
Ifit2	176.541	2.61734	1.83603e-19	6.36574e-17
Rd3	96.872	-3.22717	2.72541e-19	9.27103e-17
Cyp2c40	144.951	-3.69895	3.14057e-19	1.04854e-16
Cntnap1	370.077	3.20492	4.81762e-19	1.57922e-16
Fcgr3	291.566	2.50543	6.5005e-19	2.09281e-16
1810053B23Rik	112.918	-3.43086	2.0577e-18	6.50846e-16
Ctss	1413.28	3.07499	2.95905e-18	9.19805e-16
Lama3	114.052	-2.22429	4.58138e-18	1.39996e-15
Pdk4	553.689	2.34526	4.75636e-18	1.42921e-15
Cd180	137.39	3.66422	6.30677e-18	1.86401e-15
Oasl2	467.7	3.20381	1.77064e-17	5.14884e-15
Plek	238.311	2.50553	1.97573e-17	5.65405e-15
Wfdc17	270.164	2.1545	2.10621e-17	5.93326e-15
Slc11a1	273.93	2.36257	2.42802e-17	6.73459e-15
Dio1	6040.68	1.63552	3.31123e-17	9.04517e-15
Lpl	1552.77	1.7982	4.22948e-17	1.13811e-14
Iqgap1	496.106	1.9324	5.12294e-17	1.35826e-14
Msr1	483.177	2.19493	6.16014e-17	1.60958e-14
Ccr5	174.995	2.56748	7.93339e-17	2.01452e-14
Timm8a1	424.252	-2.50542	7.89949e-17	2.01452e-14
Eif4ebp3	1845.25	-2.85235	8.98e-17	2.24862e-14
C1qb	2295.69	3.25909	9.66238e-17	2.38634e-14
Gm5766	62.722	-3.52535	1.14919e-16	2.79983e-14
H2-Q1	854.563	2.55546	1.39968e-16	3.36464e-14
Bgn	6346.3	2.81482	1.63312e-16	3.83502e-14
Rgl1	462.635	1.66952	1.6379e-16	3.83502e-14
Ermp1	2474.27	1.48297	2.97742e-16	6.88203e-14
Nid1	737.077	2.23667	4.13815e-16	9.44388e-14
Tgfb1	824.13	2.35033	4.25479e-16	9.5887e-14
Apbb1ip	195.341	3.31421	4.36047e-16	9.70555e-14
Evl	161.541	3.14606	4.84611e-16	1.06549e-13
Treh	241.707	2.71492	5.77567e-16	1.25457e-13
Fam129a	139.454	3.18199	7.66721e-16	1.62626e-13
Ms4a6c	153.675	2.39703	7.65738e-16	1.62626e-13
H2-Aa	1449.16	2.75625	8.23632e-16	1.72666e-13
Ntn4	336.905	2.55822	8.53679e-16	1.76908e-13
Il2rg	124.342	2.81634	9.13663e-16	1.87187e-13
Igsf11	1558.32	1.46385	1.56873e-15	3.17782e-13
C1qa	1093.3	2.47159	1.75093e-15	3.5075e-13
Fam83a	98.7876	3.06598	2.46541e-15	4.88449e-13
Mt2	748.2	2.6831	2.52092e-15	4.94017e-13
Clic1	435.125	1.49798	2.65274e-15	5.14261e-13
Cyp2a5	40550.3	-2.01329	2.7614e-15	5.29631e-13
Ntrk2	251.49	3.67903	4.64656e-15	8.72633e-13
Olfml3	200.378	2.48476	4.61148e-15	8.72633e-13
Cybb	671.107	2.78342	5.73185e-15	1.06536e-12
Lilrb4a	135.396	3.15699	5.79184e-15	1.06552e-12
Hmox1	679.372	2.08161	6.24317e-15	1.13695e-12
Mcm10	2812.76	-1.47774	7.01188e-15	1.26417e-12
Dock2	141.501	2.56682	8.12464e-15	1.45029e-12
Sprr1a	298.858	4.36233	9.63331e-15	1.70274e-12
Treml4	166.878	2.81357	9.97024e-15	1.74518e-12
BC089597	2385.97	-2.36787	1.03424e-14	1.79292e-12
Slc7a8	196.216	2.97092	1.164e-14	1.99864e-12
Siglece	118.454	2.57802	1.42725e-14	2.42754e-12
Synpo	601.722	2.24748	1.44681e-14	2.43781e-12
Fam19a2	64.83	-3.3894	1.53736e-14	2.5664e-12
C3ar1	194.411	2.8734	1.5858e-14	2.62297e-12
Laptm5	933.233	2.78628	1.67377e-14	2.74332e-12
Elovl5	26963.7	1.54136	1.80414e-14	2.91842e-12
Pld4	261.767	2.12222	1.81299e-14	2.91842e-12
Hnf4aos	133.272	-2.84186	1.87249e-14	2.98754e-12
Ccl6	342.363	2.58817	1.93918e-14	3.04013e-12
Gstt2	4487.01	-2.21782	1.93565e-14	3.04013e-12
Gbp3	324.774	2.04651	2.1076e-14	3.24769e-12
Itgax	106.71	2.93864	2.10565e-14	3.24769e-12
Clec12a	250.218	2.51983	2.4848e-14	3.79648e-12
C920021L13Rik	69.5587	-2.95168	2.68548e-14	4.06861e-12
Enc1	407.136	2.00647	2.77129e-14	4.16363e-12
Car8	4215.81	-1.8528	4.76481e-14	7.09957e-12
Jund	5597.76	1.92793	5.6241e-14	8.25451e-12
Smpd3	383.313	2.81212	5.63151e-14	8.25451e-12
Saa2	855.407	3.2261	5.77863e-14	8.40185e-12
Ces1b	2144.25	-2.01121	6.73058e-14	9.70765e-12
Themis2	195.266	2.77566	6.80474e-14	9.73672e-12
Clec1b	298.094	1.87614	1.02336e-13	1.45277e-11
Cux2	66.3394	-3.38423	1.10749e-13	1.55991e-11
Sod3	2104.67	2.64241	1.12194e-13	1.56802e-11
Hgf	219.816	1.9508	1.17381e-13	1.6279e-11
Pyhin1	110.016	2.80204	1.18304e-13	1.62817e-11
A430046D13Rik	86.5946	-2.33546	1.19268e-13	1.629e-11
Gsn	784.545	1.64695	1.31485e-13	1.78236e-11
Ly6e	7902.55	2.33718	1.40648e-13	1.89234e-11
Fyb	362.847	2.33562	1.52753e-13	2.03999e-11
Ly9	79.4143	2.70306	1.85488e-13	2.45894e-11
Ces1g	9073.95	-1.21596	2.16123e-13	2.84415e-11
Col4a1	1640.14	2.0993	3.05939e-13	3.99694e-11
Cdh5	882.424	1.79801	3.21234e-13	4.16656e-11
Lcp2	240.994	2.18304	3.30857e-13	4.26073e-11
Fcgr1	135.28	2.45107	3.38683e-13	4.33058e-11
Cd5l	3047.69	2.43527	3.88983e-13	4.93871e-11
Mup9	520.893	2.82506	3.9695e-13	5.00462e-11
Trp53rkb	63.286	-3.13875	4.25657e-13	5.32929e-11
Zfp560	221.168	-2.64809	4.42188e-13	5.49807e-11
Il1rn	398.871	2.68474	4.89143e-13	6.04024e-11
Gltp	169.36	1.9838	4.95242e-13	6.07396e-11
Folr2	227.758	2.31114	5.24433e-13	6.38852e-11
Col6a3	299.028	2.14515	5.33552e-13	6.45598e-11
Cldn1	1159.98	1.4653	5.4866e-13	6.56022e-11
Tsc22d1	3284.11	2.09452	5.49444e-13	6.56022e-11
Lyve1	511.581	2.40982	5.53232e-13	6.56199e-11
Ces2a	8770.24	-2.47339	6.1938e-13	7.29856e-11
Sp100	528.554	2.34566	6.28664e-13	7.35986e-11
Anxa5	7139.34	2.67603	7.65144e-13	8.89986e-11
Actb	19524.8	1.47133	7.85037e-13	9.07271e-11
S100a11	2452.16	3.93626	7.95117e-13	9.13068e-11
Fcgr2b	1188.89	1.37397	8.36431e-13	9.48428e-11
Mt1	5405.22	2.72181	8.33889e-13	9.48428e-11
Rps15a	7597.63	-3.25351	8.93774e-13	1.00712e-10
B430212C06Rik	110.879	3.51871	9.59061e-13	1.07397e-10
Col3a1	1997.43	2.85995	1.08773e-12	1.21054e-10
Pcsk4	1813.38	-1.54894	1.55903e-12	1.72441e-10
Tex30	134.801	-1.73639	1.57901e-12	1.73585e-10
Rsad2	517.143	2.1474	1.68468e-12	1.8408e-10
Gpx3	445.458	2.84077	2.13291e-12	2.31652e-10
Tagln2	513.762	1.92432	2.53897e-12	2.74103e-10
Stap1	62.4328	3.1192	2.83406e-12	3.04138e-10
H2-Ab1	3588.16	3.00222	3.1986e-12	3.41228e-10
F2r	1371.98	1.34544	3.43379e-12	3.64163e-10
Klf6	589.073	1.65815	3.97842e-12	4.19456e-10
Filip1l	332.057	2.70309	4.73993e-12	4.96839e-10
Mpeg1	2400.23	2.18448	4.86953e-12	5.04556e-10
Slc43a1	260.55	-2.10143	4.86456e-12	5.04556e-10
Cd300lb	67.8939	2.94649	5.08817e-12	5.24197e-10
Hck	141.707	2.16238	5.17197e-12	5.29804e-10
Sdc3	2285.73	2.27306	5.39115e-12	5.49136e-10
Gstt3	2584.76	-1.56266	5.4303e-12	5.50016e-10
Rab8b	215.047	1.78005	5.60422e-12	5.64461e-10
Zeb2	600.745	2.19988	5.92864e-12	5.93819e-10
Capg	104.403	2.32444	6.53156e-12	6.50594e-10
Lyz1	235.777	2.12642	6.68357e-12	6.62077e-10
Ccdc3	133.608	2.40307	6.75754e-12	6.65747e-10
Kctd12	545.578	1.64062	7.32267e-12	7.17503e-10
Samd9l	876.487	2.01594	7.63267e-12	7.43835e-10
Adh6-ps1	988.714	-1.26544	7.70879e-12	7.47214e-10
Mccc1os	55.9436	-2.75503	7.94572e-12	7.61986e-10
Slc39a4	1669.94	-1.86027	7.93898e-12	7.61986e-10
Smim1	221.617	-2.90922	8.40281e-12	8.01557e-10
Ifi44	237.891	2.79044	8.94987e-12	8.49248e-10
Adgre4	155.646	2.14905	9.62708e-12	9.08726e-10
Rps20	8903.5	-2.18381	9.73044e-12	9.13698e-10
Lgals3bp	6788.49	2.66524	9.91507e-12	9.26211e-10
Il18bp	390.066	1.97401	1.00898e-11	9.37678e-10
Cmpk2	178.753	2.06575	1.06097e-11	9.80933e-10
Ccr2	137.607	2.17118	1.11442e-11	1.02509e-09
Cgref1	163.395	2.43146	1.13545e-11	1.03914e-09
Prelp	2309.45	2.24947	1.18046e-11	1.07487e-09
Cldn2	3946.74	1.573	1.19253e-11	1.08041e-09
Rps21	2947.97	-1.75321	1.31569e-11	1.18603e-09
Ubd	201.052	2.6275	1.3667e-11	1.22588e-09
Cfp	679.417	1.99128	1.46577e-11	1.30823e-09
Mustn1	245.519	2.77115	1.72072e-11	1.52822e-09
Gm5148	331.307	-2.29656	1.81221e-11	1.60158e-09
5530601H04Rik	82.7648	-2.24738	1.87007e-11	1.64466e-09
Gm14420	3106.53	-2.14231	2.07022e-11	1.81184e-09
Limk1	179.97	1.79268	2.08433e-11	1.81538e-09
Myo9a	164.861	1.77582	2.17377e-11	1.88418e-09
AI607873	501.979	2.58998	2.42056e-11	2.08805e-09
Lilr4b	51.1534	2.99233	2.45333e-11	2.10624e-09
Ngfr	209.296	2.11311	2.54411e-11	2.17382e-09
Arhgef37	149.054	-1.77926	3.02605e-11	2.57343e-09
Vamp5	248.665	-1.55955	3.11561e-11	2.63715e-09
Arhgef26	1791.33	-1.4292	3.1559e-11	2.65877e-09
Ptprc	378.33	1.99784	3.65637e-11	3.06608e-09
Dock10	143.791	2.00849	3.72419e-11	3.10849e-09
Rps28	2260.95	-1.73832	4.21343e-11	3.50065e-09
Nrg4	386.359	-1.44016	4.25833e-11	3.52172e-09
B430306N03Rik	88.4634	2.3183	4.31246e-11	3.5502e-09
Arhgdib	424.614	2.24771	4.55334e-11	3.73146e-09
Tmem106a	413.076	1.44875	4.79752e-11	3.91378e-09
Cotl1	817.263	1.82604	4.94054e-11	4.0123e-09
Nckap1l	241.849	2.29811	5.00031e-11	4.04263e-09
Fam49a	153.877	1.92327	5.21989e-11	4.18264e-09
Itpkb	219.195	1.70485	5.20697e-11	4.18264e-09
Elp6	116.522	-1.76344	6.15329e-11	4.90874e-09
Dtwd2	128.796	-1.83493	6.33726e-11	5.03324e-09
Adgrv1	157.947	2.03673	6.50603e-11	5.12215e-09
Egr2	28.7424	3.4674	6.49932e-11	5.12215e-09
Unc79	46.1065	-2.90636	7.00925e-11	5.49434e-09
Clec4a1	79.0016	2.32653	7.11592e-11	5.55381e-09
Ramp2	321.07	1.53791	7.3893e-11	5.74231e-09
Dll1	122.088	-1.72096	7.50037e-11	5.80361e-09
Pfkfb1	919.738	-1.579	7.67128e-11	5.91049e-09
Slc16a2	8093.14	1.30824	7.81859e-11	5.99836e-09
Epsti1	115.327	2.27727	8.62307e-11	6.55972e-09
Oasl1	406.942	2.02411	8.61843e-11	6.55972e-09
App	3206.93	1.37896	8.83644e-11	6.69379e-09
Rgs5	2489.64	2.48848	8.9124e-11	6.72308e-09
Ces2c	606.241	-1.78829	9.30447e-11	6.98959e-09
A330023F24Rik	100.368	-3.13511	9.92326e-11	7.42351e-09
Col6a1	536.483	2.20272	1.02498e-10	7.57351e-09
Pla2g16	372.723	-2.31327	1.02184e-10	7.57351e-09
Themis	665.535	2.32784	1.0166e-10	7.57351e-09
Gpr108	779.609	-1.52313	1.0314e-10	7.58987e-09
Ppp1r18	263.271	1.89967	1.04051e-10	7.62577e-09
Slc36a1os	84.0306	-2.02905	1.04532e-10	7.63e-09
Thbs1	94.5717	2.49631	1.09517e-10	7.96164e-09
Uap1l1	535.643	1.98951	1.10879e-10	8.02828e-09
Col6a2	505.922	3.06136	1.11551e-10	8.04463e-09
Tpm1	1092.58	1.20156	1.14224e-10	8.20455e-09
Pkm	1336.3	2.13155	1.1736e-10	8.39638e-09
Sema6d	476.455	1.48267	1.25555e-10	8.94715e-09
Rpl37	4144.7	-2.17164	1.267e-10	8.99323e-09
Ranbp3l	38.4754	-2.66055	1.33272e-10	9.42259e-09
Ndufs4	3373.5	-1.80978	1.3807e-10	9.72366e-09
Tmsb10	809.874	2.27778	1.3888e-10	9.74271e-09
Aifm3	179.147	-1.73766	1.45859e-10	1.01926e-08
Actg1	7097.96	1.61819	1.47099e-10	1.02396e-08
Csrp1	386.167	1.6875	1.49104e-10	1.03392e-08
Cd86	108.171	1.92661	1.54292e-10	1.0658e-08
Csf1r	1418.68	2.32566	1.74002e-10	1.19281e-08
Ehd4	443.963	2.26145	1.73449e-10	1.19281e-08
Mrpl35	969.588	-1.28984	1.82737e-10	1.24794e-08
Selplg	126.637	2.06731	1.9067e-10	1.2972e-08
Fxyd5	272.851	2.61634	2.24464e-10	1.52137e-08
Aoah	54.6939	2.75925	2.26409e-10	1.52881e-08
Cd72	68.0105	2.59287	2.7142e-10	1.81912e-08
Gclc	12684.9	1.75876	2.70642e-10	1.81912e-08
Setd7	257.071	1.53727	2.76655e-10	1.84734e-08
Tbc1d8	655.095	-1.35489	2.89162e-10	1.92373e-08
Bicc1	137.725	2.2905	2.90414e-10	1.92495e-08
Lpcat2	80.7567	2.46681	2.95161e-10	1.94926e-08
Homer2	927.61	-1.83718	2.96332e-10	1.94984e-08
Krt18	6993.98	1.32252	3.04004e-10	1.99305e-08
Myo1f	121.94	1.91834	3.0737e-10	2.00781e-08
Saa1	1026.64	2.51885	3.22608e-10	2.09338e-08
Serping1	27940.8	0.948111	3.2279e-10	2.09338e-08
Trem2	41.1085	2.748	3.28846e-10	2.125e-08
Tpm3	3294.65	1.42697	3.67869e-10	2.36868e-08
1810032O08Rik	50.204	-2.82627	3.76539e-10	2.41588e-08
Gm14403	1097.36	-1.72072	3.94413e-10	2.52158e-08
Cd44	392.001	2.02922	4.19321e-10	2.66353e-08
Heg1	425.139	2.24392	4.1957e-10	2.66353e-08
C1d	2097.42	-1.3522	4.226e-10	2.67335e-08
Rab12	907.129	1.09468	4.68284e-10	2.95199e-08
Cyp2c29	24817.2	-1.64252	4.78577e-10	3.00636e-08
Cdkn1a	368.34	2.87538	5.26318e-10	3.28339e-08
Cpsf4l	213.002	-2.23319	5.25165e-10	3.28339e-08
Fam47e	632.794	-1.75282	5.75468e-10	3.57762e-08
Col14a1	1764.03	2.09848	5.94793e-10	3.68506e-08
H2afv	1407.98	-1.52307	6.00484e-10	3.70758e-08
Cd300ld	513.146	2.86949	6.16042e-10	3.79065e-08
Mrm1	67.8606	-2.13961	6.28552e-10	3.85448e-08
Lsp1	122.733	2.00964	6.31009e-10	3.85643e-08
Inhbe	3856.32	2.22582	6.5507e-10	3.98995e-08
Gbp9	184.72	2.35372	7.70267e-10	4.6758e-08
Myof	139.227	1.93118	8.13245e-10	4.92013e-08
Banp	443.897	-1.85776	8.18132e-10	4.93314e-08
Camk4	29.4804	-2.3734	8.45617e-10	5.07636e-08
Mepce	968.24	-1.04838	8.47514e-10	5.07636e-08
Sardh	42088.4	-0.880712	8.50842e-10	5.07942e-08
Pla2g7	106.7	2.22685	8.69246e-10	5.17216e-08
Aif1	117.248	2.22565	9.19845e-10	5.45522e-08
Cyp2c54	8483.8	-2.11894	9.43807e-10	5.57898e-08
Gm3219	237.446	1.93744	1.03925e-09	6.12307e-08
D5Ertd615e	85.7281	-2.00717	1.05352e-09	6.18694e-08
Trim30a	238.99	1.66195	1.09288e-09	6.39723e-08
Tor3a	291.551	1.70311	1.13404e-09	6.61669e-08
Il12rb1	55.3198	-2.39096	1.18573e-09	6.89597e-08
Mmp13	34.1332	2.99236	1.28964e-09	7.4762e-08
Mrpl15	2185.8	-1.72396	1.32901e-09	7.67971e-08
Pla1a	969.911	-1.05613	1.37033e-09	7.89319e-08
Rarres1	3684.19	1.93082	1.39611e-09	8.01606e-08
Klc4	2016.14	-0.998066	1.40844e-09	8.06117e-08
Frzb	71.8785	2.07382	1.41809e-09	8.09076e-08
Adgrf1	41.7901	-2.61167	1.60484e-09	9.09862e-08
Ceacam19	55.8384	-2.4655	1.60096e-09	9.09862e-08
P2ry13	107.388	2.29716	1.63007e-09	9.21268e-08
Cish	775.685	-2.60742	1.65087e-09	9.30111e-08
Cyth4	159.547	1.72109	1.72018e-09	9.66142e-08
Fam20a	1542.91	1.2738	1.77431e-09	9.93447e-08
Etnk2	11792.2	-1.84774	1.87164e-09	1.04355e-07
Znfx1	1624.37	0.976789	1.87537e-09	1.04355e-07
Pmepa1	146.495	1.68321	1.92256e-09	1.06652e-07
Dync2h1	68.7809	-1.86187	1.93349e-09	1.06929e-07
Paqr9	9943.65	1.89885	1.94797e-09	1.074e-07
Map3k5	1263.4	-1.37743	1.96284e-09	1.07884e-07
Rgs1	111.964	2.81514	1.96871e-09	1.07884e-07
Nkiras1	550.878	-1.17722	2.00534e-09	1.09558e-07
Snhg8	523.824	-2.02112	2.063e-09	1.12368e-07
S100a10	2786.63	1.80074	2.08908e-09	1.13446e-07
Pkp3	49.5726	-2.49773	2.11033e-09	1.14256e-07
Cox16	193.909	-2.87385	2.16279e-09	1.16746e-07
Vcam1	725.641	1.95023	2.22538e-09	1.19765e-07
Ptgr1	71.3745	-2.13004	2.25953e-09	1.21241e-07
Pde4c	382.826	-2.0605	2.30674e-09	1.23407e-07
Ankrd9	117.656	-1.69417	2.36145e-09	1.2596e-07
Pea15a	622.952	1.40881	2.50941e-09	1.32675e-07
Rac2	262.562	1.48379	2.50166e-09	1.32675e-07
Tpm4	736.676	1.16524	2.50351e-09	1.32675e-07
Lipa	13275.9	1.56028	2.5352e-09	1.33646e-07
Ms4a4c	36.9071	2.99631	2.54503e-09	1.33773e-07
Rspo3	267.985	1.49249	2.57425e-09	1.34916e-07
Rbpms	1431.74	1.69687	2.58713e-09	1.35198e-07
Gdf15	1054.57	2.7538	2.69199e-09	1.40271e-07
Fanci	42.0504	-2.4395	2.7501e-09	1.42886e-07
Pecam1	884.458	1.86649	2.88519e-09	1.49475e-07
Mast1	57.5395	-2.31033	2.91599e-09	1.50637e-07
Cyp2c37	14114.5	-1.72011	2.92896e-09	1.50875e-07
Nr4a1	270.265	2.78798	2.93763e-09	1.5089e-07
Gas6	2192.59	1.2903	2.97293e-09	1.5227e-07
Emp1	74.7314	1.92686	3.20662e-09	1.63774e-07
Ier3ip1	748.7	-1.25426	3.29249e-09	1.67685e-07
Dennd6b	140.758	-2.17494	3.47764e-09	1.76615e-07
Col5a1	270.165	1.74676	3.54399e-09	1.79479e-07
Acmsd	270.902	-1.97229	3.66498e-09	1.85087e-07
E130008D07Rik	62.8463	-2.23002	3.89277e-09	1.96041e-07
Myadm	1109.41	1.26199	3.93568e-09	1.9765e-07
Tlr1	48.7833	2.45308	4.16491e-09	2.08581e-07
Romo1	1329.54	-1.26075	4.47804e-09	2.23641e-07
Samhd1	858.468	1.51534	4.525e-09	2.25363e-07
Clcn2	1871.1	-1.31671	4.60614e-09	2.28772e-07
1600002H07Rik	1757.44	-1.89171	4.70157e-09	2.32803e-07
Jpx	100.222	-2.12032	4.71313e-09	2.32803e-07
Mup17	7879.5	3.18416	4.77184e-09	2.35059e-07
Vim	1261.7	2.00504	4.79978e-09	2.35791e-07
Cmtm3	235.301	1.54711	4.87052e-09	2.38616e-07
Gpr65	81.3747	2.3376	4.91586e-09	2.40185e-07
C1qc	1045.77	2.4075	5.1377e-09	2.50203e-07
Mylip	614.438	1.44149	5.14867e-09	2.50203e-07
Aptx	527.454	-1.65346	5.20718e-09	2.50792e-07
Cdk5rap1	248.577	-1.70394	5.21283e-09	2.50792e-07
Lpin1	8936.16	-2.62716	5.21644e-09	2.50792e-07
Scd2	268.801	1.6173	5.18742e-09	2.50792e-07
Serpine1	202.162	2.5499	5.37044e-09	2.5751e-07
Itgal	352.371	1.83479	5.95728e-09	2.84891e-07
Arhgap30	136.733	1.77375	6.16308e-09	2.93268e-07
Gm8234	44.5677	-2.23936	6.16499e-09	2.93268e-07
Cd36	11829.9	1.03259	6.91481e-09	3.28071e-07
Tbx20	131.902	1.73965	7.09287e-09	3.35636e-07
Pdia3	11512.4	0.97823	7.17351e-09	3.38563e-07
Zc3hav1	817.32	1.36693	7.25701e-09	3.4161e-07
4831440E17Rik	66.8568	-2.80928	7.31788e-09	3.42686e-07
Chid1	900.865	-1.59229	7.30692e-09	3.42686e-07
Wdfy4	103.119	1.61683	7.35304e-09	3.4344e-07
B2m	76241.2	1.95497	7.72601e-09	3.59684e-07
Tyr	46.7316	-2.34872	7.74072e-09	3.59684e-07
Ifi204	271.256	2.11287	7.95964e-09	3.68906e-07
Rbm12b2	86.0295	-1.73868	8.18798e-09	3.78516e-07
Morc4	173.744	1.9956	8.75434e-09	4.03663e-07
Lamtor4	1281.3	-1.55956	8.94825e-09	4.11551e-07
Tspan7	770.275	1.52967	9.1924e-09	4.21704e-07
Tomm7	1782.09	-1.52213	9.29804e-09	4.25468e-07
Fos	201.97	3.04035	9.41548e-09	4.29751e-07
Fgf21	193.075	2.90654	9.73103e-09	4.43032e-07
Colec10	997.906	1.36814	9.7744e-09	4.43886e-07
A130010J15Rik	149.482	-1.72157	1.00324e-08	4.54457e-07
Ckb	278.619	1.76505	1.00716e-08	4.5509e-07
Gcat	2445.87	-1.97444	1.03911e-08	4.68355e-07
Plagl1	114.377	3.03147	1.04371e-08	4.69252e-07
Cd48	62.5884	2.33216	1.16085e-08	5.20622e-07
Ginm1	1373	1.05838	1.17769e-08	5.26864e-07
Hlx	381.265	1.5623	1.21958e-08	5.40505e-07
Lifr	5350.3	-1.06639	1.21995e-08	5.40505e-07
Scara3	196.31	1.56642	1.21888e-08	5.40505e-07
Slc38a9	220.742	-1.35695	1.22018e-08	5.40505e-07
Parvg	45.1638	2.60974	1.24135e-08	5.48537e-07
Csrnp2	76.4309	-1.84173	1.24683e-08	5.49613e-07
Bmp5	377.2	1.35901	1.29159e-08	5.67953e-07
Stk10	276.326	2.31748	1.29898e-08	5.69812e-07
Aspa	334.19	-1.62359	1.39759e-08	6.11579e-07
Cd52	157.586	2.05271	1.42634e-08	6.21145e-07
Dlgap1	46.199	-2.05152	1.42508e-08	6.21145e-07
Higd1a	1897.33	-1.7239	1.43835e-08	6.24869e-07
Pilra	136.895	2.30558	1.44908e-08	6.28017e-07
Timp1	18.86	2.96606	1.46314e-08	6.32591e-07
Asl	15284.1	-1.54225	1.50587e-08	6.49504e-07
Ano6	455.056	1.63556	1.57671e-08	6.77435e-07
Cd63	247.47	2.0118	1.57814e-08	6.77435e-07
Cyp17a1	873.658	1.82715	1.58398e-08	6.78329e-07
A430078G23Rik	153.98	-2.08943	1.65992e-08	7.09161e-07
6030443J06Rik	39.1031	-2.66601	1.69536e-08	7.22594e-07
Exd1	75.315	-2.14523	1.77738e-08	7.54302e-07
Wdr4	325.96	-2.01355	1.77813e-08	7.54302e-07
Dynlt1b	26.6042	-2.52818	1.79001e-08	7.57563e-07
Nars2	653.895	-1.47816	1.81974e-08	7.68339e-07
Ucp2	4056.2	2.24333	1.84649e-08	7.77814e-07
Mrps14	842.599	-1.65186	1.85464e-08	7.79425e-07
Hectd2	73.6409	-1.9562	1.87823e-08	7.87504e-07
Fmo2	695.301	-1.65204	2.00311e-08	8.37912e-07
Gas2l1	1098.11	0.977489	2.05694e-08	8.55604e-07
Gemin2	356.071	-1.645	2.05711e-08	8.55604e-07
Mnda	70.5398	2.82686	2.05964e-08	8.55604e-07
Rnf125	1526.25	1.96967	2.08693e-08	8.64948e-07
2010111I01Rik	577.135	-2.1235	2.13854e-08	8.84307e-07
Ighmbp2	126.4	-1.41373	2.17776e-08	8.98462e-07
Cxadr	2655.56	0.978274	2.28371e-08	9.40022e-07
Naa38	250.888	-1.50265	2.37831e-08	9.76731e-07
Snhg11	306.298	-2.65843	2.48604e-08	1.01865e-06
Hsd17b13	19479.7	1.69833	2.50036e-08	1.0222e-06
Mcmdc2	51.036	-2.26005	2.51098e-08	1.02422e-06
Akr1d1	5432.75	-1.45611	2.60714e-08	1.06104e-06
Cd300e	53.5619	2.07161	2.65466e-08	1.07562e-06
Msrb3	533.355	1.36825	2.66109e-08	1.07562e-06
Proca1	146.291	1.45522	2.66684e-08	1.07562e-06
Wbp5	341.54	1.19646	2.66365e-08	1.07562e-06
Ccdc80	750.804	2.38248	2.70356e-08	1.088e-06
Hcar2	30.2936	2.97557	2.88339e-08	1.15779e-06
Cyr61	792.453	2.21445	2.94317e-08	1.17917e-06
Kdr	937.145	1.09813	3.1739e-08	1.26878e-06
Awat2	39.3297	-2.42606	3.18774e-08	1.2715e-06
Ell3	82.3449	-1.78659	3.22253e-08	1.28254e-06
Saal1	138.89	-1.80199	3.28072e-08	1.30178e-06
Soat2	1339.16	-1.10308	3.28531e-08	1.30178e-06
Slc4a4	4415.23	1.03666	3.42649e-08	1.35474e-06
Tnc	69.9445	2.55297	3.521e-08	1.38906e-06
Sult2a7	152.677	-2.05598	3.59593e-08	1.41552e-06
Cpsf3l	426.903	-1.09732	3.65583e-08	1.43597e-06
Cpxm1	79.278	2.29586	3.72824e-08	1.46123e-06
Tmem38a	80.8336	-1.74141	3.76547e-08	1.47262e-06
Cyp2c70	3835.73	-1.07935	3.82088e-08	1.49105e-06
2310001H17Rik	147.567	-2.06036	3.96333e-08	1.54266e-06
Grpel1	5718.56	-1.79515	3.97023e-08	1.54266e-06
Zpr1	1560.69	-1.82408	4.02257e-08	1.55963e-06
Plcg2	80.8622	2.37806	4.03395e-08	1.56069e-06
Madd	765.324	-1.45875	4.16657e-08	1.60639e-06
2016-09-11	352.401	1.20348	4.16989e-08	1.60639e-06
Abt1	435.798	-1.37395	4.35479e-08	1.67404e-06
Marco	254.161	1.89439	4.43311e-08	1.70052e-06
Cd24a	152.79	1.63191	4.54352e-08	1.73918e-06
Axl	728.712	2.12641	4.73195e-08	1.80596e-06
Sftpa1	50.1121	-2.60907	4.73802e-08	1.80596e-06
Dab2	434.833	1.46632	5.06179e-08	1.9253e-06
Ptges2	882.283	-1.36151	5.15963e-08	1.95838e-06
Tceal8	1047.53	2.09165	5.18583e-08	1.96419e-06
Spon2	382.495	2.28159	5.30639e-08	2.00564e-06
Igsf6	223.739	2.39698	5.42107e-08	2.0447e-06
Rgs2	202.491	1.76645	5.70974e-08	2.14908e-06
Tgm2	6821.75	2.0388	5.78023e-08	2.17108e-06
Tesk2	487.209	-1.64089	5.909e-08	2.21483e-06
Zfp773	25.9281	-2.44501	5.93134e-08	2.21859e-06
Vmn1r65	106.163	-1.75123	6.1129e-08	2.28177e-06
Adgre1	404.513	1.93123	6.23223e-08	2.3215e-06
Abcg1	337.368	1.33848	6.2665e-08	2.32946e-06
Rcn3	314.145	1.72248	6.33866e-08	2.35144e-06
Tmem86a	536.596	2.26561	6.39894e-08	2.36892e-06
Sdf2	879.694	-1.32308	6.42785e-08	2.37475e-06
Ddr2	215.333	1.86886	6.56113e-08	2.41903e-06
Eif3i	2667.47	-1.17028	7.07382e-08	2.60273e-06
Il1b	53.8887	2.45855	7.29224e-08	2.66834e-06
Nsun5	176.656	-1.48036	7.28375e-08	2.66834e-06
Pycrl	621.213	-1.20148	7.30228e-08	2.66834e-06
Slc27a1	986.379	-1.15715	7.31133e-08	2.66834e-06
Tmem28	244.282	2.98955	7.62902e-08	2.77866e-06
Lgals1	1014.8	1.36392	7.93791e-08	2.88534e-06
Mfsd7a	54.0485	-1.93325	7.98731e-08	2.89745e-06
Pfn1	6479.32	1.45053	8.03521e-08	2.90897e-06
H2-DMa	168.66	2.00585	8.11299e-08	2.93124e-06
C1qtnf1	1051.18	1.75915	8.46578e-08	3.0465e-06
Igfbp3	1036.7	2.21263	8.46166e-08	3.0465e-06
Cxcl10	167.533	1.88479	8.60994e-08	3.0922e-06
Nlrp12	2437.21	-1.85917	8.80101e-08	3.15454e-06
Eef1b2	7749.77	-1.58999	8.90085e-08	3.18041e-06
Magix	342.68	-1.21747	8.90846e-08	3.18041e-06
Haus8	200.787	1.80832	9.03273e-08	3.2184e-06
Cfap74	70.7294	-2.43857	9.12503e-08	3.24487e-06
Insig2	4185.13	1.06813	9.19728e-08	3.26413e-06
Pcdhgc3	136.279	2.0503	9.22464e-08	3.26741e-06
Mup12	5118.75	1.64965	9.25082e-08	3.27026e-06
Gne	6401.43	-1.07673	9.33288e-08	3.29281e-06
Rbm15	364.485	-1.18568	9.49464e-08	3.34334e-06
Map2k6	228.922	-1.90364	9.8538e-08	3.46304e-06
Cd53	323.82	1.91964	1.01102e-07	3.54624e-06
Csf2rb	209.206	1.7467	1.02929e-07	3.59909e-06
Nr1i2	2235.53	-1.36466	1.03008e-07	3.59909e-06
Hcls1	294.804	1.77006	1.04705e-07	3.6513e-06
Lum	272.129	1.19643	1.07522e-07	3.74232e-06
Wdr45b	1293.2	-1.29306	1.08384e-07	3.76505e-06
Ly86	111.44	2.4436	1.09321e-07	3.79028e-06
Plscr4	450.108	2.22289	1.13947e-07	3.94309e-06
Slfn5	545.01	1.27458	1.17829e-07	4.06961e-06
Bank1	68.788	2.45357	1.20025e-07	4.13754e-06
Slfn8	81.0089	1.76879	1.25777e-07	4.31932e-06
Tnnc1	31.2057	-2.63996	1.25708e-07	4.31932e-06
Itga8	213.687	1.77827	1.29023e-07	4.42235e-06
Ahcy	25717.4	-1.4755	1.3024e-07	4.44886e-06
Ccl2	46.13	2.76268	1.3029e-07	4.44886e-06
Acp1	2431.08	-1.09358	1.32033e-07	4.49984e-06
Elmo1	61.8568	2.00376	1.33224e-07	4.53188e-06
Adgre5	548.772	1.53762	1.3517e-07	4.5894e-06
Ttc39a	147.85	2.36239	1.35535e-07	4.59316e-06
Csf2ra	825.168	2.8482	1.3684e-07	4.6287e-06
Gm561	222.55	-1.5916	1.37616e-07	4.64622e-06
Marcksl1	356.566	1.50915	1.39463e-07	4.69977e-06
Gclm	5125	0.817659	1.40375e-07	4.72167e-06
Acss2	3909.05	-0.880667	1.41621e-07	4.74587e-06
Zfp867	102.119	-1.80661	1.41472e-07	4.74587e-06
Ifit3	389.892	1.68908	1.44065e-07	4.81883e-06
Fam131c	290.345	1.89704	1.45619e-07	4.86179e-06
Adarb2	38.7085	-2.16627	1.49666e-07	4.98766e-06
Rps3	13999.3	-1.85394	1.51799e-07	5.04941e-06
Cd93	354.856	2.09442	1.52384e-07	5.05298e-06
Snhg1	146.36	-1.49245	1.52467e-07	5.05298e-06
Abcg3	104.072	1.91738	1.55229e-07	5.13507e-06
Sla	87.7621	1.75561	1.56789e-07	5.1772e-06
B930025P03Rik	114.498	-2.40136	1.58764e-07	5.22734e-06
Slc13a3	1137.1	1.76988	1.58888e-07	5.22734e-06
Abcc9	1297.24	2.05891	1.64072e-07	5.37827e-06
Hip1	200.803	1.32641	1.63884e-07	5.37827e-06
Mtfp1	595.461	-1.25618	1.71584e-07	5.61431e-06
Gdf10	279.35	1.53828	1.78715e-07	5.83705e-06
Creb3l1	213.563	2.70775	1.81715e-07	5.92429e-06
Atf5	8943.29	1.47794	1.83324e-07	5.96597e-06
Tubb2a	1794.85	2.39584	1.85456e-07	6.02448e-06
Ergic2	1158.05	-1.12355	1.88977e-07	6.11958e-06
Vsig4	566.008	2.25023	1.89062e-07	6.11958e-06
Mr1	175.534	1.51424	1.89642e-07	6.12733e-06
Cd81	9843.82	1.28754	1.95838e-07	6.31621e-06
Prune	870.068	1.3809	2.00775e-07	6.46388e-06
Cald1	10502.1	1.56627	2.01944e-07	6.48993e-06
Sh3bp1	91.0242	1.96847	2.05719e-07	6.59445e-06
Srrm4os	51.6321	-2.58036	2.05928e-07	6.59445e-06
Apol9a	1167.74	1.45019	2.16189e-07	6.91077e-06
Arfrp1	447.453	-1.57579	2.20069e-07	7.02234e-06
Cmklr1	131.466	1.82016	2.21907e-07	7.06848e-06
Itpkc	188.023	-1.23758	2.2375e-07	7.11463e-06
Sparc	2429.39	1.5868	2.29314e-07	7.27869e-06
Gm16551	101.162	-2.21231	2.3229e-07	7.3602e-06
Gm4737	15463.3	-1.70232	2.43278e-07	7.69483e-06
Ubac1	558.776	-1.04721	2.45051e-07	7.73734e-06
Dock3	34.8328	-2.60337	2.45778e-07	7.74672e-06
Pgm1	153.991	1.30821	2.59799e-07	8.17437e-06
Csf1	428.231	1.77652	2.66858e-07	8.36726e-06
Srxn1	1630.25	1.03726	2.66845e-07	8.36726e-06
Rpl31-ps12	661.976	-1.23426	2.68684e-07	8.40991e-06
Ifi27l2b	1367.51	2.79044	2.69839e-07	8.41091e-06
Nip7	430.366	-1.77391	2.70036e-07	8.41091e-06
Ppfibp1	1305.53	1.3185	2.70116e-07	8.41091e-06
Rps27a	6311.45	-1.49552	2.72359e-07	8.46614e-06
Cps1	67954.5	-1.42458	2.77269e-07	8.58915e-06
Slc43a2	403.395	1.31432	2.76895e-07	8.58915e-06
Arsg	606.585	1.5738	2.8096e-07	8.68857e-06
H2-T10	68.551	-1.62068	2.81629e-07	8.69433e-06
Hk2	77.6613	2.23339	2.84497e-07	8.76785e-06
Sdsl	233.635	-1.70055	2.85121e-07	8.77209e-06
Tjp2	655.824	1.65506	2.9047e-07	8.92142e-06
Bach1	1682.46	-0.751302	2.91921e-07	8.95075e-06
Dap	8275.15	1.30396	2.95069e-07	9.0288e-06
Fancm	105.206	-1.47652	2.95969e-07	9.0288e-06
Plekha1	474.498	1.3875	2.95491e-07	9.0288e-06
Spry1	300.935	1.85618	2.98667e-07	9.09508e-06
Zfp87	169.621	-1.3236	2.9915e-07	9.09508e-06
Gjb2	13404.2	1.29232	3.0131e-07	9.14531e-06
C9	12083.1	1.94236	3.07357e-07	9.31318e-06
Lrrc8d	1377.77	0.902775	3.10982e-07	9.40721e-06
Tmem237	125.088	1.43159	3.2088e-07	9.69037e-06
Clec4a3	71.301	1.99346	3.22062e-07	9.70981e-06
Uba1y	59.01	-2.10771	3.22842e-07	9.71707e-06
Dtx3l	2145.26	0.748529	3.24379e-07	9.74705e-06
Arl8a	771.722	1.99961	3.36961e-07	1.01083e-05
Atg14	599.827	-0.982345	3.37804e-07	1.01167e-05
Ecm1	5621.03	1.59543	3.38453e-07	1.01194e-05
Gm10658	109.351	-1.39235	3.43372e-07	1.02494e-05
Tlr3	220.944	1.33008	3.44259e-07	1.02589e-05
Slc15a2	94.9013	-2.22138	3.45832e-07	1.02888e-05
Itga10	43.3158	-2.5933	3.48548e-07	1.03355e-05
Mroh2a	35.7884	-2.07436	3.48006e-07	1.03355e-05
Ssbp2	55.4497	-1.79049	3.49443e-07	1.0345e-05
Edrf1	562.487	-1.44188	3.53323e-07	1.04427e-05
Polr2l	2429.42	-1.76999	3.56165e-07	1.05095e-05
Fam109a	262.325	-1.67405	3.57299e-07	1.05257e-05
Pip4k2a	276.245	1.89496	3.59406e-07	1.05705e-05
Tlr9	19.3942	2.81564	3.62267e-07	1.06373e-05
Gm30505	51.2414	-1.65928	3.70125e-07	1.08504e-05
Fam126a	477.542	1.30829	3.76034e-07	1.10057e-05
1700094D03Rik	74.8991	-1.7053	3.87473e-07	1.13221e-05
H2-Q4	1804.99	1.64803	3.98601e-07	1.16284e-05
Pnpla6	549.49	-1.5865	4.04419e-07	1.17791e-05
Rdh13	379.58	-1.82081	4.07312e-07	1.18443e-05
Fblim1	74.1962	1.91297	4.10965e-07	1.19312e-05
Tlr8	75.9189	2.16107	4.16058e-07	1.20596e-05
Timm13	2216.22	-1.55322	4.22915e-07	1.22387e-05
Gabra3	110.543	1.63329	4.25769e-07	1.23016e-05
Basp1	133.753	2.68927	4.27729e-07	1.23302e-05
Cela1	230.801	-1.72706	4.28127e-07	1.23302e-05
Tgfbi	1871.76	1.58019	4.44171e-07	1.27719e-05
Arsb	1624.8	1.24148	4.65552e-07	1.33519e-05
Gm10364	920.138	2.81638	4.65825e-07	1.33519e-05
Adam10	1199.6	0.944624	4.77412e-07	1.36623e-05
Myl12b	2367.59	1.63382	4.82172e-07	1.37617e-05
Ppox	329.746	-1.32374	4.8241e-07	1.37617e-05
Abr	197.027	1.45882	4.84149e-07	1.37894e-05
Syne1	631.982	1.55509	4.87275e-07	1.38566e-05
Wdr90	103.697	-1.81468	4.95067e-07	1.4056e-05
Mlkl	194.579	2.04608	4.97736e-07	1.41096e-05
Fas	548.269	0.817472	5.0351e-07	1.42508e-05
Tomm40l	2977.68	-1.8986	5.08916e-07	1.43813e-05
Higd2a	1315.81	0.928842	5.1156e-07	1.44333e-05
Tead1	380.75	0.902972	5.13649e-07	1.44696e-05
Ppp1r9b	1221.13	2.39508	5.2168e-07	1.4673e-05
Ftsj1	498.2	-1.0736	5.2528e-07	1.47512e-05
Cyp3a59	706.442	-1.35228	5.38478e-07	1.50749e-05
Gm5069	63.4372	-1.91162	5.37767e-07	1.50749e-05
Syt1	589.895	-1.28251	5.47779e-07	1.52884e-05
Tifab	80.2536	1.85337	5.478e-07	1.52884e-05
Vps13a	544.945	-0.918721	5.51485e-07	1.53674e-05
Zfand4	381.607	-1.64062	5.58798e-07	1.55472e-05
Ms4a4d	161.239	1.32168	5.68563e-07	1.57945e-05
Zfp58	108.876	-1.5014	5.71495e-07	1.58515e-05
Zfp689	49.7311	-1.96367	5.73267e-07	1.58762e-05
Dctpp1	620.507	-1.32344	5.80573e-07	1.60539e-05
Dffb	45.1972	-2.32761	5.8994e-07	1.6263e-05
Enho	250.814	-2.34342	5.89342e-07	1.6263e-05
Tpp1	4486.84	1.27793	5.96256e-07	1.64121e-05
Tgfbr2	1531.79	1.18877	5.99845e-07	1.64857e-05
Epb41l5	1378.34	-1.00789	6.02514e-07	1.65338e-05
Tnip1	423.669	1.59613	6.13598e-07	1.68124e-05
Serinc2	1163.96	1.0835	6.18768e-07	1.69283e-05
Nfe2l2	2249.14	1.03665	6.21112e-07	1.69667e-05
Tlr7	72.6372	1.92759	6.33141e-07	1.72691e-05
Dtd2	370.661	-1.0398	6.45365e-07	1.7576e-05
Dck	148.317	1.39878	6.60833e-07	1.79701e-05
Gas5	1695.77	-1.29414	6.87071e-07	1.86554e-05
Dcn	7668.38	1.83957	6.8957e-07	1.86951e-05
Cyp4f14	4497.2	-1.05957	6.94479e-07	1.87999e-05
BC029722	279.573	1.20107	6.95693e-07	1.88046e-05
2016-09-09	2631.14	1.76773	7.08252e-07	1.91154e-05
Gm10548	33.4032	-2.22002	7.25484e-07	1.95512e-05
Cyp2j13	35.1521	-2.25646	7.26686e-07	1.95544e-05
Il1a	112.573	1.48888	7.28355e-07	1.95701e-05
Cyp7a1	10101.7	-1.139	7.40773e-07	1.98738e-05
Mndal	399.001	2.2641	7.41866e-07	1.98738e-05
Gm15417	240.235	-1.70951	7.50816e-07	2.00838e-05
Ifngr1	604.004	1.00617	7.61585e-07	2.03116e-05
Ngef	1261.75	-1.05114	7.6132e-07	2.03116e-05
Sptssa	1347.08	-1.26658	7.77343e-07	2.07012e-05
Gngt2	164.496	1.91546	7.80631e-07	2.07581e-05
Rnf225	31.5531	-2.57685	7.81803e-07	2.07587e-05
Ccbl2	5441.95	-1.2167	7.84643e-07	2.08034e-05
Snrnp25	80.3001	-2.09726	7.88034e-07	2.08626e-05
Shank2	316.187	1.39346	7.92856e-07	2.09595e-05
Aph1c	37.2738	-1.82729	7.98694e-07	2.10829e-05
Paqr7	4094.28	1.10531	8.24961e-07	2.17127e-05
Sgpp1	2775.84	0.898656	8.24293e-07	2.17127e-05
Atp5e	2563.03	-1.76219	8.3837e-07	2.20335e-05
Rad54l2	1018.35	-1.13664	8.53257e-07	2.23921e-05
Lrrc32	557.301	1.28431	8.70352e-07	2.28075e-05
Gab2	155.419	1.65911	8.80847e-07	2.30228e-05
Lair1	152.193	1.82121	8.81123e-07	2.30228e-05
Cry1	285.32	-1.76705	8.947e-07	2.33438e-05
Prr13	1106.93	1.08117	9.17024e-07	2.38917e-05
Gpx6	54.6682	-2.03506	9.32383e-07	2.42218e-05
Lilra5	97.4314	1.71801	9.31624e-07	2.42218e-05
Nsun4	636.682	-1.43759	9.34888e-07	2.42519e-05
Sin3b	1450.72	-1.38752	9.36439e-07	2.42573e-05
Ccnj	72.7128	-1.42292	9.54377e-07	2.46865e-05
Eepd1	731.323	1.1381	9.62702e-07	2.48305e-05
H2-DMb1	73.7049	1.47716	9.62222e-07	2.48305e-05
Mtnr1a	95.2912	1.79274	9.7321e-07	2.50657e-05
Slc41a2	856.275	1.96025	9.76217e-07	2.51073e-05
Tmem266	35.0475	-2.09185	9.83449e-07	2.52573e-05
Sntb1	1451.36	1.92192	9.94903e-07	2.55151e-05
Ndufa2	2145.41	-0.90436	9.98522e-07	2.55715e-05
B230307C23Rik	30.4788	-2.31959	1.03813e-06	2.65481e-05
Il6st	5162.74	0.779342	1.04276e-06	2.66288e-05
Kcnn2	718.034	-1.00102	1.0542e-06	2.68828e-05
BC024139	186.504	-1.4457	1.07568e-06	2.73919e-05
Arhgap24	212.889	1.59881	1.12595e-06	2.86285e-05
Ddx60	136.73	1.44712	1.12742e-06	2.86285e-05
Abtb2	345.229	-1.26362	1.13359e-06	2.87447e-05
Apobec3	74.2099	1.76199	1.15772e-06	2.93154e-05
Zbtb4	389.972	1.16445	1.18072e-06	2.98558e-05
Gbp6	416.894	1.73941	1.1841e-06	2.98992e-05
Rasgrp1	53.4494	2.10684	1.18634e-06	2.99141e-05
Hyal3	30.8424	-2.22954	1.19402e-06	3.00655e-05
Cd83	62.081	2.08797	1.22818e-06	3.08827e-05
Kansl3	1404.41	-1.00594	1.26399e-06	3.17389e-05
Ogfod2	725.79	-1.38594	1.26864e-06	3.18112e-05
Izumo4	134.127	-1.8539	1.2836e-06	3.21416e-05
Gtpbp3	211.669	-1.23344	1.30327e-06	3.25889e-05
2410006H16Rik	240.507	-1.67414	1.30825e-06	3.26296e-05
Kbtbd8	53.882	-1.8692	1.30852e-06	3.26296e-05
Orm2	1483.98	2.26196	1.35254e-06	3.36343e-05
St5	848.186	1.67522	1.35148e-06	3.36343e-05
Loxl2	245.35	1.48241	1.36705e-06	3.39484e-05
Cxcl16	416.649	1.26737	1.37027e-06	3.39796e-05
Parvb	160.429	1.16881	1.37207e-06	3.39796e-05
1110059E24Rik	643.973	-0.753107	1.38546e-06	3.42407e-05
Tpd52l2	1076.47	-1.46882	1.38642e-06	3.42407e-05
Cttnbp2nl	214.584	1.38617	1.40802e-06	3.46792e-05
Gm5607	34.1714	-2.09574	1.40666e-06	3.46792e-05
Gm11517	22.1016	-2.07887	1.43445e-06	3.52737e-05
Il10rb	345.507	1.49628	1.43607e-06	3.52737e-05
Ppp2r5a	4240.01	1.37523	1.43957e-06	3.53115e-05
Irak3	68.0569	2.01804	1.44769e-06	3.54626e-05
Fgr	129.704	1.99068	1.46244e-06	3.57752e-05
Lect1	226.804	-2.23668	1.52232e-06	3.71393e-05
Lmo2	111.421	1.21869	1.5205e-06	3.71393e-05
1110038B12Rik	305.89	-1.47181	1.53898e-06	3.74367e-05
Gm13152	504.797	1.62332	1.53989e-06	3.74367e-05
Rundc3a	610.64	-1.41072	1.54074e-06	3.74367e-05
Slc2a4rg-ps	99.8167	-2.52721	1.56484e-06	3.79711e-05
Abca8a	2535.54	-1.18166	1.57585e-06	3.81356e-05
Timp2	573.451	1.66071	1.57532e-06	3.81356e-05
Rpl36	5770.5	-1.51091	1.59215e-06	3.84784e-05
Dab2ip	520.93	1.06869	1.63758e-06	3.95234e-05
Lonrf3	204.567	-1.37152	1.65011e-06	3.97724e-05
Klf3	1415.29	1.80044	1.6836e-06	4.05254e-05
Jun	2733.35	2.29834	1.68943e-06	4.05776e-05
Tomm6	3901.17	2.44856	1.69026e-06	4.05776e-05
Tk1	692.612	-2.31321	1.69564e-06	4.06526e-05
Adh7	582.396	-1.4286	1.70782e-06	4.08901e-05
H2-D1	8259.25	1.14479	1.76558e-06	4.2217e-05
Frs3	41.551	-1.92891	1.785e-06	4.25685e-05
Lamb3	302.465	1.10773	1.78318e-06	4.25685e-05
Nin	129.654	1.71536	1.79318e-06	4.2707e-05
Rnf8	70.8538	-1.70438	1.80948e-06	4.30384e-05
AB124611	70.3455	1.63169	1.82905e-06	4.34293e-05
Smim22	33.9748	-2.01068	1.83073e-06	4.34293e-05
Calr	19337.3	1.28804	1.9075e-06	4.51911e-05
Caln1	178.627	-1.08609	1.91031e-06	4.51981e-05
Lime1	189.883	-2.04718	1.94653e-06	4.59345e-05
Pdgfrb	388.974	1.70946	1.94584e-06	4.59345e-05
Prss23	180.415	1.48687	1.94929e-06	4.59395e-05
Gbp2	284.757	1.65776	1.95815e-06	4.60281e-05
Pank4	266.889	-1.5933	1.9577e-06	4.60281e-05
Mrpl2	1306.65	-0.825925	1.9651e-06	4.61313e-05
Spats2	102.125	1.31285	1.9886e-06	4.66223e-05
Krt8	9450.12	1.13224	1.99209e-06	4.66433e-05
Timm10	443.1	-1.21697	2.03132e-06	4.75003e-05
Tbc1d31	457.753	1.96273	2.03662e-06	4.75624e-05
Blnk	59.1599	1.75095	2.0537e-06	4.78994e-05
Ctdnep1	1139.42	0.965819	2.06289e-06	4.80515e-05
Zfp775	99.7369	-1.54416	2.07328e-06	4.82312e-05
Rpl31	4683.67	-1.51222	2.09722e-06	4.87253e-05
Cacnb4	208.424	-1.56444	2.1133e-06	4.88596e-05
Myh10	684.935	1.79381	2.1084e-06	4.88596e-05
Ndufaf5	180.27	-1.84445	2.11384e-06	4.88596e-05
Tro	29.9959	-2.54316	2.11224e-06	4.88596e-05
Vmo1	48.1332	-1.51982	2.12922e-06	4.9152e-05
Xrcc6bp1	115.106	-1.53135	2.17054e-06	5.00418e-05
Mapk8ip3	436.726	-1.799	2.18938e-06	5.04116e-05
Zfp180	460.719	-1.08487	2.20748e-06	5.07636e-05
Tmem176b	7788.47	1.49233	2.21595e-06	5.08286e-05
Zfp385a	804.055	1.31319	2.21431e-06	5.08286e-05
Irf2bpl	1444	-0.903961	2.22704e-06	5.10182e-05
Pradc1	138.739	-1.23277	2.23742e-06	5.10614e-05
Stk39	94.5897	1.79397	2.23454e-06	5.10614e-05
Zfos1	717.966	-1.92259	2.23657e-06	5.10614e-05
Stk24	697.292	1.50211	2.25096e-06	5.13054e-05
G0s2	4338.35	1.541	2.31292e-06	5.26506e-05
Itgam	69.4477	2.03147	2.31823e-06	5.26506e-05
Rbbp4	3671.54	-1.57264	2.31874e-06	5.26506e-05
Psg29	19.9577	-2.48368	2.32275e-06	5.26754e-05
H2-Eb1	1081.98	2.00306	2.37067e-06	5.36946e-05
Rrnad1	151.288	-1.9487	2.38564e-06	5.39658e-05
Rpl38	2425.1	-1.0567	2.41844e-06	5.46391e-05
Ikzf1	109.023	1.87339	2.42894e-06	5.48078e-05
Ralgds	113.363	1.45203	2.43332e-06	5.4838e-05
Bloc1s1	1367.1	-1.2444	2.48691e-06	5.59757e-05
Serpinb1a	484.41	-1.70233	2.5052e-06	5.63171e-05
Arl4c	87.7561	1.80063	2.53677e-06	5.69556e-05
Tango2	1283.59	-1.60153	2.54732e-06	5.71214e-05
Cks2	259.158	-0.861185	2.57267e-06	5.76183e-05
Itga9	608.018	1.47585	2.58566e-06	5.78373e-05
Vcl	1324.99	0.708393	2.59284e-06	5.79261e-05
Ncf1	122.026	1.31874	2.59892e-06	5.799e-05
Nags	2313.21	-1.08059	2.65789e-06	5.92324e-05
Olfm1	315.122	1.97225	2.6808e-06	5.95956e-05
Robo2	116.057	1.92418	2.67965e-06	5.95956e-05
Cd274	95.4424	1.68093	2.68676e-06	5.96547e-05
Shq1	92.65	-1.33473	2.70038e-06	5.98832e-05
Thrsp	6289.92	-1.26512	2.70447e-06	5.99003e-05
Postn	550.533	1.99822	2.74656e-06	6.07578e-05
Tyms	305.473	-1.23215	2.7944e-06	6.17404e-05
Lancl1	797.375	-1.64532	2.82101e-06	6.22522e-05
Fkbp5	1859.63	-1.9616	2.84061e-06	6.2608e-05
Fli1	113.779	1.37689	2.84927e-06	6.27222e-05
Abcb10	1310.01	-1.21186	2.85939e-06	6.28681e-05
Cct7	2772.74	-0.90581	2.87141e-06	6.30555e-05
Phldb1	298.181	1.29233	2.88406e-06	6.32563e-05
Hspa1a	55.9351	-1.77141	2.89202e-06	6.33538e-05
Mgst3	675.364	-1.37658	2.92046e-06	6.38993e-05
Vav1	103.087	1.56465	2.97256e-06	6.49604e-05
Zscan12	201.467	-1.11596	3.02335e-06	6.59904e-05
Zfp2	158.138	-1.20322	3.04063e-06	6.62872e-05
Exog	36.94	-1.8554	3.06958e-06	6.68375e-05
Clec2h	314.727	-2.12111	3.11654e-06	6.77782e-05
1110002L01Rik	24.5765	-2.40054	3.14928e-06	6.84076e-05
Gm7102	71.5345	-1.76588	3.1548e-06	6.84451e-05
Sco1	442.36	-1.05063	3.19023e-06	6.91305e-05
Adamdec1	78.0874	1.90279	3.20074e-06	6.92752e-05
Mib2	893.65	-1.17699	3.25087e-06	7.02758e-05
Limd2	575.664	-1.47246	3.27386e-06	7.0688e-05
Slc1a7	42.527	-2.04472	3.2878e-06	7.09041e-05
Psenen	940.937	1.35724	3.37221e-06	7.26374e-05
Klra2	69.8968	1.94747	3.40683e-06	7.32083e-05
Nme1	1699.12	-1.33222	3.40437e-06	7.32083e-05
Commd7	507.91	-1.21357	3.42341e-06	7.33897e-05
Fuom	664.469	-1.67414	3.42075e-06	7.33897e-05
Ap1s2	121.275	1.42036	3.43184e-06	7.3483e-05
Med20	263.851	-1.08427	3.48845e-06	7.46066e-05
Mtdh	1738.03	0.633285	3.50348e-06	7.48392e-05
Ifngr2	946.414	1.09037	3.5264e-06	7.52397e-05
Sepn1	99.1987	1.55545	3.58526e-06	7.64049e-05
Acnat2	623.137	1.62238	3.60437e-06	7.67217e-05
Mdm4	854.375	-1.15751	3.62514e-06	7.70727e-05
Ms4a6d	58.0317	1.92781	3.63604e-06	7.72133e-05
Ing1	491.127	-0.893481	3.64938e-06	7.74056e-05
Ednra	170.728	1.32456	3.6673e-06	7.74501e-05
Gdap10	64.2488	-2.31057	3.6714e-06	7.74501e-05
Necab1	1616.79	0.834773	3.66887e-06	7.74501e-05
Ptrhd1	236.973	-1.54494	3.67296e-06	7.74501e-05
Serpinf1	24791.8	0.913995	3.67283e-06	7.74501e-05
Polr2k	293.497	-1.15921	3.67844e-06	7.74751e-05
Slc7a14	33.8357	-2.01487	3.76823e-06	7.92734e-05
Zfp937	480.965	-1.58829	3.79487e-06	7.97409e-05
Slc5a3	149.703	-1.69037	3.87157e-06	8.12578e-05
Nabp2	1548.76	1.78866	3.91276e-06	8.20269e-05
Zfp954	171.607	-1.17864	4.00139e-06	8.37876e-05
Sh3pxd2a	564.336	0.99259	4.01223e-06	8.3917e-05
Loxl1	115.03	1.58654	4.02899e-06	8.41699e-05
G6pc	11112.6	1.14384	4.03931e-06	8.42879e-05
Dna2	202.77	-1.25087	4.07489e-06	8.48976e-05
Gem	78.819	1.39083	4.07795e-06	8.48976e-05
Cox7b	10852.6	-1.43003	4.09148e-06	8.50811e-05
Csrp2	895.556	-0.864921	4.11397e-06	8.54502e-05
Col5a2	99.3975	1.73695	4.12048e-06	8.54869e-05
Ppp4r1l-ps	93.1273	-1.47481	4.14341e-06	8.58639e-05
Gria2	24.1647	-2.41915	4.16618e-06	8.62367e-05
Arhgap10	150.849	1.94266	4.21804e-06	8.72099e-05
Ski	1240.02	1.47542	4.22334e-06	8.72195e-05
Trnt1	314.429	-0.974211	4.28245e-06	8.83391e-05
Fbxw9	767.475	-1.24536	4.3092e-06	8.86879e-05
Ndufa9	4221.82	-0.95438	4.30585e-06	8.86879e-05
Zfp329	103.243	-1.48413	4.34245e-06	8.92704e-05
Psmd9	1404.04	-1.06428	4.37149e-06	8.97648e-05
Pin1	498.365	-1.60664	4.4109e-06	9.04711e-05
Herpud2	1318.83	1.07203	4.50861e-06	9.23702e-05
Cenpl	113.818	-1.51055	4.51924e-06	9.24828e-05
Ptdss2	436.743	-1.24617	4.54914e-06	9.29891e-05
Tmsb4x	2773.24	1.60174	4.57212e-06	9.3353e-05
BC024386	5746.39	-1.98631	4.5831e-06	9.34714e-05
Rxrb	1038.43	-1.1347	4.62508e-06	9.42209e-05
Cmtr1	27.3747	-2.11081	4.63497e-06	9.4316e-05
Tmem25	758.103	-2.07592	4.68722e-06	9.52716e-05
Iigp1	10820.2	0.820125	4.71916e-06	9.58127e-05
Fam111a	107.44	1.53642	4.78486e-06	9.70374e-05
Irgm2	1653.68	1.19127	4.80686e-06	9.73741e-05
Prr36	34.4001	-2.01003	4.8303e-06	9.77391e-05
Nmnat2	32.6617	-1.94444	4.87857e-06	9.86052e-05
Nrip1	253.726	1.32935	4.95586e-06	0.000100055
Ttc38	2578.94	-1.08001	4.97991e-06	0.000100428
8430408G22Rik	2270.78	1.58899	4.99245e-06	0.000100456
Slc22a28	73.8264	-1.92169	4.99139e-06	0.000100456
Cbx2	196.129	-1.16161	5.0372e-06	0.000101244
Rpl5	16443.2	-1.40835	5.05562e-06	0.000101501
Cd2ap	2013.17	1.38122	5.11998e-06	0.000102679
Mtrr	226.043	-1.35841	5.14318e-06	0.000103029
Gchfr	2738.31	-1.37871	5.27246e-06	0.000105466
Slc25a34	201.84	-1.67546	5.2765e-06	0.000105466
Ugt1a10	24.0696	-2.43615	5.30955e-06	0.000106009
Ephx1	20489	0.94522	5.31802e-06	0.00010606
Atf7ip	544.473	1.31079	5.36685e-06	0.000106916
Hspa1b	914.023	-1.80582	5.50668e-06	0.000109581
Thnsl2	1471.72	-1.13169	5.66227e-06	0.000112552
S100a13	650.491	-0.878106	5.81546e-06	0.000115296
Tle2	326.244	-1.76557	5.81855e-06	0.000115296
Vamp1	51.3442	-2.27327	5.81949e-06	0.000115296
Ms4a7	21.5131	2.15232	5.88726e-06	0.000116511
Ifi203	579.207	1.61349	5.93231e-06	0.000117274
Qdpr	8255.99	-1.232	5.96051e-06	0.000117702
Tmem26	38.1133	2.07842	5.9694e-06	0.000117749
Serf2	5822.85	-1.59357	6.00714e-06	0.000118364
Lrp11	86.5803	1.54905	6.01549e-06	0.000118399
Acrbp	55.5808	-2.23251	6.05332e-06	0.000119014
Edn1	28.7352	2.16238	6.07883e-06	0.000119385
Atf3	140.689	2.25638	6.08562e-06	0.000119388
D630033O11Rik	23.8804	-1.90633	6.16205e-06	0.000120494
Iscu	2611.48	1.0383	6.15992e-06	0.000120494
Prkca	444.86	1.15106	6.15761e-06	0.000120494
Phf5a	597.607	-1.24986	6.1829e-06	0.000120771
Rbm12b1	96.6331	-2.02629	6.24567e-06	0.000121865
Slc43a3	988.852	0.869188	6.28104e-06	0.000122423
Stat1	2299.3	1.05907	6.2962e-06	0.000122586
Ankrd39	71.5571	-1.50094	6.36447e-06	0.000123781
Slc22a4	107.202	-1.93703	6.38633e-06	0.000124072
Eef1d	2832.09	-0.92242	6.56306e-06	0.000127369
Pydc4	22.1132	2.59945	6.5883e-06	0.000127721
Ets1	685.57	1.06087	6.84247e-06	0.000132506
Inpp5d	132.358	1.45774	7.05878e-06	0.000136548
Etnppl	2770.95	-1.55788	7.11835e-06	0.000137553
Rell1	333.488	0.978227	7.13613e-06	0.000137601
Rps23	2753.94	-0.987378	7.12927e-06	0.000137601
Zfp874a	661.774	-0.943003	7.14961e-06	0.000137714
Rnf139	1512.58	-1.05229	7.17143e-06	0.000137987
D930016D06Rik	260.803	-1.30134	7.25359e-06	0.000139419
Eif4g3	2023.07	1.1652	7.29837e-06	0.00014013
Bcl2a1b	16.6434	2.18349	7.34145e-06	0.000140808
Arhgap25	110.896	1.67713	7.36541e-06	0.000140967
Mcm3	183.646	1.69708	7.35938e-06	0.000140967
4833417C18Rik	21.5352	-2.13459	7.41769e-06	0.000141667
Pak1	93.6606	1.82239	7.41346e-06	0.000141667
Rorc	2192.51	-1.24784	7.46801e-06	0.000142477
Rps18	7172.7	-1.5333	7.48638e-06	0.000142676
Il10ra	99.7315	1.42251	7.49991e-06	0.000142783
BC018473	22.5132	-2.27422	7.59166e-06	0.000144378
Gpx7	62.6815	-1.56151	7.63274e-06	0.000145006
Zfp12	283.784	-1.33347	7.64925e-06	0.000145167
Bin2	117.761	2.08402	7.75405e-06	0.000147001
Mpv17l	1037.22	-0.985353	7.78708e-06	0.000147472
Chst12	63.7242	1.97211	7.86269e-06	0.000148281
Gtf2ird2	158.734	-1.21096	7.85865e-06	0.000148281
Scrib	1030.14	-0.740697	7.85807e-06	0.000148281
Timm8b	594.501	-1.45941	7.85147e-06	0.000148281
Xpa	666.178	1.81511	7.93094e-06	0.000149412
Pomp	2232.04	0.765296	7.97012e-06	0.000149993
Plin2	19135.3	1.39182	7.99698e-06	0.000150341
Shtn1	1300.8	1.388	8.0127e-06	0.00015048
Dnajb1	1005.39	-1.70953	8.10915e-06	0.000152133
Gls2	7479.53	-0.890943	8.12924e-06	0.000152351
Frmd4a	185.615	1.37925	8.14011e-06	0.000152397
Aip	788.233	-0.86899	8.20024e-06	0.000153363
Gtf2h5	1116.73	-1.00345	8.23372e-06	0.00015383
Rnd1	221.628	-1.18639	8.26203e-06	0.000154199
Gm10653	267.539	-1.53751	8.28808e-06	0.000154525
Pdxk	2783.63	-0.84599	8.29826e-06	0.000154555
Gm17296	45.5844	-1.86378	8.33189e-06	0.000155021
Tfam	1539.88	-0.9037	8.3819e-06	0.000155791
Por	34272.7	-1.00337	8.41302e-06	0.000156048
Zfp658	29.9777	-1.86426	8.40736e-06	0.000156048
Cops5	1920.06	-0.856101	8.46542e-06	0.000156537
Crot	25797.7	0.700769	8.46441e-06	0.000156537
P2ry12	68.5548	1.83371	8.4575e-06	0.000156537
Grm8	31.4485	-1.97336	8.59002e-06	0.00015863
Lima1	3176.6	0.810319	8.59626e-06	0.00015863
Nap1l1	3552.37	1.0551	8.62114e-06	0.000158927
Brdt	45.1598	-1.68733	8.6423e-06	0.000159154
Zfp160	194.709	-1.03255	8.66088e-06	0.000159334
Rusc2	977.817	-1.17261	8.8104e-06	0.000161919
9030624G23Rik	37.0664	-1.6871	8.83612e-06	0.000162226
Gm4890	30.5696	-1.8773	8.85267e-06	0.000162365
Chrnb2	102.975	-1.31878	8.86699e-06	0.000162462
Car1	163.213	-1.35481	8.87718e-06	0.000162484
Mrps33	1083.03	-0.886268	8.91666e-06	0.000163041
Gm1966	113.523	1.62903	9.06761e-06	0.000165633
Tle3	765.203	0.982118	9.13708e-06	0.000166733
Fn3k	357.838	-1.73167	9.1504e-06	0.000166807
Aldh18a1	48.189	2.05301	9.2269e-06	0.000168032
Tubd1	78.3227	-1.28279	9.25446e-06	0.000168364
Stambp	358.379	0.880126	9.31547e-06	0.000169303
Zfp362	413.717	1.82552	9.37661e-06	0.000170243
Cygb	570.669	1.53572	9.41498e-06	0.000170767
Col20a1	60.982	-2.44903	9.61565e-06	0.000174232
Amigo3	30.6298	-2.19949	9.71063e-06	0.0001755
Gjc3	75.2831	-1.67791	9.71486e-06	0.0001755
Tmem184c	1082.36	1.84832	9.70871e-06	0.0001755
Dvl2	131.435	-1.26158	9.73231e-06	0.000175639
Pbld2	4125.95	-0.962422	9.79404e-06	0.000176577
Smim4	398.007	-1.27339	9.89586e-06	0.000178234
Elmsan1	350.756	1.08489	9.98445e-06	0.00017965
Pla2g4a	34.7245	1.90183	1.00242e-05	0.000180186
Ssbp4	208.548	1.48343	1.00723e-05	0.000180869
AW209491	487.041	-0.90087	1.01103e-05	0.000181372
Pik3cd	109.607	1.42673	1.01349e-05	0.000181632
Tnfsf12	709.329	2.19727	1.01507e-05	0.000181735
Ppm1h	105.15	1.25183	1.02484e-05	0.000183303
Upb1	9324.24	-0.829028	1.04658e-05	0.000187006
Eci2	9329.8	-0.620534	1.04961e-05	0.000187361
Bbip1	443.534	-1.26411	1.07449e-05	0.000191611
Tha1	268.848	-1.0461	1.08453e-05	0.000193211
Pabpc1	16303.2	1.38703	1.08623e-05	0.000193324
Cdip1	2393.4	-1.6533	1.08801e-05	0.00019345
Fbxl15	131.887	-1.84285	1.12507e-05	0.000199841
Gtf2ird1	417.157	1.21866	1.13608e-05	0.0002014
Htra4	25.4101	-2.19006	1.13505e-05	0.0002014
Chrd	150.45	-1.50704	1.15297e-05	0.000204194
Mul1	1412.03	-1.35415	1.15896e-05	0.000204856
Ubr2	2479.75	-0.811814	1.15898e-05	0.000204856
Sparcl1	302.948	1.72365	1.16972e-05	0.000206551
Tjp3	931.523	1.42405	1.17448e-05	0.000207189
Nr2f2	1677.35	0.851946	1.18156e-05	0.000208235
Rpl32l	37.3064	-2.02658	1.18328e-05	0.000208333
Cpsf6	1000.69	-1.0111	1.19498e-05	0.000210189
Tlr13	69.7726	2.08911	1.20435e-05	0.00021163
Lmbr1l	327.908	-1.82123	1.2075e-05	0.000211766
Mpp4	24.7761	-2.26026	1.20743e-05	0.000211766
Rpl22l1	235.323	-2.19544	1.20865e-05	0.000211766
Hnf1b	707.872	1.82935	1.21557e-05	0.000212671
Myh9	7815.17	1.56099	1.21618e-05	0.000212671
C5ar1	44.7834	2.18031	1.23914e-05	0.000216478
Bbc3	189.059	-1.34299	1.2435e-05	0.000217026
Rhob	1150.29	1.14238	1.24469e-05	0.000217026
Tmem71	68.9673	1.65715	1.26352e-05	0.000220097
Enpp5	1053.34	0.802	1.27426e-05	0.000221753
Ppbp	43.4641	1.98561	1.29907e-05	0.000225854
Crym	29.3009	-1.77632	1.30793e-05	0.000227174
Tirap	503.266	-1.08595	1.31173e-05	0.000227615
Mrpl17	2738.76	-1.69433	1.31676e-05	0.000228267
A330069E16Rik	26.7335	-1.96687	1.34198e-05	0.000232417
Entpd1	172.47	1.38062	1.34972e-05	0.000233456
Nrg1	29.0179	2.45828	1.35057e-05	0.000233456
Wnk1	2501.66	1.25025	1.36576e-05	0.000235855
1810026B05Rik	191.837	-1.20917	1.37473e-05	0.000237176
Col4a2	1489.67	1.68534	1.3796e-05	0.000237732
Etfb	8006.05	-0.789285	1.38058e-05	0.000237732
Olfr613	335.244	-1.2175	1.38409e-05	0.000238108
Plin4	981.486	1.38982	1.39099e-05	0.000239067
Thbs2	122.769	1.42744	1.39913e-05	0.000240238
Wdr59	326.742	-1.21666	1.40941e-05	0.000241772
Zfp595	98.7967	-1.22572	1.41816e-05	0.000243041
Plat	22.8652	2.18657	1.432e-05	0.000245116
Tmem256	1497.93	-1.38592	1.43298e-05	0.000245116
BC029214	199.752	-1.39314	1.43704e-05	0.000245577
Ctage5	12273.8	1.05968	1.43942e-05	0.000245642
Cyp2d12	31.4817	-2.18339	1.44015e-05	0.000245642
Tmem192	485.426	1.096	1.44973e-05	0.000247042
Ckap4	138.49	1.75748	1.45563e-05	0.000247815
Bmf	293.09	-1.65367	1.47249e-05	0.000250233
Ccs	3707.64	-1.52762	1.47261e-05	0.000250233
Cpm	95.5215	-1.25492	1.48678e-05	0.000252403
Ccl9	1912.45	-1.08941	1.49421e-05	0.000253425
Vars2	883.294	-1.10469	1.49891e-05	0.000253983
Gstp2	36.3799	-2.00822	1.50338e-05	0.000254501
Bcl6	724.255	2.01441	1.51329e-05	0.000255939
Clip2	219.133	1.50977	1.51937e-05	0.000256727
Cth	9264.08	-1.80191	1.55725e-05	0.000262881
Gm16548	88.9996	-1.57357	1.56201e-05	0.000263438
Gm20337	23.9026	-1.9113	1.56356e-05	0.000263452
Cyp2g1	102.114	-2.04393	1.57176e-05	0.000264588
Maoa	553.845	-0.743696	1.57347e-05	0.000264604
Stk36	25.091	-2.03207	1.5748e-05	0.000264604
Cyp39a1	1211.22	-0.997812	1.57764e-05	0.000264836
Il17rb	299.302	-1.02131	1.59763e-05	0.00026794
Tstd1	263.538	-1.19756	1.59911e-05	0.00026794
L2hgdh	1876.48	-1.43786	1.60134e-05	0.000268065
Cfhr2	20314.7	-0.559202	1.61082e-05	0.000269152
Eno3	80.7787	-1.65143	1.61069e-05	0.000269152
Plvap	2392.77	1.54205	1.61495e-05	0.000269593
Rsu1	886.288	1.55073	1.62439e-05	0.000270918
Dhx58	257.851	1.10827	1.62593e-05	0.000270923
Hk3	106.488	1.28244	1.63296e-05	0.000271843
Esrra	1378.94	-1.89112	1.63906e-05	0.000271915
Mkks	1168.2	-1.21305	1.63943e-05	0.000271915
Sfi1	434.327	-1.68902	1.63762e-05	0.000271915
Susd2	169.101	1.89882	1.63516e-05	0.000271915
Ccdc142	121.189	-1.8599	1.64255e-05	0.000271933
Svip	497.269	-1.05329	1.642e-05	0.000271933
D930048N14Rik	59.8707	-2.01409	1.66221e-05	0.000274936
Slc28a1	37.417	-1.87647	1.66468e-05	0.000275092
Serpina3n	16184.9	1.17501	1.66697e-05	0.000275217
6330416G13Rik	208.891	1.06309	1.67508e-05	0.000276251
Lrat	995.902	1.38192	1.67629e-05	0.000276251
Zfp414	317.42	2.10082	1.68779e-05	0.000277892
2016-03-01	95.1612	1.36538	1.69042e-05	0.00027807
A530013C23Rik	24.3866	-2.07031	1.69754e-05	0.000278988
Ftx	76.9328	-1.73737	1.70287e-05	0.000279609
Gm5113	48.6023	-1.80347	1.70765e-05	0.000280139
Pdia4	4665.02	0.91862	1.70967e-05	0.000280214
Plcxd1	52.5028	-1.6846	1.71655e-05	0.000281087
Upp2	15703.8	-1.65563	1.72424e-05	0.000282091
Pirb	148.448	1.90402	1.74765e-05	0.00028566
Nme2	6245.81	-1.50281	1.75466e-05	0.000286547
Zfp423	113.783	2.17163	1.75871e-05	0.000286948
E130012A19Rik	191.313	-2.08066	1.7886e-05	0.000291561
Gm14015	24.4922	-2.07525	1.79447e-05	0.000292253
Mtx3	521.895	-1.09858	1.8118e-05	0.000294798
Trim2	692.727	0.915762	1.81336e-05	0.000294798
Mum1	175.254	-1.11681	1.81822e-05	0.000295321
Ebp	7784.88	-1.28148	1.82625e-05	0.000296359
Ankrd33b	769.654	-0.965294	1.85146e-05	0.00030018
Snrpe	446.128	-1.03409	1.85551e-05	0.000300295
Snx20	88.7213	2.1743	1.85514e-05	0.000300295
Alad	5950.77	-1.45877	1.86107e-05	0.000300926
Fam213b	291.285	-1.25093	1.86364e-05	0.000301072
Capn2	1671.18	1.00091	1.87554e-05	0.000302723
Ogt	1482.79	-1.48324	1.88453e-05	0.000303592
Sema4d	58.0129	1.63812	1.88598e-05	0.000303592
Srrm1	1625.16	0.781733	1.88501e-05	0.000303592
Fam234b	1046.51	-1.51249	1.93316e-05	0.000310909
Rbm33	1235.78	-1.05999	1.93849e-05	0.000311489
Tcf7l1	460.739	1.86053	1.9908e-05	0.000319609
Slc25a14	51.7451	-1.4686	1.99933e-05	0.000320694
Ercc8	55.5734	-1.41054	2.00164e-05	0.000320778
Chchd4	379.578	-1.48534	2.00416e-05	0.000320897
Ssh1	408.269	1.25681	2.02272e-05	0.000323582
9430037G07Rik	56.9523	-1.88424	2.03082e-05	0.000324392
Gm32511	69.8648	-1.90239	2.03318e-05	0.000324392
Iqsec1	1718.96	1.06982	2.03215e-05	0.000324392
Cutc	356.148	-0.947437	2.04183e-05	0.000325484
Fdx1	3624.24	-1.77881	2.05716e-05	0.000327636
Nucb2	131.143	2.02871	2.0827e-05	0.000331413
Paox	693.247	-1.54334	2.08544e-05	0.000331556
Pld6	44.0333	-1.59111	2.08763e-05	0.000331612
Fbxl8	145.725	-1.37688	2.09336e-05	0.000332228
Trmu	149.506	-1.26638	2.11141e-05	0.000334799
Diexf	225.253	-1.18519	2.11526e-05	0.000335114
Ptma	9164.63	1.19284	2.12477e-05	0.000336326
Fam171b	45.1159	2.08614	2.15021e-05	0.000340053
Ybey	147.3	-1.35316	2.15654e-05	0.000340756
Ccdc28b	53.9223	-1.28297	2.17522e-05	0.000343407
Prkx	145.799	1.13642	2.23832e-05	0.000353059
1110034G24Rik	215.016	-2.09037	2.24213e-05	0.000353289
Ifitm2	2885.21	1.08925	2.24369e-05	0.000353289
Nob1	205.424	-1.01428	2.25356e-05	0.000354533
Il11ra1	352.872	-1.25853	2.25679e-05	0.00035473
Alg11	1005.59	-0.817234	2.30759e-05	0.0003624
Rtkn	308.143	-0.940541	2.3108e-05	0.000362588
Ifitm3	8831.39	1.42923	2.32384e-05	0.000364318
1600002K03Rik	63.2864	-1.58701	2.36807e-05	0.000370929
Ssb	2115.46	1.65105	2.37316e-05	0.000371404
Hes6	1708.14	-1.12013	2.37977e-05	0.000372115
Papd4	677.616	1.31119	2.38882e-05	0.000373207
Lsm1	445.02	-1.25719	2.39142e-05	0.000373289
Arpc2	4362.3	1.31322	2.39412e-05	0.000373387
Gja1	241.863	1.07023	2.40472e-05	0.000374716
Anks3	211.847	-1.54813	2.41471e-05	0.000375948
Ranbp1	742.077	1.40612	2.42641e-05	0.000377444
Lamc1	767.35	1.32817	2.43615e-05	0.000378632
Plxnd1	1356.51	1.13035	2.45832e-05	0.000381749
Ndufb3	1644.71	-1.07209	2.50041e-05	0.000387951
Gba2	367.371	-1.4954	2.52917e-05	0.000392076
Reep6	90496.1	1.80058	2.54622e-05	0.000394379
Rack1	12441.5	-1.51214	2.56784e-05	0.000397388
2610005L07Rik	143.313	-1.94167	2.59463e-05	0.000400986
Rpl15	9902.58	-2.04409	2.59555e-05	0.000400986
Cep97	142.677	-1.07401	2.60071e-05	0.000401024
Gch1	6339.41	-1.32253	2.60397e-05	0.000401024
Map4k4	639.279	1.61447	2.60082e-05	0.000401024
Tshz2	455.696	1.277	2.60468e-05	0.000401024
Slc44a2	241.924	1.00323	2.60705e-05	0.000401046
Tnfaip2	348.034	1.01088	2.62646e-05	0.000403687
Traf2	232.621	-1.20236	2.63346e-05	0.000404417
Tmem186	360.895	-0.769967	2.64539e-05	0.000405905
Lipt2	76.7722	-1.58518	2.649e-05	0.000406112
Ran	3553.82	-1.36759	2.65803e-05	0.00040715
Ankrd54	255.481	-1.189	2.67111e-05	0.000408459
Mtch2	5261.69	-0.920408	2.66962e-05	0.000408459
Ccdc189	31.1374	-1.82547	2.68939e-05	0.000410907
Phldb2	1876.18	0.992179	2.71855e-05	0.00041501
E330033B04Rik	26.0467	-2.05177	2.72171e-05	0.000415141
Arhgap23	1028.52	1.6599	2.72548e-05	0.000415365
Casp1	62.368	1.45692	2.73685e-05	0.000416393
Rpl13a	14535.8	-1.45564	2.73535e-05	0.000416393
Icam1	476.413	1.54426	2.74587e-05	0.000417414
Ehd2	138.885	1.3159	2.74884e-05	0.000417513
Clec2d	3052.31	-1.43103	2.76263e-05	0.000418903
Neurl4	691.054	-1.17882	2.76113e-05	0.000418903
Clu	55477.1	0.958498	2.77022e-05	0.000419701
Phtf2	265.924	-0.878499	2.7776e-05	0.000420465
Lamb1	344.492	1.50212	2.78285e-05	0.000420906
Capns1	7974.25	1.80103	2.7999e-05	0.00042313
Angptl2	538.824	1.40693	2.80244e-05	0.000423159
Cd320	130.487	-2.16374	2.80918e-05	0.000423821
Capn1	906.532	1.155	2.81946e-05	0.000424662
Fbxl12	70.9095	-1.78283	2.81842e-05	0.000424662
Arhgap31	292.104	1.1814	2.82199e-05	0.000424688
Krcc1	3008.7	1.51268	2.8385e-05	0.000426816
Snhg6	174.277	-1.62314	2.84744e-05	0.000427448
Vapb	2486.44	-0.803826	2.84546e-05	0.000427448
Efemp2	153.443	1.40564	2.85276e-05	0.00042789
Siae	1700.32	1.02676	2.93074e-05	0.000439221
Atp5sl	889.066	-1.08308	2.93576e-05	0.000439608
Skiv2l	2116.32	-0.586246	2.9536e-05	0.000441913
Fscn1	191.924	1.26754	2.96652e-05	0.000443477
Prob1	543.709	1.34118	2.97073e-05	0.000443739
Sqstm1	12641	0.928114	2.98336e-05	0.000445257
Sp110	123.307	1.57451	2.9918e-05	0.000446147
Ankrd10	164.325	-1.53635	2.99512e-05	0.000446272
Zfp874b	260.292	-1.35153	3.01331e-05	0.000448613
Snhg17	148.848	-1.28391	3.01743e-05	0.000448855
Nat8f2	41146.7	0.753388	3.02484e-05	0.000449587
Sepw1	2265.11	0.69772	3.02946e-05	0.000449903
Eif2ak3	487.779	1.16549	3.04995e-05	0.000452573
Id2	2089.27	1.17024	3.06521e-05	0.000454462
Tmtc2	431.959	-1.31647	3.09849e-05	0.00045902
Rab40c	356.802	-1.12302	3.10325e-05	0.000459348
Sorbs2	1965.48	1.03824	3.1471e-05	0.000465456
Tada1	299.54	-1.36488	3.20667e-05	0.000473878
Slc25a4	216.006	1.37081	3.23034e-05	0.000476985
Ovol3	19.1716	-2.06954	3.23458e-05	0.00047722
AI662270	83.9174	1.5758	3.2494e-05	0.000479015
Tmc7	194.635	-1.91371	3.25221e-05	0.000479037
Ccdc141	197.472	-1.60667	3.27054e-05	0.000481343
Prkcz	992.746	-0.811794	3.27618e-05	0.00048178
Asb1	178.978	-1.5665	3.32525e-05	0.000488597
Ube2d1	406.253	1.80353	3.32829e-05	0.000488645
Abhd6	2189.87	-0.765212	3.35289e-05	0.000491857
Per2	1342.24	-1.56854	3.36488e-05	0.000492814
Tgds	944.211	-1.237	3.36301e-05	0.000492814
Eny2	1396.19	-0.672508	3.37582e-05	0.000493214
Pard6a	109.201	-1.35454	3.37434e-05	0.000493214
Utp11l	385.064	1.08976	3.37431e-05	0.000493214
Tctn1	74.1556	-1.45502	3.40046e-05	0.000496412
Nav2	1655.61	1.85112	3.40373e-05	0.000496487
Fabp7	67.3154	1.55467	3.42008e-05	0.000498469
Ammecr1l	1967.85	-0.636644	3.43951e-05	0.000500896
P4ha1	522.451	-1.01666	3.44246e-05	0.00050092
Tbxas1	57.5902	1.64655	3.46317e-05	0.000503528
Ndufaf6	434.727	-1.28952	3.47499e-05	0.00050484
Npm3	152.374	-1.28418	3.4817e-05	0.000505407
Abcc10	326.844	-1.81202	3.48667e-05	0.000505721
Fbxl12os	46.1027	-1.76965	3.49699e-05	0.000506811
Rb1	311.935	0.910635	3.50898e-05	0.00050814
Rcn1	307.056	1.21303	3.52503e-05	0.000510054
Fkbp1a	1711.91	0.839792	3.53095e-05	0.000510502
Mapre3	1353.25	1.26957	3.54845e-05	0.00051262
Pik3c2b	159.647	-1.30135	3.55468e-05	0.000513109
Cmip	3471.8	1.60985	3.55936e-05	0.000513374
Acsm2	34.3305	-1.71611	3.58735e-05	0.000516998
Acod1	12.8043	2.35992	3.64922e-05	0.000525494
3110052M02Rik	233.962	-1.36701	3.66702e-05	0.000527635
Zfp866	294.863	-0.88409	3.67779e-05	0.000528763
Mterf1a	31.7909	-1.6755	3.70853e-05	0.000532758
2310011J03Rik	438.558	-1.42964	3.71298e-05	0.000532972
Gtpbp6	173.4	-1.40684	3.73103e-05	0.000535137
Sfxn2	1276.53	-0.946194	3.78053e-05	0.000541806
E330020D12Rik	120.339	-1.99151	3.78683e-05	0.000541847
Prss53	165.923	-1.78517	3.78528e-05	0.000541847
2410015M20Rik	1800.45	-1.69674	3.80275e-05	0.000543693
Gja4	149.076	-1.12864	3.81721e-05	0.000545329
Atp5l	5017.68	-1.12136	3.82169e-05	0.000545537
Phf19	45.9294	-1.79204	3.82763e-05	0.000545952
Mrpl19	453.719	-1.34358	3.84773e-05	0.000548386
Ino80e	166.41	1.57627	3.85684e-05	0.000549249
Timp3	1213.49	1.23404	3.87619e-05	0.000551569
1700030K09Rik	71.3583	-1.40686	3.88827e-05	0.000552852
Acox2	5314.59	0.651601	3.92757e-05	0.000557999
Uqcr10	3156.91	-1.04495	3.9369e-05	0.000558885
P2ry6	56.2037	1.85414	3.96761e-05	0.000562801
Ces3b	6990.09	-1.53249	3.98562e-05	0.000564911
Tmem107	24.8248	-1.68959	4.00025e-05	0.00056654
Cox11	324.327	-1.3131	4.04724e-05	0.000572745
Ndufv2	4588.2	-1.05531	4.05572e-05	0.000573045
Osmr	244.15	1.52866	4.05414e-05	0.000573045
Slc35g1	1206.44	-1.51558	4.06686e-05	0.000574169
1810064F22Rik	37.9917	-1.88728	4.08646e-05	0.000576485
Mad2l2	689.595	1.43053	4.13814e-05	0.000583319
1110001J03Rik	386.303	-1.36481	4.17919e-05	0.000588646
Ubc	10727.4	-1.20411	4.23805e-05	0.000596469
Srsf7	689.697	-1.38603	4.25392e-05	0.000598236
Sergef	85.2502	-1.39652	4.27799e-05	0.000601153
Ndufs8	2846.43	-0.857062	4.30962e-05	0.000605125
Azin2	54.166	-1.67988	4.34627e-05	0.000609797
Card11	27.5627	1.95608	4.36034e-05	0.000611295
Sult1b1	2117.29	-1.20539	4.38656e-05	0.000614494
F9	8877.24	1.10573	4.39101e-05	0.000614587
Zfp276	513.524	-1.80295	4.39405e-05	0.000614587
Dio3os	28.28	-2.15206	4.41481e-05	0.000617013
Mcam	159.982	1.10818	4.44568e-05	0.000620845
Dcdc2a	112.034	1.54267	4.45246e-05	0.000621311
Flt1	269.849	1.30661	4.46983e-05	0.000623252
Kctd7	60.4832	-1.53227	4.48379e-05	0.000624716
Tcta	455.424	-1.32427	4.48793e-05	0.00062481
Ago3	94.8772	-1.48684	4.4923e-05	0.000624935
Snhg12	128.107	-1.10984	4.50789e-05	0.000626621
Zfp593	57.9808	-1.72158	4.51887e-05	0.000627663
Rap2b	117.498	1.32174	4.54998e-05	0.000631497
Slc15a1	24.222	-2.14872	4.5702e-05	0.000633817
Ccl22	12.3108	2.33893	4.58518e-05	0.000635406
Ralgapa2	1125.56	-0.745833	4.60513e-05	0.000637679
Pparg	712.357	1.34323	4.62755e-05	0.000640293
Rpl32	4016.44	-1.05081	4.68382e-05	0.000647582
Gnai2	10337.2	2.01467	4.69047e-05	0.000648004
Plk2	240.876	0.947201	4.72401e-05	0.000652138
Tifa	435.286	0.922162	4.73132e-05	0.000652647
Phb	5236.7	-1.15239	4.75065e-05	0.000654812
Trub1	364.581	-0.90552	4.78169e-05	0.000658587
Smim10l1	4503.37	1.79652	4.86241e-05	0.000669193
Mtl5	40.3441	-1.66645	4.87125e-05	0.0006699
Pgk1	11196.3	-1.12423	4.87628e-05	0.00067008
Cerk	173.878	1.1028	4.8884e-05	0.000670723
Ncaph2	1657.63	-1.12206	4.88705e-05	0.000670723
Cd84	381.126	0.965944	4.90956e-05	0.000673114
Apba3	1435.5	-1.16818	4.98194e-05	0.000682518
Prrc2b	1692.15	0.961828	4.98908e-05	0.000682977
Clk2	60.7863	-2.02206	5.00868e-05	0.000685141
C330021F23Rik	61.7842	-1.86237	5.04051e-05	0.00068845
Tbc1d2	44.7957	-1.88902	5.0373e-05	0.00068845
Mbd2	5297.39	2.1592	5.09669e-05	0.000695596
Tgoln1	4162.09	0.817477	5.10744e-05	0.00069626
Trmt44	82.2619	-1.33963	5.10928e-05	0.00069626
Fndc3b	608.559	1.19679	5.14695e-05	0.000700863
Lrrc2	21.6227	-1.95688	5.20212e-05	0.000707842
Osbpl5	256.425	-1.40669	5.21126e-05	0.000708551
Cxcr4	45.7233	1.63309	5.2358e-05	0.000711351
Gng2	93.3727	1.36533	5.24501e-05	0.000712066
Narfl	577.728	-1.0538	5.29088e-05	0.000717752
Zfp626	135.864	-0.99471	5.2982e-05	0.000718205
Cmc1	385.234	-1.14409	5.3297e-05	0.000721391
Fam107b	3068.25	0.816095	5.3264e-05	0.000721391
Csnk2b	2459.12	1.01233	5.33747e-05	0.0007219
Pptc7	1211.05	-1.56367	5.34275e-05	0.000722072
Ip6k2	1034.48	-1.37995	5.4156e-05	0.000731342
Ube2d-ps	261.898	-1.41082	5.41945e-05	0.000731342
5430421F17Rik	28.0566	-1.87362	5.46939e-05	0.000736978
9330020H09Rik	50.1999	-1.84298	5.47031e-05	0.000736978
Cwf19l1	397.521	-0.772841	5.47516e-05	0.000736978
Mpv17l2	608.501	1.04059	5.47757e-05	0.000736978
Tbxa2r	41.7148	-1.72205	5.48926e-05	0.000738001
Gpc6	102.338	1.34997	5.51844e-05	0.000741371
Anapc11	781.348	-1.73115	5.53212e-05	0.000742656
Tnfrsf23	43.4339	1.92736	5.57437e-05	0.00074777
Rab30	531.14	0.652466	5.58425e-05	0.000748539
Arhgap17	407.909	0.934573	5.59004e-05	0.000748757
Pklr	6461.29	1.24658	5.66334e-05	0.000758013
Adamts1	383.024	1.29538	5.67285e-05	0.00075816
Tlr5	472.567	1.32681	5.66925e-05	0.00075816
Dek	1066.79	1.34794	5.72672e-05	0.000764793
Camk2n2	111.401	1.35347	5.76451e-05	0.00076927
Eps8	98.7992	1.36696	5.76954e-05	0.000769371
Mrpl34	912.677	1.10449	5.78028e-05	0.000770235
Tmed1	376.014	-1.47701	5.84553e-05	0.000778354
Timm22	323.731	-0.936644	5.90681e-05	0.000785933
Crtap	378.443	1.38636	5.95189e-05	0.000790763
Srpx2	75.8721	1.41902	5.94851e-05	0.000790763
Mrps25	432.723	-1.33271	5.97163e-05	0.000792803
Fmnl1	95.3613	1.61606	5.98297e-05	0.000793139
Slc17a2	5709.91	-1.15836	5.98287e-05	0.000793139
Nampt	5102.26	-1.27774	6.01766e-05	0.000797152
Capn11	19.2738	-2.26839	6.02297e-05	0.00079719
Doc2g	42.7938	-2.29756	6.02945e-05	0.00079719
Gzf1	1481.51	-0.896335	6.03121e-05	0.00079719
Alkbh4	86.2381	-1.20322	6.04828e-05	0.000798276
Panct2	28.6038	-1.85384	6.04795e-05	0.000798276
2900076A07Rik	24.3852	-1.86793	6.13618e-05	0.000809285
Pln	21.0292	-1.97914	6.14896e-05	0.000810378
Cd207	138.865	1.6353	6.16215e-05	0.000810789
Copz2	950.83	1.4732	6.16236e-05	0.000810789
Fam122a	409.701	1.40459	6.16557e-05	0.000810789
Cox20	580.904	1.88055	6.18211e-05	0.00081237
Dph7	148.242	-1.24471	6.22795e-05	0.000817799
Zfp568	344.894	-1.19457	6.26821e-05	0.000822485
Pdk1	4357.13	-0.888203	6.30029e-05	0.000826094
Map3k1	439.637	0.973829	6.36338e-05	0.000833155
Trim30d	180.528	1.21184	6.35913e-05	0.000833155
Tnfaip3	156.502	1.22267	6.36891e-05	0.000833274
Rexo2	3590.99	1.86211	6.37386e-05	0.000833316
Emilin2	96.1495	1.92918	6.38297e-05	0.000833903
Smim6	21.9469	-1.85751	6.40904e-05	0.000836702
Stxbp1	170.126	1.45961	6.44264e-05	0.000839873
Zscan20	59.9891	-1.43837	6.44104e-05	0.000839873
Dvl1	2416.94	-1.22787	6.44809e-05	0.000839975
Cd37	37.0655	1.53665	6.45984e-05	0.000840899
Pnldc1	264.64	1.38514	6.46799e-05	0.000841353
Lad1	492.884	1.69006	6.48664e-05	0.000842648
Tle1	1472.39	-1.12092	6.4873e-05	0.000842648
Pmel	19.7089	-1.98421	6.49555e-05	0.000843113
Prps1l3	1209.37	-1.13108	6.52457e-05	0.00084627
Ube2g2	739.65	-0.609814	6.53199e-05	0.000846624
Abhd14b	8744.43	1.29555	6.54318e-05	0.000847464
Ptrf	357.956	1.1692	6.58614e-05	0.000852415
Slc12a9	391.002	-1.95225	6.59192e-05	0.000852552
Dap3	1264.23	-1.00287	6.61255e-05	0.000854608
Mast3	1415.52	-1.33797	6.63923e-05	0.000857441
Gfod2	158.445	-1.14965	6.64635e-05	0.000857745
Akr1c19	2117.24	-1.31839	6.69413e-05	0.000863294
Glipr2	29.5806	1.8083	6.75121e-05	0.000870032
3110045C21Rik	29.5235	-1.6928	6.75978e-05	0.000870515
Tab2	2959.28	1.56453	6.82632e-05	0.000878456
Mthfd1	5850.26	-0.628276	6.83966e-05	0.000879474
Slc24a3	24.1421	1.91849	6.84399e-05	0.000879474
Fosb	25.7991	2.1515	6.87252e-05	0.000882511
Slc25a19	333.994	-0.918569	6.98357e-05	0.000896134
Gapdhs	46.3127	-1.80922	7.02921e-05	0.000901349
Crybg3	296.514	-0.909367	7.04128e-05	0.000902254
Hspb1	1884.23	1.79856	7.07669e-05	0.000906148
Lrig1	896.946	-0.987334	7.10993e-05	0.000909758
Carkd	1927.88	-0.948765	7.14042e-05	0.000913012
Ttll8	38.411	-1.96581	7.17062e-05	0.000916223
Fam213a	5938.89	1.90525	7.1761e-05	0.000916273
A630075F10Rik	37.9333	-1.66632	7.2203e-05	0.000920614
Slx1b	316.345	-1.28969	7.21708e-05	0.000920614
Sptbn1	4182.7	1.13061	7.23602e-05	0.000921966
BC065397	33.4913	-1.96499	7.24367e-05	0.000922289
Rbms1	918.818	1.05653	7.26432e-05	0.000924266
Sdcbp2	21.4583	2.19533	7.28173e-05	0.000925827
Sspo	28.5788	-2.24326	7.40696e-05	0.000941085
Mta3	597.838	1.69125	7.46959e-05	0.000948328
Parp14	951.559	0.922588	7.47448e-05	0.000948328
Glul	50832.8	0.818734	7.52232e-05	0.000953056
Got1	5932.39	-1.37057	7.51999e-05	0.000953056
Bmyc	103.042	1.53902	7.5353e-05	0.000954031
Apbb3	305.195	-1.91251	7.54823e-05	0.000954997
Ndufa4	7606.98	-0.949492	7.58307e-05	0.000958731
Eif1ad	622.986	-1.0541	7.605e-05	0.00096083
Kcnj10	44.0147	1.75908	7.63499e-05	0.000963945
Slc17a8	703.766	-0.679633	7.68372e-05	0.000969417
Wwtr1	1208.39	0.892355	7.72012e-05	0.000973329
Rcl1	3830.6	-0.966928	7.74528e-05	0.000975819
2610037D02Rik	119.525	-1.46544	7.76103e-05	0.000976809
9330136K24Rik	31.6351	-1.69883	7.76398e-05	0.000976809
Clec4e	13.2349	2.25368	7.78884e-05	0.000979254
Rplp1	8624.08	-1.72969	7.82078e-05	0.000982584
Elf4	78.948	1.64813	7.82854e-05	0.000982874
Ccl5	45.2508	2.08279	7.84115e-05	0.000983772
Kctd17	199.129	1.22659	7.86815e-05	0.000986474
Setd4	189.986	-2.04825	7.94421e-05	0.000995317
E430025E21Rik	1110	0.762022	7.96569e-05	0.000996624
Igflr1	28.6113	-2.09106	7.98701e-05	0.000998598
Zfp78	30.9475	-1.5575	8.0236e-05	0.00100248
Acad9	1486.69	-0.819107	8.04343e-05	0.00100426
Vegfb	1132.76	1.08547	8.08547e-05	0.00100881
B9d2	128.503	-1.34204	8.13599e-05	0.00101441
Slc29a2	37.2099	-1.60745	8.16837e-05	0.00101774
Ccdc186	189.074	1.71959	8.18818e-05	0.00101951
Tln2	264.305	0.870649	8.28553e-05	0.00103022
Zfp715	317.252	-1.25574	8.28562e-05	0.00103022
Slc16a9	88.9426	1.34103	8.30046e-05	0.00103135
Pon2	2283.07	0.745187	8.33895e-05	0.00103542
Zfp367	427.604	0.777679	8.34646e-05	0.00103564
Fam72a	26.905	-1.65128	8.37208e-05	0.0010381
Wdr12	355.649	-1.09159	8.38302e-05	0.00103875
Dusp6	1704.34	0.874807	8.39644e-05	0.00103969
Fance	319.049	-0.982692	8.41471e-05	0.00104124
Pdcd4	2140.81	1.03924	8.46785e-05	0.0010471
Alkbh7	173.84	-1.64536	8.49273e-05	0.00104876
Taf8	228.481	-0.917241	8.49294e-05	0.00104876
Pde6c	74.4119	-1.98563	8.54702e-05	0.00105472
Trim14	1106	1.14723	8.55882e-05	0.00105545
Shpk	1539.04	-0.669297	8.58652e-05	0.00105814
Zbp1	235.724	1.40337	8.62517e-05	0.00106218
Gimd1	49.8927	2.17046	8.63315e-05	0.00106244
Rhoc	302.337	1.28832	8.69353e-05	0.00106854
Vps25	2165.09	1.31914	8.69459e-05	0.00106854
Brca1	57.6016	-1.40406	8.74303e-05	0.00107376
Tmem179b	215.662	0.996647	8.7726e-05	0.00107593
Zswim3	40.8245	-1.49433	8.77227e-05	0.00107593
B4galt5	1805.85	-1.00425	8.79023e-05	0.00107613
Cabyr	107.472	-1.39439	8.78521e-05	0.00107613
Ptpn22	36.833	2.013	8.79218e-05	0.00107613
Fbn1	156.348	1.66096	8.84538e-05	0.00108191
Cmc2	296.702	-1.00317	8.89546e-05	0.00108695
Mapk3	1368.47	0.830898	8.89867e-05	0.00108695
Chad	42.7414	-2.16754	8.91223e-05	0.00108787
Rcc1	136.205	-1.04838	8.93545e-05	0.00108923
Sema3b	100.829	1.52968	8.93366e-05	0.00108923
Cx3cr1	134.026	1.74789	8.9463e-05	0.00108982
Tmem167	1540.79	-1.16749	8.96201e-05	0.00109026
Ubxn1	6390.64	1.85459	8.95605e-05	0.00109026
Ece2	265.376	-1.89567	8.99871e-05	0.00109398
Dgkq	400.032	-1.34911	9.04226e-05	0.00109814
Ripk4	270.613	-1.4394	9.04511e-05	0.00109814
Igsf5	1119.97	-0.826239	9.09317e-05	0.00110324
Ears2	313.123	-1.28873	9.10021e-05	0.00110335
Adrb3	87.8765	-1.8939	9.12975e-05	0.00110594
Rpl39	2434.37	-1.09496	9.13383e-05	0.00110594
Lsm12	598.587	1.15311	9.14208e-05	0.00110619
Gcdh	17251.2	-0.61779	9.1724e-05	0.00110775
Per3	781.026	-1.49955	9.17954e-05	0.00110775
Snhg18	87.1283	1.43011	9.17874e-05	0.00110775
Wasl	2703.92	0.928012	9.16403e-05	0.00110775
Spag16	43.6971	-1.75939	9.19284e-05	0.00110861
Sdhd	6714.22	-1.18533	9.21086e-05	0.0011093
Tceanc	60.8791	-1.4459	9.20965e-05	0.0011093
Luzp1	466.704	0.822325	9.22494e-05	0.00111026
Zfp862-ps	44.0003	-1.53734	9.29707e-05	0.00111819
Bmpr2	1341.98	0.934208	9.31656e-05	0.00111979
Snrpd2	523.166	-0.827116	9.34807e-05	0.00112283
1110059G10Rik	343.678	-0.992699	9.35941e-05	0.00112344
Cxcl14	89.7612	1.69836	9.37588e-05	0.00112467
Erc2	354.882	-1.42573	9.47058e-05	0.00113527
Fgfr1op	400.302	-0.929142	9.47709e-05	0.0011353
B4galnt1	4850.67	1.1735	9.60327e-05	0.00114929
Bola3	1494.14	1.51084	9.60667e-05	0.00114929
Irf8	201.902	0.977043	9.61441e-05	0.00114946
Dbn1	117.68	1.70781	9.65668e-05	0.00115375
Appl1	395.677	0.882932	9.74236e-05	0.00116167
Gm20752	23.031	-2.00933	9.73924e-05	0.00116167
Mical2	556.4	1.33225	9.74073e-05	0.00116167
Eps8l2	1732.86	1.16554	9.86457e-05	0.00117547
Pde6d	137.27	0.955997	9.87113e-05	0.00117547
Rbms3	113.033	1.2635	9.94234e-05	0.00118317
Map3k10	784.899	-1.36909	9.95999e-05	0.00118449
Ly6a	205.472	1.29543	0.000100012	0.00118861
Rassf4	254.88	1.13724	0.000100395	0.00119237
Pkd1	464.637	-1.16053	0.000100822	0.00119666
Adora1	1337.43	1.1234	0.000101323	0.00120182
Atg4d	770.41	-1.52388	0.000101594	0.00120345
Ube2l6	1855.5	0.654014	0.000101575	0.00120345
Inpp4a	349.872	-1.08371	0.000102708	0.00121584
Tfdp2	452.976	-0.84717	0.00010339	0.00122311
6530403H02Rik	178.659	-1.04675	0.000103682	0.00122576
Sox4	131.428	1.45719	0.000103921	0.00122778
Cmtm7	96.5733	1.33296	0.000104028	0.00122824
2810410L24Rik	36.8506	-1.77395	0.000104465	0.00123259
Rpl27a	10851.3	-1.1345	0.000104743	0.00123506
Zfyve27	484.656	-1.11765	0.000104827	0.00123525
Mphosph9	87.4005	-1.02993	0.00010555	0.00124295
Mtg2	356.76	-1.31505	0.000106412	0.00125228
Dram1	32.3611	1.96345	0.000107599	0.00126542
Cox7a2	4609.82	-1.13769	0.00010801	0.00126944
Efnb1	564.641	0.915571	0.00010827	0.00127166
Lrrc59	2635.72	1.39843	0.000108637	0.00127514
Aldh7a1	15424.5	-1.02887	0.000109758	0.00128747
Eln	140.343	1.8473	0.000110204	0.00129185
Tanc1	388.818	1.18342	0.000111208	0.00130193
2510009E07Rik	362.028	1.47704	0.000111325	0.00130245
Zfp952	115.16	-1.26679	0.000111655	0.00130546
Pdxp	31.6548	-1.75272	0.000112219	0.00131121
Fancc	118.236	-1.33145	0.000112772	0.00131682
Churc1	649.023	-1.1808	0.000113033	0.00131902
Slc1a4	166.542	1.40891	0.000114006	0.0013295
Pigt	3572.11	1.3729	0.000115152	0.001342
Lyrm9	354.413	-1.67983	0.000116887	0.00136134
Eng	2303.92	1.11079	0.00011759	0.00136864
Zfp719	106.65	-1.26358	0.000117746	0.00136958
Gbp5	140.621	1.78369	0.000118778	0.0013798
Slc25a33	736.455	-1.33512	0.000118766	0.0013798
Vamp3	433.949	-0.814377	0.000119042	0.00138197
Gpr182	863.235	0.802274	0.000119374	0.00138493
Slc25a38	534.831	-0.877813	0.000120736	0.00139984
Pet100	762.404	-1.57133	0.000122907	0.0014241
Coa7	663.623	-0.937979	0.00012315	0.00142599
Ccno	22.7419	-1.78548	0.000123814	0.00143184
Tex2	6692.64	0.846584	0.0001238	0.00143184
Tiprl	585.848	-0.853051	0.000124134	0.00143463
Ltbp4	2568.56	0.956435	0.000124673	0.00143901
Nucb1	7822.56	1.28521	0.000124647	0.00143901
Inmt	17241.8	-1.05637	0.000126527	0.00145947
Kbtbd11	117.811	1.24809	0.000128331	0.00147893
Tmem173	80.1675	1.1396	0.000128378	0.00147893
Dhrs9	53.1793	2.14952	0.00012986	0.00149505
Pdgfa	498.107	2.01788	0.000130391	0.00150021
Scnn1a	784.016	-0.989832	0.000130893	0.00150501
Lgals9	10435.7	0.970014	0.000131916	0.00151485
Tmc4	52.1763	-1.99981	0.000131891	0.00151485
Prelid1	3825.04	0.845092	0.000132043	0.00151534
Kptn	303.714	-1.18064	0.000132658	0.00152047
Tnfrsf21	223.473	1.51475	0.000132611	0.00152047
Sh3kbp1	99.2326	1.55018	0.000133503	0.00152917
Trmo	50.0316	-1.24625	0.000133587	0.00152917
Ubqln2	753.421	0.933737	0.000134428	0.00153782
1500017E21Rik	253.949	-1.58066	0.000134799	0.00154109
Chmp2b	1121.34	0.615606	0.000134996	0.00154138
P2ry1	474.238	-1.15129	0.000134982	0.00154138
Uggt2	63.9436	-1.30391	0.000135176	0.00154246
Tgfb2	43.0128	2.03755	0.000135362	0.00154361
Primpol	59.6476	-1.15604	0.000135533	0.00154458
Dclre1c	199.874	-1.11751	0.000135981	0.00154675
Lgals4	50.6695	-1.97072	0.000135885	0.00154675
Plekhg1	127.337	1.32024	0.000135936	0.00154675
Evi2a	44.4642	1.72099	0.000136093	0.00154705
Eif4e3	229.835	0.796849	0.000136337	0.00154885
Pilrb1	16.8454	1.96533	0.000136551	0.0015503
Mef2c	131.045	1.05638	0.000136838	0.00155258
Btg2	509.579	1.67387	0.0001372	0.00155571
Hemk1	304.813	-1.08837	0.000137753	0.001561
Pou2f2	94.6097	2.16992	0.00013816	0.00156463
Fam35a	749.192	-0.995697	0.000138518	0.00156671
Rps19	3137.83	-1.12551	0.000138441	0.00156671
Pcca	2746.63	-0.62647	0.000138886	0.0015699
Alg13	172.008	-1.01881	0.000140075	0.00158135
Ankrd13a	919.046	1.0524	0.000140064	0.00158135
Foxp2	134.413	-1.15697	0.000140178	0.00158152
Uqcc3	529.264	-0.687895	0.000140647	0.00158582
Mfap3l	41.8233	1.88253	0.000141356	0.00159222
Zcrb1	631.13	1.02462	0.000141391	0.00159222
Sec61a2	99.2011	-1.1395	0.000141673	0.0015944
Zfp873	67.9151	-1.39163	0.000142512	0.00160283
Ccp110	177.627	-1.38464	0.000142901	0.00160621
Fam124a	673.008	1.4117	0.000143116	0.00160763
Nedd9	188.93	1.21567	0.000143368	0.00160945
Taf2	481.912	-0.772825	0.000143575	0.00161077
Mrps27	526.238	-0.670521	0.000144043	0.00161502
H19	50.7896	2.2024	0.000144143	0.00161514
Serpina4-ps1	532.586	-2.00787	0.000144357	0.00161653
Agap2	157.961	1.36033	0.000144949	0.00162215
Fam114a1	790.17	0.950452	0.000145889	0.00163067
Socs7	385.827	-0.7504	0.000145891	0.00163067
Ccni	6969.69	0.844063	0.000146108	0.00163126
Seh1l	1340.75	0.710278	0.000146125	0.00163126
BC003965	854.893	-1.22579	0.000147162	0.00164182
Marveld3	22.1455	-1.77033	0.0001478	0.00164793
B3galnt2	368.999	-1.21001	0.000148389	0.00165346
Zfp36	3558.19	1.48471	0.000148503	0.00165371
Lcp1	4266.56	1.1211	0.000149268	0.00166121
Csnk1a1	1925.71	0.851288	0.000149738	0.00166541
Pmaip1	27.4199	1.9541	0.000150729	0.0016754
Atrx	1388.06	0.903347	0.000151629	0.00168143
Gpc1	1663.9	1.56731	0.000151422	0.00168143
Mthfd1l	110.097	1.42634	0.000151496	0.00168143
Ranbp2	2493.89	0.674054	0.000151645	0.00168143
Pqbp1	1663.17	1.83485	0.00015304	0.00169586
Ocln	366.549	-1.06058	0.000154063	0.00170615
Dsg1c	438.304	-0.861807	0.000154508	0.00171002
Eef1a1	130759	-0.880265	0.000154955	0.00171391
Myo9b	1190.39	0.947819	0.000155196	0.00171419
Pgpep1	2025.73	-0.654627	0.000155265	0.00171419
Ptpra	1119.52	1.11569	0.000155254	0.00171419
Pld3	1298.98	0.753505	0.000156122	0.00172154
Slc46a3	1631.6	-1.1112	0.000156121	0.00172154
Trim80	33.1934	-1.93489	0.00015635	0.00172301
Eif2ak2	648.616	0.734926	0.000156738	0.00172622
Arfip2	250.492	-1.24861	0.000157417	0.00173264
4930533N22Rik	29.0553	-1.6263	0.000157857	0.00173643
Pde9a	396.203	1.19497	0.000158032	0.00173729
Acpp	206.077	1.04275	0.000159944	0.00175697
Rps17	3927.94	-0.736956	0.000160016	0.00175697
Ly6f	43.0828	-1.46194	0.000160841	0.00176387
Nrarp	81.6005	1.13896	0.000160827	0.00176387
Slamf8	32.3244	1.71103	0.000161024	0.0017648
Trex1	333.266	0.760106	0.000162804	0.00178322
Asap3	339.364	-1.09296	0.000162923	0.00178345
Hars2	559.555	-1.00014	0.000163405	0.00178763
A330032B11Rik	26.9677	-1.92757	0.000163685	0.00178854
Stom	2037.49	0.646904	0.000163644	0.00178854
Serpinb8	130.965	1.15282	0.000164568	0.00179709
Rn45s	205473	-1.80131	0.00016487	0.0017993
Abhd2	2243.69	1.71955	0.000165175	0.00180004
Fam107a	26.6906	-1.9223	0.000165155	0.00180004
Rhbdd2	1089.4	-1.43771	0.000165237	0.00180004
Wrb	131.537	-1.37154	0.000165627	0.00180319
Map7d1	3006.78	1.16801	0.000167278	0.00182006
Wnt9a	23.8362	-1.7991	0.000167573	0.00182218
Apobr	77.4624	1.53018	0.000168439	0.0018298
Tmem189	653.167	0.898547	0.000168477	0.0018298
Dock11	42.3245	1.50758	0.000168711	0.00183124
Rpsa	19675.3	-1.72986	0.000169086	0.00183421
Kif5a	41.2882	-2.15008	0.00016945	0.00183705
Mettl21a	203.936	-1.04633	0.000170056	0.00184251
Chm	700.734	0.899945	0.000171046	0.00185212
Dpm3	552.711	-1.22586	0.000171152	0.00185216
Macrod2	115.941	-1.37499	0.000171773	0.00185776
Casp12	69.7056	1.29161	0.000172115	0.00186035
Gm15663	21.4111	-1.82414	0.000172433	0.00186267
Etfdh	11919.5	0.730929	0.000173233	0.00187019
Rasgrp4	31.1646	-1.74787	0.000173342	0.00187024
Cdk20	122.671	-1.29178	0.000173584	0.00187174
Chchd5	544.902	-0.952081	0.000173886	0.00187276
Muc1	71.0545	1.84686	0.000173796	0.00187276
1700048O20Rik	26.3267	-1.69634	0.00017414	0.00187412
Hspb6	1000.05	1.74549	0.000174288	0.00187412
Lacc1	249.967	1.12156	0.000174324	0.00187412
Gm9895	19.0505	-1.72321	0.000175302	0.0018835
Nr1d1	3315.43	1.49259	0.00017577	0.00188741
Mdfic	786.8	0.711871	0.00017613	0.00189014
Aplp2	19733	1.19737	0.000176807	0.00189628
Rogdi	1202.94	1.44467	0.000177144	0.00189877
Hnrnpul1	2800.51	1.61978	0.000177786	0.00190452
Zmym5	1015.1	-1.1562	0.000178703	0.00191321
Rreb1	1308.38	0.582166	0.0001793	0.00191845
9130409I23Rik	755.003	0.92512	0.000179972	0.00192402
Exosc4	672.182	-0.840969	0.000180033	0.00192402
Ccdc62	89.1518	-1.55045	0.000180576	0.00192867
Sigmar1	4145.32	1.19376	0.000182756	0.00195047
Taf1c	68.2656	-1.66321	0.000182833	0.00195047
Park2	76.6842	-1.3042	0.000183983	0.00196158
Mtmr11	72.845	1.59859	0.000184319	0.001964
Marcks	667.561	1.43942	0.000187164	0.00199314
Dus3l	408.128	-1.03117	0.000187491	0.00199449
Ptprm	98.0175	1.40457	0.000187513	0.00199449
Htatip2	1091.25	-1.20322	0.00018842	0.00200296
Ccl25	103.456	-1.01737	0.000189142	0.00200945
Ndnl2	476.616	1.21161	0.000189281	0.00200974
Elk3	394.698	1.08829	0.000191616	0.00203215
Gm15408	86.2334	-1.15544	0.000191574	0.00203215
Lhfp	485.546	1.52447	0.000192235	0.00203751
Peli1	663.429	-0.671143	0.000192739	0.00204165
Cd79b	25.7271	1.86651	0.000193193	0.00204526
Fam63b	438.214	-0.923136	0.000195036	0.00206235
Tpr	2948.02	1.44999	0.000194945	0.00206235
E130311K13Rik	219.698	1.32394	0.000197431	0.00208645
Zbtb48	403.875	-1.40633	0.000198278	0.00209417
Pde7a	187.47	-0.898165	0.000198396	0.00209419
Bcl3	1960.79	1.5344	0.000198758	0.00209679
3110001I22Rik	38.8868	-1.50617	0.00019917	0.0020999
Lonp2	11591.2	0.568554	0.000199886	0.00210622
Ywhah	2779.07	1.40288	0.000200691	0.00211347
Cyp2c68	4023.81	-0.913366	0.000200934	0.00211479
Avpi1	943.67	-1.39602	0.00020193	0.00212403
Zfp791	26.3653	-1.70824	0.000202851	0.00213248
Mettl2	347.463	-0.948041	0.000203197	0.00213487
Thra	622.457	1.28539	0.00020403	0.00214237
Coq3	570.846	-1.29513	0.000204578	0.00214492
Mcat	955.989	-0.733813	0.000204728	0.00214492
Palmd	1814.72	1.11197	0.000204748	0.00214492
Pigc	315.928	-1.09137	0.000204731	0.00214492
Rplp2	2317.08	-0.912645	0.000204967	0.00214596
Gatm	256.014	0.795973	0.000206234	0.00215486
Ralb	280.189	0.909282	0.000206207	0.00215486
Slc22a27	191.986	-1.17872	0.000206069	0.00215486
Tti2	202.119	-1.35697	0.000206294	0.00215486
Phf11b	19.1956	1.77528	0.000207044	0.00216143
2016-09-07	2319.69	1.30946	0.000207492	0.00216486
Ubl7	886.314	0.919337	0.000210169	0.00219152
Wdr20	285.111	-0.775779	0.000210921	0.00219809
Zfp738	97.3707	-1.08836	0.000211055	0.00219822
Fam210b	4471.6	0.566211	0.000211706	0.00220372
Tmem183a	3689.47	-1.1334	0.000212317	0.00220881
Cxcl9	648.732	1.35786	0.000212546	0.00220991
Sec61b	817.25	-0.799058	0.000212693	0.00221017
Paip2b	542.922	-0.925095	0.000213984	0.00222102
Prodh2	6719.03	-1.4323	0.000213938	0.00222102
B230354K17Rik	187.301	-0.875802	0.000214744	0.00222763
1700061I17Rik	28.479	-1.62137	0.000215346	0.00223259
Zfp235	96.5777	-1.40113	0.000216224	0.0022404
Smap1	690.726	1.47301	0.000217719	0.0022546
Tlk1	1809.78	0.662595	0.000217934	0.00225553
Ppp1r12b	91.7526	-1.37149	0.000218684	0.00226199
Abca1	4390.15	0.790004	0.000219177	0.00226579
Zfp94	38.8753	-1.55078	0.000220318	0.00227628
Ltv1	388.04	1.11629	0.000220475	0.0022766
Mrpl57	1308.85	-1.70544	0.000220601	0.0022766
Zfp949	194.984	-1.01197	0.000221022	0.00227964
Parp6	336.75	-0.86406	0.000221198	0.00228014
Nthl1	110.892	-1.07245	0.000221483	0.00228178
Ctsz	9330.16	0.955621	0.000221758	0.00228331
Fbln7	28.5307	1.7093	0.000222138	0.00228592
Rnasek	1438.17	1.13975	0.000223268	0.00229624
Pmvk	890.208	-1.11856	0.000223634	0.00229869
Vapa	2673.93	0.790364	0.000223853	0.00229963
Lrrc51	61.6765	-1.29587	0.000224411	0.00230404
Nfam1	108.613	1.56467	0.000226314	0.00232176
Ormdl1	1172.49	-0.944134	0.000226522	0.00232176
Tapbpl	649.218	0.877748	0.000226409	0.00232176
Dhodh	178.153	-1.32733	0.000226681	0.00232206
BC021891	180.427	-1.0724	0.000227243	0.00232649
Polr1c	430.738	-1.21229	0.000227722	0.00233008
Immp1l	813.803	-0.691619	0.000228392	0.00233561
Adsl	582.509	-0.946526	0.000228758	0.00233802
Plin5	1737.04	-0.821735	0.000229427	0.00234353
Sulf2	1334.11	1.4371	0.000229685	0.00234484
Gm16796	19.3901	-1.78496	0.000230907	0.00235598
Zfp300	57.1867	-1.64712	0.000231141	0.00235704
Aamp	3656.06	-0.764851	0.000231508	0.00235812
Tmco1	4133.09	-1.06532	0.000231449	0.00235812
Ikzf2	36.3646	-2.06372	0.000232965	0.00237162
Prss36	221.923	-1.39789	0.000233492	0.00237564
Acap3	175.647	-0.988548	0.000234238	0.00238188
Cd38	432.018	0.965566	0.000236098	0.00239809
Rabl3	399.928	0.962723	0.000236028	0.00239809
Rpl37a	3434.58	-1.46699	0.000236301	0.0023988
Rps8	8134.81	-1.2066	0.000237133	0.00240589
Cyth3	221.7	1.09005	0.000238875	0.00242221
Nhlrc2	857.05	-0.850897	0.000239399	0.00242615
Gatc	1404.28	1.68883	0.000240005	0.00243093
Uqcr11	3969.85	-1.02009	0.000240563	0.00243521
Anxa11	1608.73	0.878989	0.000241375	0.00244206
6430550D23Rik	23.8452	-1.69679	0.000241665	0.00244362
Fgfr2	1053.67	0.629156	0.000243035	0.00245609
Pdcd6	3159.56	-0.746886	0.000243857	0.00246303
Tlr12	803.844	1.35397	0.000244404	0.00246717
Psg23	243.886	-1.66786	0.000245423	0.00247606
Cdk2ap1	1618.4	1.39804	0.000246041	0.00248092
Stk35	545.514	-1.1433	0.000246196	0.00248109
D130043K22Rik	159.845	-1.39367	0.000247422	0.00249066
Nfkb2	380.18	0.932375	0.000247305	0.00249066
Eif4a2	11172.2	-0.904375	0.000247691	0.00249083
Pole4	679.05	-1.18307	0.000247715	0.00249083
Ttc28	101.221	1.69533	0.000248339	0.00249571
Lrrc25	80.4379	1.86234	0.000249695	0.00250655
Trmt2a	331.21	-1.02214	0.000251034	0.00251858
Hacd4	31.0209	1.64048	0.000252562	0.0025325
Nmrk1	1095.08	-0.818316	0.000253108	0.00253657
Rgs10	55.7713	1.6223	0.000253942	0.00254351
Cyp51	5639.47	-1.20235	0.000255048	0.00255317
Ybx3	1752.21	1.7071	0.000255623	0.00255751
Plxnb1	1083.78	-0.978872	0.000258097	0.00258083
Tln1	2504.44	0.579574	0.000259	0.00258842
Alyref	279.237	0.791401	0.000259439	0.00259137
Aldh1l1	32261.1	-0.644716	0.000260614	0.00260166
Ddx58	942.918	1.04563	0.00026179	0.00261196
Cabp4	24.8146	-1.70058	0.000262347	0.00261561
Ndufa11	3733.41	-1.43356	0.000262446	0.00261561
Med18	59.4556	-1.47754	0.000263698	0.00262663
Hdac2	646.183	0.990606	0.000263848	0.00262668
Gng5	2134.68	1.29022	0.000264463	0.00263135
Efemp1	386.758	1.12332	0.000265368	0.00263889
Trp53rka	157.986	-1.11252	0.000266391	0.00264761
Capzb	4465.54	1.42167	0.000267569	0.00265786
Ddx19b	435.637	-0.878736	0.000268307	0.00266338
Wdfy1	265.081	-1.2745	0.000268421	0.00266338
Kbtbd4	328.821	-0.833366	0.000268617	0.00266386
Smo	609.211	1.8824	0.000269281	0.00266748
Susd1	364.087	-0.780003	0.000269426	0.00266748
Zbtb43	685.344	-0.904945	0.00026928	0.00266748
Cox7a1	24.7724	-1.66565	0.000269993	0.00267162
Aifm2	975.863	-0.567267	0.000270805	0.00267672
Clec4f	1365.22	1.35303	0.000270767	0.00267672
Prox1	1573.99	1.10588	0.000271131	0.00267848
Igsf10	32.7679	1.6648	0.000271866	0.00268427
Rlf	489.681	-0.650606	0.000272034	0.00268446
Jam2	475.807	1.17741	0.000272532	0.0026879
Pi15	104.642	-1.22943	0.000273526	0.00269622
Trhde	41.9995	-1.30491	0.000274182	0.00270122
Matn2	84.246	1.50409	0.000275114	0.00270892
Abhd14a	248.478	-1.36171	0.00027561	0.00271232
Ctnna1	3749.41	0.717803	0.000276125	0.00271591
Notum	1083.36	-1.03248	0.000276957	0.0027199
Ppdpf	2782.71	1.62098	0.000276858	0.0027199
Prdm15	114.271	-1.30558	0.000276984	0.0027199
Cfdp1	1272.67	1.16807	0.000277898	0.0027274
St3gal3	3484.96	0.857637	0.000278475	0.00273157
Prpf40a	1185.76	1.00303	0.000279866	0.00274372
Pnkd	4401.8	1.27203	0.000280336	0.00274684
Coa6	759.699	-1.30902	0.000280829	0.00274719
Dqx1	261.339	-1.62638	0.000280739	0.00274719
Soga1	179.274	1.43004	0.000280724	0.00274719
Ppt1	1280.57	1.07547	0.000281347	0.00275077
Setmar	78.3175	-1.03038	0.00028194	0.00275506
H2-T24	126.208	1.31141	0.000282524	0.00275928
Rhobtb1	2323.01	-0.725436	0.000283948	0.00277168
Trmt61b	42.1144	-1.25972	0.000286686	0.00279689
Gtf2h3	349.256	-1.08504	0.000288081	0.00280788
Nmral1	101.708	-1.14393	0.000288124	0.00280788
2016-09-04	327.492	1.40761	0.000289815	0.00282132
Xcr1	39.0296	-1.38165	0.000289737	0.00282132
Pop4	628.682	1.73786	0.000291568	0.00283684
Pcbp1	5450.22	0.678239	0.00029183	0.00283787
5031426D15Rik	27.7604	-1.66683	0.000293154	0.00284717
Chac2	705.748	-0.977203	0.000293261	0.00284717
Hcfc1r1	1733.44	0.990231	0.00029296	0.00284717
Adap1	35.6907	1.67099	0.000294676	0.00285937
Tmem123	1711.52	0.793564	0.000295287	0.00286376
Mrpl14	1239.4	-1.06335	0.000296248	0.00287153
Faim	220.218	1.48479	0.000298216	0.00288751
Nlrp3	23.8284	1.75447	0.000299046	0.00289398
Prickle3	92.6156	-1.21441	0.000299326	0.00289515
Exoc6	712.802	0.818554	0.000300413	0.0029041
Mtmr7	57.7666	-1.60766	0.000301092	0.00290852
Nubp1	391.821	-0.982722	0.000301226	0.00290852
Rbm43	151.55	1.01019	0.000301354	0.00290852
Actn4	5447.42	0.867379	0.000301856	0.00290949
Ccnd1	1180.35	1.05369	0.000301643	0.00290949
Ndufv1	4848.65	-0.867266	0.000301938	0.00290949
Arhgef2	188.607	1.31422	0.000302536	0.00291368
Snx9	1299.56	1.1255	0.000303	0.00291629
Zfp780b	176.858	-0.885186	0.00030313	0.00291629
Cyp2d13	2646.25	-1.67966	0.000303335	0.00291671
Pnrc1	1778.96	1.1387	0.000303798	0.0029196
Ccnl2	1238.73	-1.62664	0.000304839	0.002928
Cyp1b1	37.422	1.56159	0.000304997	0.002928
Agl	1936.81	-0.675891	0.000305342	0.00292975
Stra13	653.051	1.13986	0.000306288	0.00293727
2810403D21Rik	38.1423	-1.5574	0.000307414	0.00294493
C2cd4d	77.7064	-1.60646	0.000307252	0.00294493
1600014C10Rik	7578.93	-1.14441	0.000307689	0.002946
Kifc2	179.448	-1.67955	0.000308216	0.002947
Olig1	476.61	1.19133	0.000308284	0.002947
Zfp692	63.1924	-1.7949	0.000308061	0.002947
Zfp346	127.681	-1.08057	0.000308605	0.00294851
Pdzd8	1679.7	0.708929	0.000309269	0.00295329
Acy1	770.097	-0.920675	0.000310565	0.00296409
Il1rl1	26.8779	-1.86418	0.000311351	0.00297003
Cars2	297.792	-0.761856	0.000313604	0.00298993
Ahsa2	391.823	-1.2005	0.000315141	0.003003
Add1	1273.64	0.711803	0.000317994	0.00302539
Dcp1a	174.505	-1.17614	0.000317973	0.00302539
Rrm2	115.017	-1.29013	0.000317932	0.00302539
Mup11	6507.52	1.98566	0.000319203	0.00303369
Rasgef1b	430.179	0.970537	0.000319074	0.00303369
Trim45	29.6293	-1.49922	0.000319951	0.0030392
Scoc	461.292	1.18759	0.000321225	0.00304941
Smyd3	103.313	-1.10772	0.000321364	0.00304941
Nat8f1	3585.27	-1.44431	0.000321989	0.00305286
Snrnp27	369.901	0.820498	0.000322067	0.00305286
Knop1	1062.27	-0.556847	0.000322322	0.00305367
Narf	1593.4	-0.942302	0.000323042	0.00305889
Pop5	1077.67	-1.15576	0.000324604	0.00307207
Mxd1	211.374	-0.769541	0.000325404	0.00307802
Adamts12	13.8737	2.08453	0.000327788	0.00309895
Serinc1	9132.05	0.735148	0.000328062	0.00309991
Txnrd2	1015.58	-1.03225	0.000328407	0.00310154
Rhoj	99.8032	1.09333	0.00032898	0.00310533
Wnt5b	326.564	-1.34229	0.000330339	0.00311653
Taf5	113.462	-0.956528	0.000330801	0.00311925
Ip6k1	1664.35	-1.3926	0.000331925	0.00312821
1600020E01Rik	87.1276	-1.20057	0.000332423	0.00313127
Fgg	77875.5	1.00157	0.000332879	0.00313393
Uox	44467.8	-0.660431	0.000333421	0.0031374
Cyp1a2	19775.4	-0.940558	0.000334179	0.00314289
Fam8a1	812.954	1.3297	0.000334599	0.00314496
Sav1	494.422	0.790373	0.000334748	0.00314496
Tfg	1619.85	1.0542	0.000335358	0.00314905
Tap1	1030.76	0.954808	0.000335623	0.00314989
Mro	21.0852	-1.97409	0.000336393	0.00315547
Ncoa7	80.6289	1.36666	0.000336886	0.00315845
Ak6	173.99	-0.87547	0.000337836	0.00316572
Cct5	4017.05	-0.669583	0.000338589	0.00317112
Dsc2	2075.41	-0.732675	0.000339463	0.00317766
Rpl34	19.2132	-2.02652	0.000340133	0.00318229
Zkscan3	566.831	-1.25888	0.000340733	0.00318625
Ndufa10	5006.36	0.913804	0.000342847	0.00320434
Slc39a13	537.765	1.23183	0.000343841	0.00321197
Ccdc51	160.409	-1.03301	0.000345188	0.00322288
Isg20	120.613	1.51496	0.000348827	0.00325517
Agbl3	149.057	-1.52295	0.000349516	0.00325992
Psme3	2358.17	1.14725	0.000351116	0.00327315
Crygn	38.9239	-1.48518	0.000351526	0.00327359
Haao	11451.5	-0.651548	0.000351444	0.00327359
Rela	2248.77	1.05787	0.000351979	0.00327611
Fdft1	4650.29	-0.80633	0.000353008	0.003284
Cbfa2t3	319.002	1.72206	0.000353199	0.00328405
Dpm1	23.7208	-1.55974	0.000353378	0.00328405
Piezo1	249.951	1.14595	0.000353887	0.00328708
Zfp420	72.778	-1.23475	0.000354579	0.00329182
Commd3	1919.94	0.829414	0.000355772	0.00330119
Firre	535.216	-1.79111	0.000356208	0.00330353
Fmnl2	337.754	1.0811	0.000356443	0.00330401
Stk3	383.182	1.32654	0.000357553	0.00331261
Ppp2r1b	768.63	0.821861	0.000358954	0.00332388
Sox9	169.325	1.04983	0.000361164	0.00334262
Dbt	2801.99	-0.638734	0.00036642	0.00338952
Gpd1l	1321.11	-0.815183	0.000366607	0.00338952
Dnaja4	111.214	-1.03542	0.000366913	0.00339061
Tnfsf10	199.296	0.939343	0.000369528	0.00341302
AF251705	72.0354	1.47839	0.000370238	0.00341783
C1qtnf4	53.2186	-1.8629	0.000376962	0.00347456
Dynll1	648.601	-1.0188	0.000376676	0.00347456
Ss18l1	169.427	-1.199	0.000376815	0.00347456
Fam49b	329.33	0.950112	0.000379533	0.00349166
Lrrc8c	120.522	1.47808	0.00037997	0.00349166
Mmp2	90.7542	1.41058	0.000379754	0.00349166
Pdzk1ip1	61.882	-1.27198	0.000379299	0.00349166
Rrbp1	14066.6	1.25944	0.000379697	0.00349166
Senp6	1372.48	1.00794	0.000379979	0.00349166
Cops7b	164.777	-1.16087	0.000381646	0.0035052
Nfxl1	235.434	-0.911056	0.000382394	0.00351028
Itpr2	949.802	-0.795258	0.000382939	0.00351349
Tubb6	389.604	0.781889	0.000386689	0.00354609
Fyn	266.211	0.898193	0.000389345	0.00356863
Ubap2l	2399.24	1.17831	0.000390194	0.0035746
Timd4	148.964	1.65087	0.000390822	0.00357853
Acot7	738.127	-0.746014	0.000392073	0.00358816
Zfp236	443.363	-0.96096	0.00039371	0.00360131
Nfatc1	447.045	0.779965	0.000394724	0.00360876
Mxra7	127.108	1.39088	0.00039581	0.00361685
Tial1	1360.34	-1.00265	0.000397907	0.00363418
Zmynd19	235.627	-0.724697	0.000400678	0.00365763
Vldlr	342.89	-1.19125	0.000402382	0.00367133
9430015G10Rik	106.723	-1.73926	0.000402869	0.00367338
Stk16	2681.9	-1.04812	0.000403014	0.00367338
Dgcr6	1520.76	-0.892841	0.000406258	0.0036992
Sec31a	5049.95	0.689981	0.000406169	0.0036992
Emcn	104.636	1.17342	0.000406841	0.00370264
Hipk2	914.127	1.47199	0.000407432	0.00370615
Adam15	163.43	0.92303	0.000408431	0.00371312
Gadd45a	139.741	1.56623	0.00040861	0.00371312
Rasa4	98.5396	1.43207	0.000410977	0.00373087
Zbtb49	30.6327	-1.77495	0.000410961	0.00373087
Mocs2	3176.56	-0.802361	0.000411767	0.00373428
Rps13	3850.54	-1.13532	0.000411674	0.00373428
Ehmt1	776.301	-0.823753	0.000412371	0.00373788
Etaa1	163.451	-0.894512	0.00041439	0.00375052
Muc6	17.4481	-1.89832	0.000414093	0.00375052
Sec14l4	4279.12	-0.890325	0.000414289	0.00375052
Zfp53	154.29	-1.14931	0.000416438	0.00376716
Msi2	836.811	1.14422	0.000418316	0.00378226
Polr1b	483.387	-0.96752	0.000418924	0.00378585
Il1f9	39.5508	-1.46543	0.000419562	0.00378972
Peak1	445.103	0.91616	0.000420849	0.00379944
Raet1e	74.8602	1.83483	0.000422652	0.00381381
Lmntd2	26.9909	-1.84439	0.000423452	0.00381912
Spata6	44.8296	1.61324	0.000424322	0.00382505
C330013J21Rik	407.655	1.21866	0.000425243	0.00383144
Mir22hg	552.815	-1.39044	0.000425812	0.00383465
Gm10767	29.4365	-1.57071	0.000430562	0.00387549
[truncated: 1,902 more rows]

## Sheet: CDvsHFD_overlap_CDvsCR
# of overlapping genes between two lists: 695.
# of unique genes to CDvsHFD: 2135.
# of unique genes to CDvsCR: 2029.
#
Overlapping genes	CDvsHFD unique	CDvsCR unique
Osbpl3	Mmp12	Mt1
Cidea	Nlrp12	Cish
Apoa4	Gpnmb	Mup9
Ly6d	Gprc5b	Akr1c19
Cd36	Siglec1	Fmo3
3930402G23Rik	Ms4a6c	Lpin1
Slc23a1	Ubd	Cyp2b13
Themis	Itgb2	Krt18
Slc15a3	Themis2	Selenbp1
Scd1	Col1a1	Acss2
Thrsp	Col3a1	Dgat2
Fads2	Evl	Akr1c14
Pklr	Cd180	Hmgcr
Anxa2	Cotl1	Slc16a12
Sdsl	Tmem237	Gpt
Tyrobp	Ly9	Qdpr
Fads1	Ifit2	Cyp2c55
Fcer1g	Stap1	Lect1
Sirpa	Paqr7	Cyp2c40
Psmd4	Ttc39a	Fdps
Olfml1	Saa2	Cldn1
Gbp10	Tmem167	Mvk
Lgals1	Cd68	Fam47e
Spi1	Mrpl35	Gtf2ird1
Fcgr4	Klhdc7a	Tesk2
Ccnf	BC029722	Fam20a
Pnp	Il1rn	Insig1
9130409I23Rik	Egr2	Psmc4
Col1a2	Itgax	Lbp
Cyp3a11	Siae	Gsta4
Tnfrsf19	Adgrv1	Gpx3
Obp2a	Clec4a3	H3f3b
Gstt2	Mmp13	Tspan4
Fzd4	Nkiras1	0610007P14Rik
Wfdc2	Peg3	Acnat2
Cd74	Cxcl10	Sqrdl
E030018B13Rik	Cd72	Wdr45b
Fabp4	Asl	Atf5
Ccnd1	Adgre1	Osbpl5
Fam129a	Sprr1a	Dera
Gm15441	Tagln2	Nhlrc2
Fasn	Ctage5	Cyp4f14
Cxcl9	Laptm5	Tk1
Il2rg	Ces2a	1500011K16Rik
Dhcr24	H2-Aa	Rbpms
Ctss	Spryd7	Lipg
Sesn3	Tyr	Tor3a
B430212C06Rik	Ifi30	Spon2
Sdc3	B430306N03Rik	Lad1
Hnrnpa3	Itgal	Thnsl2
Cryz	Limk1	Cyp2g1
Car3	Etfb	Rtfdc1
Slc36a1	Mrpl15	Stk35
Rps15a	Slc16a2	Acsm1
Srgn	Zfp560	Il1b
Gbp7	Gbp2	Abcc4
Ntrk2	Clic1	Cdkn1a
Lmbrd2	Gbp3	Tstd1
Ociad2	Ccr2	Rorc
9030619P08Rik	Fyb	Zfyve1
Agxt	Klf6	Nampt
Slc17a4	Gbp6	Fpgs
Erbb4	Rcan1	Ubr2
Gm5766	Ccl2	Cyp2a5
Rtp4	Rab8b	Lurap1l
Hnmt	Cd300lb	Idi1
Slc34a2	Top2a	Pdia3
Snca	Got1	Stard4
A1cf	Ifitm3	Ldlr
Lyz2	Timp1	Fcgr2b
Pyhin1	Tmco1	Mgst3
Zfp707	Sh3bp1	Gem
Rd3	Tmem106a	Gm14403
Oasl2	Mtch2	Keg1
Mospd2	Pld4	Rad54l2
Lgals3	D930016D06Rik	Hes6
Treh	Sema4d	Ubxn1
Sh3bgrl3	Lima1	Grn
Gstm3	Grpel1	Atp5g2
Tspan33	Vcam1	Upp2
Atoh8	Dck	Cda
Col14a1	Gltp	Sqle
Synpo	Smpd3	Sec14l4
Cyp4a14	Dpep1	Map4k4
Tppp	Myo1f	Ropn1l
Ly6e	Actn1	Mustn1
S100a11	Zdhhc9	Sc5d
Cd5l	Psma6	Irf2bpl
Sod3	Mamdc4	Mpp1
Gm4841	Dvl1	Chac1
Igfbp7	Trp53rkb	Gm10364
Ugt1a5	Cct7	2310001H17Rik
Lpcat2	Psmd9	Rdh11
Anxa5	Magix	Ttc39c
Ermp1	Gclc	Lonrf1
Fam102a	Nrip1	Abcb10
Insig2	Plek	Atp11a
Tmem62	Ms4a4c	Ctsz
Ckb	Zfp715	Fgl1
Apbb1ip	Parvg	Gnai1
2010003K11Rik	Rassf8	Il6ra
F7	H2-DMa	Rspo3
Klf12	Kbtbd11	St5
Dio1	Myadm	Shtn1
Gbe1	Sla	Alas1
Slco2a1	Rpl38	Mettl7a1
Megf9	Stat1	Syt1
Cep85l	Atg16l2	Nap1l1
Gamt	1600002H07Rik	Mup12
Rpl37	D5Ertd615e	Npnt
Gprin3	Timm22	Dtx4
Gpr65	Msr1	Sqstm1
Trmt12	Rundc3a	Sord
Foxo3	Zfp652	Syne1
Ppp1r3e	Selplg	Tubb2a
Galm	Dock3	Clec2h
Nxpe2	H2-DMb1	Hsdl2
Rnf19b	Ubac1	Ccbl2
Cdh5	C1galt1	Gsr
Iqgap1	Cyyr1	Cd9
Pdpr	Tle1	Rab1a
Aldh1b1	Mthfd1l	Gpx6
Cers6	Rpl36a	Pcsk4
Mthfr	Abt1	Pfkfb3
Arhgef9	Ccr5	Sucnr1
Aass	Rac2	Dnajb11
Gas2	Ifi44	Cyp51
Rit1	Ppp1r18	Arntl
Msn	Plekha1	1810053B23Rik
Adgre4	Samhd1	Pah
Zfp622	Saal1	Gm3219
BC089597	Als2cl	Fgf21
Lgmn	Fgr	Arhgef37
Cidec	Arsb	S100a10
Mogat1	Plin5	Gne
Psd3	Gatad2b	D130043K22Rik
Zbtb38	Mrpl17	Paox
Dopey2	Slc44a1	Enc1
Timm8a1	Sin3b	Rbm15
Cadm4	Tmsb10	Capn2
Lilrb4a	Fcgr1	Apon
Klhdc8a	Aoah	Pmvk
Ndufs4	Endov	Rpl39
Chic1	Exosc4	Coq10b
Ang	Mcc	Rgs5
Cybb	Gm20757	Fech
Aqp11	Trem2	Pold4
Ccdc3	Tfam	Colec10
Rab11b	Polrmt	Lama3
Slc44a3	Fam126a	Crip2
Parp12	Abcf3	Srxn1
Nid1	Pds5a	Senp6
Trim7	Rnf8	Mpzl1
Acot1	Cmklr1	Wdr43
Tbl3	Nr3c2	Nek6
Rps27a	Pla2g4a	Psma4
Kynu	Tubb1	Ubxn4
Pltp	Rpl13a	Pde2a
Pstpip2	Epsti1	Gsn
Cdk9	Dusp1	Msmo1
E330011O21Rik	Eif4ebp2	Akr1d1
Slc50a1	Zmym5	Ak4
Glt28d2	Shank2	Gnl2
Clec7a	Lsp1	Mapre3
Gsta1	Znfx1	Eef1a1
Ehhadh	Commd7	Fam19a2
Gsta3	Asah2	Tsku
Col5a1	Slc13a4	Narf
Arhgap21	Gfer	Egr1
Hsd3b3	A430078G23Rik	Fam131c
Eif4ebp3	Wasf2	Cux2
Prpf31	Zscan21	Xpa
Tpm3	Dock2	Pnrc1
Pim1	Nip7	Itih3
Cd48	Rnmt	Tmtc4
Cyb5b	Ssbp2	Arsg
Mnda	Rnf125	Ski
Col6a3	H2-Ab1	Grb14
Fktn	Ftsj1	Cdkn2c
C1qb	9430037G07Rik	1110038B12Rik
Avpr1a	Abcg3	Mknk2
Arl4a	E130008D07Rik	Sptssa
Treml4	Morc4	Slc39a4
Cfd	Txnl1	Dlc1
Abcd1	Il18bp	Vldlr
C8b	Bbip1	Med22
9030617O03Rik	Tpm1	Rbms3
5033403H07Rik	Ifi27l2b	Slc43a3
Mme	Etnppl	Lss
Insc	Pls1	Bphl
Lilr4b	Mapk3	Icam1
Sp100	9330020H09Rik	Suclg2
Mcm10	Exoc4	Ntan1
Zeb2	Pitrm1	Ripk4
Aacs	Hcar2	Klc4
Tgfb1	Gfod2	Slc16a11
Lcn2	Haus8	Tpk1
Ndc1	Zfp954	Hnf1b
Lpl	Vegfb	Wnt5b
Hpgd	Ciao1	4833439L19Rik
Fbxo8	Ddx56	Lamb3
Zhx3	Mgat5	Hnrnpd
Lgals3bp	Lsm12	Slc22a4
Capg	Ptprc	Paqr9
Aqp8	H2-Q1	Ccdc117
Serpina6	Rpl6	Mup1
Folr2	Bicc1	Tshz2
Rad54b	Use1	Rsad2
H2afv	Slc27a1	Arhgap23
Fxyd5	Bysl	Ces2c
Rest	Mepce	Clcn2
4930481A15Rik	Rfxank	Trip6
Serpina12	Sdad1	Ces1g
Lama5	Uqcc3	Vamp5
Dock8	Crcp	Hp
Ngfr	Adgrf1	Ginm1
Amdhd1	Gm13152	Vps9d1
Rpl36	Klra2	Eif4g3
Hadh	Tmem184a	Klf13
Col13a1	Tlr1	Crot
Car5a	Bank1	Psmd12
Nme2	Fam83a	Sntg2
Bhlhe40	Ercc8	Ddc
Mccc1os	Ucp2	Lrg1
Srbd1	Basp1	Wdr92
Fmn1	Sult1c2	Xrcc6bp1
Siglece	Zfp512b	Ptgr1
C77080	Lipa	Atp5g3
Abcd2	Map3k10	Mccc1
Cyp2c54	Nnmt	Homer2
Hmox1	Puf60	Cyp2c70
Slc7a8	Fam8a1	Lgr4
Map3k13	Tecr	Lgals8
Abcb1a	Trpc6	Pomp
Rgs16	1810026B05Rik	Abcc9
Smc2	Sik2	Nat8f1
Trip4	Fcgr3	Ppig
Dsg1c	Tlr7	Npas2
Gjb2	Wdr12	Chd4
Nars2	Iqsec1	Ankrd9
Srsf3	Pin1	Gstt3
Tlcd2	Trim56	Banp
Trim30a	Tapbpl	Abcb4
Rab30	Enho	Msrb3
Rasgrp1	Fam171b	Cyr61
Myo9a	Anxa11	Pdk4
Inmt	Slco1a4	Gm8883
Acss3	Il6st	Acad10
Tob1	Tlr3	Serpina11
Pqlc2	Ncaph2	Ndrg1
Rps3	Psmb6	Sac3d1
Dhdh	Gpr182	Sirt3
Pdxk	Pparg	Pde6c
BC004004	Hcls1	Ap1g2
Clec4a1	Zfp157	Itsn1
Lmo7	H2-T24	Calr
Slc25a48	Snx20	Map2k6
Fblim1	Fuom	Trim2
Cyp2a4	Asic5	Rpl22l1
Gadd45b	Cmbl	Soat2
Pdilt	Mrpl19	Tbx3
C3ar1	Ceacam19	Susd1
Lrig2	Narfl	Dmtf1
Chid1	Eef1d	Cenpm
Psmc5	St7l	Map2k3
Tiam1	Tnfaip3	Pde9a
Pde8a	Cspg5	Eln
Tmem184b	Ccdc51	Fdx1
Ndel1	Mia2	Repin1
Snrpg	Cyp2j9	Ppib
Eef1b2	Uap1l1	Cyp8b1
Lyz1	Dclre1c	Pqbp1
Gbp9	Adck5	Cox16
Csf2rb	Aptx	Rarres2
Zcchc11	Prkar2a	Abca8a
Psmd1	Timm13	Agtr1a
Acsm5	Sephs1	Mtfp1
Oasl1	Def8	Tuba8
Elovl3	Tuba4a	Fcf1
Mmp14	9430083A17Rik	Sult2a7
Hist1h2al	Tubb6	Rdh13
Akr1c20	Coq3	Sbk1
2610528J11Rik	Olig1	D2Wsu81e
Elovl5	Zfp60	2310033P09Rik
Alpl	Nrgn	Rai14
Tnk2	Rps20	Chac2
Marveld1	Timm10	Cd2ap
Slc16a1	Lifr	Dcdc2a
Plagl1	Clec4e	Cry2
Hhip	Dirc2	Klhl21
Ufd1l	Tomm20	Ugt1a9
Pfdn6	Cdk7	Lrp3
Dctpp1	Sorbs1	Iyd
Ppp1r3c	Tmem123	Zbtb40
Nrep	Ces1b	Kcnn2
Ifit1	Ccdc186	Crat
Cpsf4l	Samd9l	Lrrc32
Wfdc17	Dtwd2	Cirbp
Ptch1	Cops6	Pgk1
Maff	Dph7	Gm561
Stk10	Ntn4	Sardh
Atp11b	Itga10	Sparcl1
Dbp	E430025E21Rik	3010026O09Rik
Eif1a	Hacd4	Tab2
C1qc	Phf5a	Acvr2b
D2hgdh	Lsm1	Plekhf1
Ephx2	Dap	Tbc1d30
Lect2	Fbxo40	Lhpp
Map2k2	Rsu1	Tef
Jmjd8	Gclm	Rpf1
Pde4c	Mum1	Pank3
Dexi	Tlr9	Smagp
Slc30a10	Dtx3l	Dpm3
Tnc	Plscr4	Aldh2
Mib1	Nckap1l	Mrap
Ppp1r12c	Ms4a6d	Eif4a1
Mgmt	Snx9	Spc24
Cyp7b1	Trim39	BC024139
Bgn	Scd2	Nubpl
Synj2	Vmo1	Eef2k
Dhrs7	Wwc1	Acly
Mpeg1	9030624G23Rik	Slc41a2
Col6a2	Tmem186	Bach1
Cxcl13	Plekhg6	Dll1
Erlin1	Pkm	Flt1
1810008I18Rik	Ppp4r1l-ps	Larp1
Gemin2	Atg2a	Dynlrb1
Wee1	Ccnj	Kifc3
Csf2ra	Cfap74	Xdh
Etnk2	Dock10	Lum
Tbx20	Exosc2	Ces3b
F2r	Retsat	Grem2
Gm3704	Cib1	Ddr2
Uroc1	Higd1a	Dnajc2
Emp1	Aph1c	Mtnr1a
Jund	Cops5	Slc2a2
B2m	Zfp689	Tln2
Rbm42	Wdfy4	Ddx24
Sepsecs	Slc11a1	Gsap
Tspan7	Ifi204	Tjp3
Nedd4l	Atp5o	Fos
Onecut1	Tbc1d8	Dedd2
Nbeal1	AI607873	Kras
App	Sugt1	Haao
Cbs	Ccnt1	Zfos1
Rps28	Ciita	Copb2
Rps15a-ps6	Bin2	Rlim
Snx10	Slc17a8	Azin2
Prelp	Slc36a1os	Des
Clpp	Zfp775	Inhbe
Topbp1	Arhgap17	Rps26
Nudt18	Pgm1	Cd83
Zbtb20	Cyth4	Aifm3
Phf23	Serpine2	Tkt
Acmsd	Lrrc8d	Mybbp1a
Lyplal1	1190002N15Rik	Rap2a
Cys1	Prkca	H2-D1
Dab2	Uba1y	Rtn4rl1
Sart1	A330023F24Rik	H2-Q10
Tgm2	Slamf9	Eme2
Pom121	Myo1d	Ldha
Ccdc80	Arhgdib	Fbxo3
Filip1l	1700094D03Rik	Hsd17b6
Lepr	Epb41l5	Gm4737
Cd300ld	Serpina1a	Tm7sf2
Nr1d2	Shroom1	P4ha1
Elmo1	Klf3	Eif5b
Tmem87b	5530601H04Rik	Cd93
Daam1	Dna2	Prdm2
Naa15	Slc38a9	Slc2a8
Fam65b	Creb3l2	Pknox2
Slfn8	Mr1	Id2
Asb7	Serf2	Nop58
Ppp1r9a	Sf3b1	Pop4
Csrp1	Ms4a6b	Svip
Tmed5	Taf8	Syde2
Rom1	Apol9a	Ell3
Nmrk1	Ranbp3l	Ndufc2
Invs	Clns1a	Gm32511
Ago2	Masp1	Rhbdl1
Fbxl5	Zfp706	Dhx58
R3hcc1l	9830147E19Rik	Asb13
Rps15a-ps4	Nfasc	Gorasp2
Mipep	Riok3	Tjp2
Actb	Isg20	Idh3b
Hsd3b2	Slfn1	Kdr
Pea15a	Rras	Manf
Cyb5d1	Ctse	Cers2
Ccl6	Epm2a	Cpt2
Car8	F13a1	Cog8
Cyb5r3	Ube2l6	Rhobtb1
U2af1	Ano6	Pdia4
Lsm7	Them7	Cyp4a12b
Tulp3	Eif1ad	Smarca4
Setd7	Eif2ak3	Pdcd5
Acad12	Prkx	Plin2
Impg2	Tgfbr2	Rap1gap
Ptpru	Usp14	Fdft1
Reps1	Bccip	Chrna2
Fam109a	Fam207a	Vipr1
Rbm3	Hint1	C330006A16Rik
Cebpe	Loxl2	Tmc7
Wnt9b	Zfp719	H2afz
Igsf11	Rps5	Ranbp1
Gpr108	Ccdc62	Nom1
Ehd4	Dennd6b	Dusp10
Ivns1abp	Dnajb9	Eif3k
Fbxl18	Heg1	Slc2a9
Slc25a37	Wbscr16	Zfp771
Hmbox1	Mrm1	Meis2
Nr1i2	Hpcal1	Nr2f2
Gas6	Spn	Gngt2
Serpina1e	Cyp2f2	Cyp1b1
Nrg4	Nme1	Nup93
Lnpep	Tmtc1	1810022K09Rik
Fam46c	Mob3a	Adhfe1
Polr2l	Rpl17	Nqo1
Hnf4aos	Grk1	Agl
Nsdhl	Ptov1	Nrp1
Mid1ip1	Fanci	Tceb2
Tpcn1	Csrp2	Thbs2
Agxt2	Nags	Kpnb1
Cyp4a10	Slamf8	Hspa4
Gsta2	Tbc1d31	Mab21l2
Ppp1r9b	Eml5	Eps8l2
Aif1	Aldh18a1	Thrb
Cmpk2	Itfg2	Abhd15
Kcnk1	Ppbp	Bmf
Casp7	Zfp58	Sprn
Pla2g16	Gm8234	Klf16
B4galt5	Elp6	Rnf144a
Mast1	Acp1	Slc19a1
Ptprt	Mtf2	Scara3
Tomm6	Tpd52l2	Smo
Mxd4	Gm4285	Lpar1
Vim	Sfi1	Gabra3
Nr4a1	Wdr4	Rnaset2b
Ramp2	Gimd1	Gm15408
Hsd17b13	Cyp2c37	Erf
Jchain	Ms4a4b	Fam134a
Map3k5	Mtx3	Rtkn
Gdap2	Zfp593	Aco1
Fam49a	Zpr1	1110059E24Rik
Lars	Zfp110	Cd38
C1d	BC003965	Edn1
Mndal	Gm5150	Gse1
C920021L13Rik	Hal	Ly6f
Slc35f1	Rps23	Ankrd50
Cd63	Zfp446	Gbp11
Atxn10	Enah	Hsp90b1
Rgl1	Nob1	Ddx46
Unc5b	Nrg1	Sbds
Phip	Pank4	Lrrc56
Ccdc12	Dtwd1	Clec1b
Isoc1	Mocs2	Ppp1r14a
Rhod	Ikbkap	Slc38a3
Lamtor4	Phb	Rcn1
Ces2e	Zfp945	Fars2
Pfkfb1	Slc25a33	Adarb1
Tpp1	Rfesd	Cebpzos
Itgam	Pradc1	Nostrin
Rcn3	Rapgef3	Hnrnpl
Ttc7	Sap18	Cltb
Serpina7	Creb3l1	Dnajb1
Tmem176b	Itga9	1190007I07Rik
Wdr83	Zfp949	Ssb
Tnnt2	Brwd1	Tspan18
Psmc2	Supt4a	Rars
Wrnip1	Rgs2	Ktn1
Ttpa	Sparc	Ppfibp1
2016-09-09	Zfp869	Coa6
Smim1	Arhgap30	Sptbn1
Srgap3	Abca14	Ndfip2
Atr	Serpinh1	Pdgfb
Cetn2	Sphk2	Per2
Creb3	Sra1	Echdc3
Csf1r	Atg101	Rdh9
Krt8	Cd2bp2	Kcnk5
Zbtb16	Nufip1	Mta3
Tmem97	Sntb1	C6
Brix1	Shisa5	Yif1b
Ido2	Fgfr1op	P2ry1
Phf11b	Hnrnpul1	Stard5
2610035D17Rik	Traf2	1300002E11Rik
Dcaf15	Ighmbp2	Mtrr
Arid5b	Rapgef4	Bcl7c
Abca9	Blnk	Tert
C1qtnf1	Ikbkg	Ces1d
H60c	Ogfod2	Taf9
Uhmk1	Abhd2	Eif3c
Cntnap1	Gjc3	Sgk2
Slc22a27	Trip11	Tax1bp1
Plpp1	Cd53	Ets1
Gnl3	Fmnl1	Foxp4
Ern1	Olfr613	Mpst
Arhgef16	Oas3	Vwf
Pde8b	Gm16548	Ltv1
Pold2	Cyp17a1	Ildr2
Slc22a29	Kdm3a	Snx3
Cyp2a22	Rpl31	Abcg5
Olfml3	Mrps33	Zfp608
Sftpa1	Rps21	D230025D16Rik
Ppa1	Rps18	Csrnp1
Angptl4	Card11	Efhd2
Gstm6	Kctd12	Sult1b1
Lrfn3	AB124611	Ppp2ca
Fmo1	Gm30505	St6galnac3
Lin7a	Med28	Mup17
Nin	Scimp	Slc28a1
Frzb	Fgf1	4930480G23Rik
C1qa	Dact2	Ttc19
Spred1	Myo1g	Elmod3
Rbbp4	Vps16	Atp5k
Pacs2	Zfp595	Dnase1l3
Ebna1bp2	Adap2	Ocstamp
Gtf3a	Pfn1	Ift140
Bcap29	Cpsf3l	Pcnt
Col6a1	Ssh1	Phtf2
Ablim3	Alkbh7	Gpd1l
Tmem243	Slfn9	Stap2
Prkag2	Ccl3	Fam124a
Marcksl1	Ikzf1	Cutal
Inf2	P2ry12	Prss8
Nrxn2	Serpinb8	Dgcr2
Il12rb1	Rarres1	Lamb2
Tbl1xr1	Lyve1	Gng5
Hdc	Tbkbp1	Ehd3
Ttll5	Itpkb	Klhl24
Sdf2	Nhp2	Slc25a38
Itga5	Nfix	Ppp2r5c
A130010J15Rik	Pydc4	Zbtb14
Mup21	Acod1	Pusl1
Sema6d	Kctd15	Sema4g
Scly	Txnip	Hspa5
Il22ra1	Ncf1	Gyg
Echdc1	Hipk2	Snrnp25
Acta2	Gm20337	Net1
Eif3i	Slc13a2	Ubtd1
Mvd	Sdcbp2	Pglyrp2
Bmp5	Cth	Fam122a
Spp1	Trmt2a	Ppp1r3b
Sipa1l2	Arhgap25	Zbtb4
Pym1	Abhd14b	Hsd17b2
Rbm8a	Ndufa11	Klf15
Zfp423	Tmem86a	Lmod1
Nsun4	Stx5a	Psmd14
Edrf1	Eny2	Fmo2
Izumo4	Rdx	Tmc6
N4bp2	Zfand5	Vps37d
Frat1	Stk16	Bcl9
Gch1	Hlcs	Anp32a
Zfp612	Gm14015	1110034G24Rik
Myl12b	Acsf2	Hdac2
Opa3	Cldn2	Gldc
Cend1	Gin1	Pdgfra
Lsr	Dlgap1	Micu1
Csf1	Mul1	Ctsc
Saa1	Ttc39aos1	Taf10
Usp53	Hck	Adgrf5
Gstm1	Gstp2	Reep3
Gcat	Arl8a	Polr2j
Acat2	Man2b2	Cdc14b
Gm4952	Psmb9	2016-09-11
Slc30a1	Smpdl3a	Dynlt1b
Mbd2	Zfp672	Fbxl15
Tusc3	Gm5148	Gm6548
Acsl3	C330007P06Rik	Lamb1
Tubgcp4	Srp9	Zfp746
Mob1b	Zfp846	Mrpl9
Lsg1	Papd4	Akr1c13
Plscr2	Hacl1	Sh2d4a
Aldh4a1	Irf3	Adra1b
Rab12	Ddx60	Abhd17b
Nr2c2ap	Nat8f2	Ppfibp2
Slc43a1	Tbxas1	Pcca
Vsig10	Kbtbd3	Cox7c
Ngef	Tnfsf12	Gata4
Phf24	Adh1	Tvp23b
Vdac1	Tlr5	Vnn1
Vgll4	Angptl2	Chst15
Arhgef10l	Polr3e	Fam83h
H2-Q4	Ramp1	Scara5
Pecam1	B9d2	Madd
Car2	Map4	Aifm2
Olfm1	Hk2	Esrra
Mapkapk3	Abcg1	Ftsj3
Fgfr1	Trmu	Tsc22d1
Oma1	Cd44	Med8
Pou6f1	Polr1e	Pgm2l1
Slc5a6	Mrps25	Zbtb11os1
Axl	Zscan12	Acnat1
Clock	Nelfcd	Serpine1
Sf3b3	Wbp5	Rbm47
Slc22a26	Cct6a	Scamp5
Tab1	Bhlhe41	Cry1
Elp2	Cd52	Gm3893
Gfra1	Pilra	Cct2
Cd79b	1810032O08Rik	Echs1
P2ry4	D17H6S53E	Srebf2
Tmem204	Cmtm3	Cnn3
Aldh1a7	Baiap2l1	Gm15401
2410015M20Rik	Orm2	Cd300lg
Rack1	Cd274	Arhgap31
Myo5a	0610040B10Rik	Agtrap
Papss2	Prpf40a	Por
Btbd7	Mfap3l	Slc37a4
Tex30	Cxcr2	Susd6
Psmd6	Sox4	B3galnt2
Tnfrsf14	Fam49b	Romo1
Fbxw9	Anks3	Snrnp27
Gchfr	Vapb	Pdk1
Dpy19l1	Nfx1	Myh10
Tnip1	Tbl1x	Ywhaz
Cenpq	Agbl3	1700018L02Rik
Fam111a	Trnt1	Sugp1
Mylip	Zfp623	Optn
Bend3	Adora1	Pinx1
Ctsl	Garem	Abcb8
C5ar1	Psma5	Map7
Tango2	Gm12250	Rasgef1b
Rab7b	Ercc5	Per3
Dysf	Chm	Tomm7
E2f1	Myof	Sdhc
Mgl2	Urgcp	Taf1c
Mtmr11	Cgnl1	Cbfa2t3
Clpx	Arfip2	Tbck
Fmo5	Cela1	Ube2e2
Lrp11	Hgf	Dclre1a
Stim2	Utp14a	Spry1
Cfp	Aplp2	Akr1c6
Pip4k2a	Itpr2	Tgoln1
Siah1a	Ccl5	Gtf2f1
Cyp2b9	Aamp	Tug1
Rexo2	Ahctf1	Msantd4
Ctdspl	Dnlz	Slc25a5
Mup16	Myh9	Fzd6
Klk1b4	Aga	Eif3b
Ces2g	C1ra	1700025G04Rik
Prtn3	Nos1ap	Mpv17l
Irak3	H2-Eb1	Slco1a1
Sdc1	Mlkl	Azin1
Cd320	Smu1	Sh3pxd2a
Psenen	Xcr1	Adamtsl2
Lyrm9	Strn	Ppat
Npr1	Pdcd4	Gabpb1
Phlda1	E130012A19Rik	Cdc42bpg
Slc39a5	Plcg2	1500017E21Rik
Rpn1	Gimap9	Pmepa1
Sssca1	Mgat4b	Dhcr7
Timm23	Cbx1	Gja1
Cyp4a31	Cxadr	Blcap
Fnip2	Trub2	Zfp385a
Fchsd2	Fh1	Apol7a
Tmem263	Gm1966	Gpr146
Ttc9c	Mpv17l2	Tubd1
Usp2	Mrpl2	Dtnbp1
C9	Nsun2	Slc35f6
Ppl	Crls1	Cfdp1
Gck	Frmd4b	Gm14420
Jun	Pak1	E130311K13Rik
Hdac11	Zfp119a	Htatsf1
Col4a1	Tmem100	Rabl3
Mt2	Eif2b1	Fbxo18
Tmsb4x	Mki67	Slc9a3r1
Mcm3	Sp110	Cenpw
Pcsk9	Cfap126	Cdk2ap1
Tmem14a	Ly86	Trpv2
Chrna4	Znhit3	Hr
Dtna	Adamdec1	Cpsf6
Hcn3	Stra13	Nsrp1
BC068281	Stx11	Nsfl1c
Cald1	Dpp3	Wwox
Rpl7	Nubp1	Rft1
Apof	Gbp5	Atp2a2
Cygb	Prorsd1	Serping1
Pcp4l1	Pptc7	Ndnl2
Rgs1	Rasa3	Tgm1
Srebf1	Gnl1	Mgp
Fam63a	Nsun3	Adssl1
Slc10a5	Clec12a	Ilf3
A430046D13Rik	Dph5	Mfsd3
Kif13b	Vmn1r65	Sigirr
Slc46a3	Mettl2	G3bp2
Tubb4b	Znhit2	Traf3ip2
Fkbp14	Micu3	2610008E11Rik
Ccdc125	Cobll1	Nasp
Ciart	Lcp2	Acy1
Tcf7l1	Ddx39	Smurf2
Epha1	Zfp937	Arid3a
2210016F16Rik	B930025P03Rik	Loxl4
Itpkc	Tex264	F9
Ssfa2	Mob4	Nudt2
Cln5	Edc4	Galk2
E130309D02Rik	Nfe2l2	Tyk2
Fkbp5	Actr10	Smarce1
	Hip1	Pnrc2
	Cpxm1	Rab36
	Zfp940	Dusp3
	Rassf4	Dcn
	Il11ra1	Adh6-ps1
	Tbcc	Myh11
	Gm17066	Gba2
	Zscan26	Gnas
	Ckap4	Hspa1b
	P2ry13	Htra3
	Hk3	Mief2
	Lamp1	Sft2d1
	Tle3	Med24
	Arg1	Cd84
	Unc79	Ifrd2
	Bfar	2310040G24Rik
	Paip1	1600014C10Rik
	Ccdc85c	Abhd18
	Slc25a23	Twf1
	Bbs1	Leo1
	Utp14b	Psmb10
	Zfp2	Chpf2
	Clca3a1	Fam110c
	Fam213a	Lmo4
	Sema3b	Ndufa5
	Gadd45a	Galnt2
	Jpx	Gimap6
	Zfp866	Sema6a
	Nsun5	Zcrb1
	Tmem192	Acot3
	Tmem41a	Nadk
	Rad51d	Coq2
	Pkp3	Litaf
	Fras1	Plk3
	Haus2	Coq9
	Tmem189	Acvrl1
	Adck3	Vamp3
	Itga8	Rpl28
	Cps1	Prkcz
	Ttc27	Hlx
	Arhgap10	Lonrf3
	Magoh	Txn1
	Lrrc25	Cyp26a1
	2310011J03Rik	Ttc23
	Eif4e3	Abcc6
	Slc13a3	Spon1
	Prr16	Reps2
	Siglecf	Auts2
	Myo9b	Eng
	Rab11a	Exd1
	Slc25a34	Grhl1
	Zfp607	Sgms2
	Rbm15b	Tff3
	Gnptab	Pros1
	Irgm2	Cdh13
	Otub1	Rhoc
	Dab2ip	Kirrel
	Gipc2	Mapk14
	Trim27	Tmem120b
	Ifngr2	Ivd
	Kctd9	Il17rc
	Slx1b	Parp16
	Gas5	U2surp
	Eif2b4	Cyp2c29
	Prps2	Zmynd10
	Rsad1	Igfbp3
	Pcdhgc3	Cox5a
	2010111I01Rik	Fbln1
	Tceal8	Polg2
	Pnpla6	Aldoc
	Clpb	Ptgr2
	Prkaca	Faim
	Slc35d1	Adrm1
	Gtf2h5	Slc25a19
	Ugt2b38	Col27a1
	Col5a2	Plekhm3
	Snhg17	Ecm1
	Scarb1	Ndufa13
	Elmsan1	Marco
	Rgs10	Scand1
	Prex1	Adcy9
	Acsm2	Kat5
	Rnf181	Map2k3os
	Tmed9	Gdap10
	Zc3hav1	Rpl32l
	Adsl	Fbxl8
	Eif2b3	Stambp
	Gm15417	Spsb1
	Bak1	Ptprb
	Fam57a	Atad2
	Zfp867	Rnf13
	Hectd2	Ipmk
	Snhg8	Mgll
	Btc	Nqo2
	Snrpd2	Bmyc
	Cox7b	Hpn
	Ufm1	Zfp810
	Aqp7	Tanc1
	Acy3	Adar
	Zbtb49	Arpc4
	Tlr8	Tbrg1
	Rchy1	Mmab
	Rps6ka1	Cgref1
	Pla1a	Arnt
	Ccdc141	Rdm1
	Rpl31-ps12	Dmap1
	Vat1	Coro1b
	Nrf1	Anapc4
	Rap2b	Macrod2
	Pik3c2b	Psg28
	Spns2	Ano8
	Zfp414	Hps6
	Ephx1	Dnm1l
	Cox11	Tle2
	Enpp5	Capn10
	Irf6	Zc3h12c
	Dis3l2	Inpp1
	H13	Ccne1
	Rbak	Cyp2c69
	Parvb	Amy1
	Pigt	1700020I14Rik
	Shq1	Grhpr
	Chrm3	Nfkbib
	Mapk8ip3	Slc22a3
	Pira2	Agt
	Cyp3a59	Tgfbi
	Trmo	Tmem14c
	Acvr1b	Gpx7
	Cacna1d	C330021F23Rik
	Rpl12	Rdh10
	Lair1	Ndufaf5
	Ccng1	Inhbc
	Nelfe	Lamc3
	Ddx58	Cerk
	Arfrp1	Tpr
	Fancm	Ptpn9
	Arhgef11	Dnajc17
	Cped1	Fam160a1
	Fignl1	Ppp1r21
	Soat1	Aldh6a1
	Arl4c	Tmem176a
	Ftx	Plk5
	Rgs19	Tipin
	Coro2a	Gtf3c6
	Ldah	Mettl20
	Ptrh2	Lrrc4c
	Rbms1	Aars
	Wdr90	Lhx2
	Cast	Wdr46
	Lrat	Fst
	Wnk1	Acacb
	Psg29	Ddx42
	Dffb	Larp7
	Tjp1	Pex7
	Rabggtb	Sec61g
	Pet100	Fbxl4
	Mtg2	Ier2
	Rpl10a	Cnnm4
	Ddah1	L2hgdh
	Lactb2	P3h3
	Pou2f2	Psmc3
	Was	Hspa2
	Sumf2	Ndufaf6
	Robo2	Lpin2
	Cxcl1	Ankrd44
	Atg16l1	Ralgds
	Cdk5rap1	Psmd7
	Dmwd	Hnrnph2
	Zfp658	Fn3k
	Cd37	Nit2
	Nfrkb	Uba7
	Inpp5d	Brd7
	Gm19619	Mthfs
	Tifa	Pla2g7
	Zfp160	Adck4
	Clip2	Slc25a11
	Dag1	Agpat9
	Dbn1	Raet1e
	Faf1	Adamts1
	Rab33b	Osmr
	Rhob	Pitpnm2
	Plat	Epcam
	Wdfy1	Fbxw7
	Foxp2	Prr13
	Ptpra	Tnnc1
	Plcd3	Maged1
	Trappc5	Tek
	Sec61a2	Trp53i11
	2300009A05Rik	Tns2
	Rab34	Ptdss2
	Rps19	Galnt18
	Ak6	Sertad1
	Ndufa2	Cox6b2
	Gja4	Aspa
	Ptrhd1	Khk
	Amigo1	Ube2m
	G6b	Hsd17b10
	Tfdp2	Gm10548
	Nfkb2	Ost4
	Aqp4	Ttll8
	Coa3	Dvl2
	Tinag	Prdx3
	Ube2d1	Atp5h
	Zfp142	Ccl9
	Ago4	Sorbs2
	Elf4	Tpm4
	Lancl1	Vdac3
	Dennd4c	Wwtr1
	Rab40c	Fam25c
	Flad1	Tcaim
	Ccs	Slc6a13
	Sash3	Ctso
	Ubxn2a	Arhgef26
	Gm4951	Zbtb12
	Chil3	Cxx1b
	Nsmce1	Gab1
	Il10rb	Cyp1a2
	Nop9	Chchd5
	Rab10	Tmco6
	Chpt1	Nav2
	Ccdc189	4833411C07Rik
	Slc35f2	Tcerg1
	Coa7	Thra
	Bambi	Ankrd40
	Ahsa2	Acads
	BC021614	Asap2
	Clk2	Sgce
	Cx3cr1	Cwc27
	St13	Edc3
	Tmem38a	Nectin2
	Zfp629	Pdlim1
	Arfgap1	Gatb
	Fbxl12	Slc25a22
	Proz	Fam117a
	Uhrf1bp1l	Pycrl
	Mapkbp1	Arrb1
	Cpsf1	Mrpl54
	Pcsk6	Bmp4
	Zbtb48	Rab43
	Zfp770	Hsf4
	Ears2	Map7d1
	Dnajc4	Cenpb
	Emc8	Fam213b
	AY512931	Rnaseh2b
	Mettl4	C1s1
	Lrwd1	Dtd2
	Tmem45b	Zdhhc16
	Olfm3	Tigd2
	Sepn1	Flt4
	Ythdf2	Cog7
	Uba6	Vars2
	Krba1	Slc44a2
	Stk24	9430038I01Rik
	Homer1	Ctdnep1
	Smap1	Gatad2a
	Agmo	Appl1
	Ap4e1	BC030867
	Mug-ps1	Rbm14
	Bola1	Slc39a10
	Top3a	Phf19
	Cdh18	Cep68
	2310015A10Rik	Gfpt2
	Ddx54	Armcx5
	Nlrp3	Mroh6
	Gramd1b	Zfp395
	Bcas3os2	Tmem136
	Knop1	Cav1
	Cd86	Pdzd8
	Ahcy	Tnfaip2
	1810055G02Rik	Abca2
	Vsir	Kalrn
	Med17	Csad
	Capns1	Nrde2
	Fbxo4	Caml
	Ier3ip1	Tm2d1
	Alg5	Gmnn
	Dhrs9	Hnrnpu
	Ralgapa2	Ndufc1
	Als2cr12	Tmem134
	Dek	Rnf24
	Dhx30	Slu7
	Rab5b	Rrbp1
	Txndc16	Esrrb
	Snhg18	Fli1
	Tmtc3	Ngf
	Lgals4	Cwc15
	Abracl	Fam101b
	Bmpr2	Slc35a5
	Gm16973	Bmp6
	Pitpnm1	Fam160b2
	Mfhas1	Poc1a
	Wdr5	Bbs4
	Gnai2	Pard6a
	Mat1a	Podn
	Abr	Slc2a5
	Tlr13	Bclaf1
	Mfsd4b3	Paip2b
	Rnf225	G0s2
	Hif1a	Pelp1
	Eepd1	Rplp1
	Tardbp	Ppm1l
	Krcc1	Tab3
	Srrm4os	Plekhg1
	Cpne2	Esrrg
	Heatr1	Vps53
	Dennd1a	Rbpj
	Pde7b	Cyb5d2
	Gmeb2	Cxxc5
	Zfp275	Neb
	Cc2d2a	Snx24
	Adgre5	Mical1
	Ccl24	Rmdn1
	4833420G17Rik	Itih2
	Ttyh3	Pus7
	Snhg12	Stra6l
	Tyms	Jam2
	Fastkd2	Abcg8
	Il1a	Fmnl2
	Polr1a	P3h1
	Mdm4	Nf1
	Fem1a	Mup14
	Gm16702	Zfp428
	Tbc1d5	Cyp4a12a
	Rab9	Mup11
	Cbx2	Timm21
	Ehmt1	Hoga1
	Bmp1	Phyhd1
	Ifi27l2a	Hebp1
	Rnf43	Ndufb7
	Rpl27a	Galk1
	Glg1	Ddx52
	Tmbim6	Cldn12
	Zfp862-ps	Peg10
	Slc25a15	Adamts7
	Fbxl12os	Dpp9
	Irf8	Mfsd14a
	Zfp408	Rnf40
	Gemin6	Lrrfip2
	Gid8	Anp32b
	Ttc38	Icosl
	Xist	Ccdc68
	Mrpl51	Lypla1
	Sco1	Acot2
	Pwp2	Plpp5
	Taf5	Gm16551
	Hspb1	Rnf186
	Clk1	Tha1
	Ubc	Pex26
	Itsn2	Slc16a6
	BC026585	Ndfip1
	Ddi2	Slc15a4
	Zfp488	Zfand4
	Tia1	Cul1
	Cbl	2410006H16Rik
	Mri1	Rela
	Reep6	Arl5b
	Ctu2	Set
	Mmp27	Frmd4a
	Zfp870	Tmem26
	Psg23	Cenpl
	Rabep2	Capzb
	Ripk2	Ago3
	Spag1	Hspa1a
	Wipf3	Atp1b3
	Cxcr4	Sesn1
	Add1	Cyc1
	Pik3ap1	Ehbp1l1
	Arpc1b	Etv6
	Matn2	Brd8
	Tcea3	Mfap4
	Clec2d	Tmem108
	Zfp189	Podxl
	Ran	Bola2
	Ebi3	Phax
	Steap4	Rnf157
	Smim10l1	Ppp1r1b
	5031426D15Rik	Apoc4
	6030419C18Rik	Utp11l
	Snf8	Ip6k2
	Sell	Hnrnpdl
	Ccdc28b	Sec63
	Sbno2	Zmat2
	Crim1	Dhps
	Gdf3	Nln
	Stradb	Snrpd1
	Mprip	Smarcd2
	Gpc1	Rb1
	1600002K03Rik	Igf2bp2
	Atf3	Limd2
	Pde3a	Mxd1
	Uqcr10	Nkrf
	Spsb2	AI597479
	Gmeb1	Rasgrp3
	Tfip11	Foxa1
	Hras	Nedd8
	Pawr	Sstr2
	Chst12	Ttc1
	Rrm2	Nsmf
	Carm1	Pyroxd2
	Csnk1a1	Ogn
	Stab1	Tmem238
	Blvrb	Pgpep1
	Abcc10	Nop14
	Elk4	Hint3
	Jak2	Entpd2
	Ece2	Mical2
	Gbp2b	Nfia
	Ifih1	Axin2
	Nabp2	Timp2
	Srsf6	Fam53c
	Rpl7l1	Ccni
	Hgh1	Prodh
	Dpm1	Abhd17a
	Tgm4	Sgpp1
	Rnf44	Gpat2
	Pdk2	4931408D14Rik
	Fer1l5	Aldh1l1
	Rnf139	Gm13889
	C230037L18Rik	Nanp
	Gzma	Irx1
	Luzp1	Hspe1
	Pirb	4930539J05Rik
	Snhg11	2016-09-04
	Ppic	Nupl2
	Oas1a	Dnajc30
	Nup88	Prss36
	Commd10	Fam45a
	Xpr1	Uevld
	Frk	Eif4a2
	Higd2a	Rpl37a
	Rere	Rtf1
	Tti2	Fitm1
	Tnfrsf21	G6pc
	Prrc2a	Adam23
	Mapk15	Zfyve21
	Rogdi	Ppil4
	Samsn1	Tmem234
	Atp2a3	Tox2
	Prelid1	Paf1
	Tbc1d1	Hnrnpr
	Capn1	Pdxp
	Dcp1a	Tmem168
	Calr3	Serinc2
	Alad	Fyn
	Sdr39u1	Arhgap24
	Fam234b	Nxpe4
	Nedd4	C920006O11Rik
	AI662270	Chchd4
	Cd300e	Psmd3
	H19	Ppp1r11
	Prg4	BC023829
	Lmo2	Wwp2
	Phldb1	Gckr
	Cox4i1	2310005A03Rik
	Aldh16a1	Cib3
	4831440E17Rik	Atrn
	Rcbtb2	Camk1d
	Eef2kmt	Ccdc47
	Mkks	Pebp1
	Nudt22	Inafm2
	Erc2	Trabd2b
	Nfic	Btg1
	Aarsd1	1110001J03Rik
	Vmac	Sh3tc1
	Prox1	Tmem143
	Pik3cd	Fam174a
	Cep97	Tubgcp2
	Btaf1	Lox
	Exoc3l	Pla2g12a
	Gpam	Rev1
	Csf2rb2	Ybx3
	Zfp316	Rgs9
	Muc1	Daxx
	Rfng	Upp1
	Tbcel	Sec62
	Nfe2l1	Atp1b2
	Postn	Foxq1
	Ndufb3	Zfp942
	Il33	Ifnar2
	Slc7a14	Foxa3
	Tmem191c	Phf7
	Emilin2	Zrsr2
	Man1a	C2cd4d
	Uprt	Lhfpl2
	Prlr	Ano1
	Tpd52	Zbtb22
	Prrc2b	Gorasp1
	Akna	Nr1i3
	Rnf141	Dcaf5
	Mad2l1	Glo1
	Oat	Dkk3
	Stxbp3	Prss23
	Ptpn22	Met
	9130011E15Rik	Gas8
	Anapc7	Anxa13
	Etohd2	Serpina4-ps1
	0610037L13Rik	Ctnna1
	Rbm24	Mpzl2
	Ube2k	Ccar1
	Zfp507	Cipc
	Med6	Ctsa
	Herpud2	Lgalsl
	Dbndd2	Syncrip
	Smim22	Smarca5
	Parp3	1110065P20Rik
	Ric8b	Col4a2
	Ctnnal1	Nectin1
	Ocln	1700034P13Rik
	Pkp1	Bbc3
	Arap1	Cpm
	Ankrd54	Slc35g1
	Fam134b	Snhg6
	Dusp11	Zfp202
	Rcor1	Cacnb4
	Zfp35	Hao2
	Taco1	Per1
	Pld3	Gaa
	Cyp2j13	Adgrg1
	Atf7ip	Gstt1
	Copz2	Myl9
	Apoa5	Sox9
	Ushbp1	Zmym4
	Gm10658	Sfxn3
	Btk	Edf1
	Lsm6	Ppp2r1b
	Ino80e	Ppox
	Vac14	Plvap
	Mertk	Cryl1
	Mettl15	Vps13a
	Gal3st1	Hmgb1
	Tmem266	Mtr
	Cyp2d10	Acadl
	Fbxw8	Acox2
	Mark4	Ly6c2
	Sdc2	Nucb2
	Elf2	Zfp180
	Nedd9	Zc3h8
	Gabbr2	Eif3g
	Tulp4	Syt9
	Cdyl2	Ndufa12
	Swt1	Xpnpep3
	D630039A03Rik	N4bp2l1
	Zfp287	Cd14
	Sec13	Loxl1
	Mrps14	Rbm33
	Fhl3	Ttc28
	Tnfrsf23	Ggnbp1
	Rps24	Npdc1
	Fam35a	Calm2
	Entpd6	Rsrc2
	Olfm2	Lmnb2
	Ccnk	Nmnat1
	Bcl2a1b	Zfp422
	1110008F13Rik	Rpl13
	Ndufa10	Lgals9
	Nectin3	Fetub
	Cdip1	Plxnd1
	Rasgrp4	Mfsd4a
	Zdhhc20	Junb
	Rpl7a	Nkiras2
	Dhx40	Cd163
	Glipr1	Itih4
	Acot8	Stk3
	Hdac6	Glipr2
	Mterf2	Dusp19
	Necab1	Pdp2
	Tcta	Iigp1
	Zfp12	Chrnb2
	Tgfa	Dock4
	Pex13	Nt5c2
	Ckap2l	Ccl25
	B230307C23Rik	Myom3
	Usp5	Atg14
	Cd7	Stx4a
	Gtf2ird2	Casp8
	Ankrd10	Plaa
	2310035C23Rik	Tars
	Btf3l4	Pipox
	Mib2	Dusp23
	Commd2	Sult1d1
	Pgd	Tle4
	Dock11	Fus
	Ndst1	Mttp
	Oscp1	C130074G19Rik
	Acot12	Cc2d1a
	Avpi1	Gars
	Ntmt1	Smg8
	Snapc4	2700062C07Rik
	Ehd2	Dhodh
	Zfp367	Naa38
	Htatip2	Dhx38
	Lrrc8c	Rad17
	Exoc3	Eps8
	Vcpkmt	Atp5e
	Rnf25	Wnt4
	BC020402	Tatdn1
	Prkrir	Dpt
	Parp14	Stbd1
	S100a4	St3gal1
	Smim13	Vsig4
	Fbxo31	Acyp1
	Tceb1	Pcyt2
	Dmpk	Mpg
	Cbr3	Fcna
	Rpl5	Gnmt
	Mtmr9	Ing1
	5730507C01Rik	Xab2
	Pfdn4	Riok2
	Rps4l	Sh3rf1
	Zfp568	Smap2
	Pde7a	Utp3
	Saa4	Atp2b4
	Gpr35	G530011O06Rik
	Zfp790	Pskh1
	Mars	Ptprm
	Zfp329	Tinagl1
	Smim4	Rprd1a
	Ly6a	Timp3
	Tgds	Zfand1
	Mrps34	Pitpna
	Cox7a2	Sdhaf4
	Stmn1	Nadsyn1
	Gm6377	Ccdc57
	Mrpl11	Zc3h12d
	Supt4b	Anp32e
	Trim44	Tlcd1
	Csrnp2	Rpa3
	Arl16	Rin2
	Il1rap	Ly6g
	Pon2	Etohi1
	Anks4b	Zmat1
	5330417C22Rik	Golga5
	Atg2b	Ackr2
	Psma7	Plcb1
	Hnrnpa1	Mad2l2
	Zfp729a	Ccne2
	Tmem71	Syf2
	Atp1a3	Cdk17
	Tmem132a	Rufy2
	Tmem183a	Nfe2l3
	Gm765	Scaf11
	Znhit6	Ik
	Asgr2	Mob3b
	Cdc34	Rpl3
	Firre	Samd4b
	Rgs18	C030037D09Rik
	Klhl15	Marcksl1-ps4
	Hs1bp3	Rnf123
	Nudt12	BC024386
	Prmt7	Ppp5c
	Alkbh4	R3hcc1
	Ndufa9	Sestd1
	Thsd1	Slc18a1
	Zfp276	Cp
	Cbx8	Inppl1
	Ipo7	Khdrbs1
	Tmeff2	Morc3
	Camk2n2	Cpne8
	Neurl4	Dclk3
	Lias	Slfn5
	Zfp335	Gpatch4
	Cxcl14	Mef2c
	B4galnt3	Mxra8
	Med20	Pcyt1a
	Rmdn3	Rasip1
	Pdlim4	Armcx3
	Ube2d-ps	Catsper2
	Pigc	Slc7a6
	Raet1d	Foxk2
	Zfyve9	Pkd1
	Extl1	Hook2
	Gadd45gip1	H1f0
	Dus3l	Rbmx
	Cabyr	Sh3bp4
	Ciapin1	Selo
	Ppm1h	Denr
	Ttc6	Zc3h10
	Rasa4	Htra2
	Thbs1	Ptpre
	Asb2	Slc43a2
	Cdan1	Leprotl1
	Helq	Trp53inp1
	2500002B13Rik	Ccdc174
	Gm10653	Aspg
	Atg4d	Vsig10l
	Nmral1	Phactr2
	Ifitm2	Snhg1
	Ppp3ca	Tmem47
	Txnrd2	Herpud1
	Cmtm7	L3hypdh
	Senp5	Fdxr
	Polr2a	Uqcrfs1
	Ap4s1	Zcwpw1
	Fem1c	Nrn1
	Pde6d	Arl10
	Cdk20	Pspc1
	Ptk2b	Flna
	Gtf2h3	Smtn
	Bloc1s1	Rfc3
	Gm2061	Tomm5
	Tuba1a	Fgg
	Adat3	Kctd7
	Scyl3	Tuba1b
	Wdr20	Spata6
	Irf2	Mup2
	Kctd17	Slc41a3
	Get4	Sltm
	Cdc123	Arhgap42
	6530403H02Rik	Ap1s1
	Nr4a3	Etaa1
	Gm6313	Ncald
	Arpin	Dbt
	Crygn	Mrps24
	Clp1	Oxnad1
	Lclat1	Galnt1
	Zfp362	Rnf135
	Gcnt2	P2ry14
	Rnmtl1	Gpr155
	Desi2	Plxdc1
	Psen2	Capn8
	Lime1	Slc5a3
	Tagap1	Umad1
	Slc17a2	Setd2
	Slc7a7	Smarcd1
	Mrpl13	Pa2g4
	Kansl3	Pdzd11
	Scrib	Prkcdbp
	Fscn1	Tmem179b
	Igsf6	Orc5
	Acot9	Nkd1
	Cycs	1700028E10Rik
	Slamf7	Cdk11b
	Dnajb12	Msi2
	Gfra2	Slc1a4
	Nr5a2	Prodh2
	Pdgfa	Scn7a
	Soga1	Rfc5
	Ubap2	Trim12c
	D7Ertd143e	D8Ertd82e
	Robo1	Armc6
	Mrps17	Gm15421
	Dxo	Trim41
	Acrbp	Jph1
	Rab3d	Hemk1
	AU022252	Odf3b
	Rpl15	Sh2b3
	Nuf2	Chordc1
	Zc2hc1c	Mettl5
	Lfng	Prob1
	Pop1	Sdhd
	Agap2	Tspyl5
	Kif26b	Ank2
	Plxna2	Tgfb2
	Trim14	Akap13
	Psmf1	Dicer1
	Uhrf1	Sat2
	Brf1	Nosip
	Rrp1b	Trim65
	AI413582	Nacc2
	E330033B04Rik	Tbca
	Eml3	Rtel1
	Clic4	Gtf2b
	Hivep3	Rhbdd3
	Baiap2	Galnt11
	Prepl	Raver1
	Ifit3	B3gnt2
	Asic1	Ak2
	Fance	Ssr4
	Gm20324	Mex3d
	Tbxa2r	Dnajc8
	Nucb1	Zbed5
	6030443J06Rik	Stag1
	Gypa	Trpm4
	Mbtd1	Ppp1r15a
	Arhgap22	Cbx6
	BC018473	Nme3
	R3hdm2	Ergic2
	Mfap1a	Fmnl3
	Spcs2	Yod1
	Setdb1	Zbtb45
	Wdr18	Frg1
	2610305D13Rik	Mecr
	2310061I04Rik	Cyp39a1
	Rrnad1	Zfp383
	Zfp87	Ift43
	Aaed1	Slc1a7
	Grwd1	Adgrg6
	Ptgfrn	Esf1
	Gpr132	Mcu
	Spire2	Rgn
	Sema3g	Tada1
	Srsf7	Bcl2l11
	Dync2h1	Mast2
	Kcnab2	Rufy1
	Ptprf	Atp6v0d2
	Anapc11	Zyg11a
	Golt1a	Tnfrsf12a
	Aoc2	Mtmr7
	Ssc5d	Zc3h13
	Eda2r	Cd207
	Mrpl57	Lrp4
	Ap1ar	Ndufb6
	Cyp3a25	A830052D11Rik
	Acap3	Rps29
	Ap3s2	Pdia6
	Tctn1	Rpl32
	Dgcr6	Lhfp
	Tead1	Cmc1
	Elmo3	Ctdp1
	Rfx1	Trmt2b
	Fam208a	Mettl16
	Slc36a4	Tspan31
	Tap1	Eefsec
	Ap1s2	Ddit4l
	Hexim1	Dqx1
	Larp4b	Fhad1
	Rfk	Rell1
	Ryk	Efna5
	Ubap2l	Clu
	Il10ra	Stk39
	Adap1	Unc93a
	Cox20	Drosha
	Jmjd4	Gm7102
	Znrf2	Tie1
	Gtpbp3	Mup5
	Zfp661	Ncl
	Gm3336	Ccbl1
	Krtcap2	Adrbk2
	Rnf144b	Cd55
	Coil	Mx1
	Dsp	Klhl17
	Lysmd3	Clasp2
	Prelid2	Mrps16
	Slc8a1	Ptpn14
	Defb1	Casp4
	Dram1	Ccdc86
	Rnd3	Med15
	Tmem87a	Gls2
	Slc30a3	Twistnb
	Pigq	Fam219aos
	Cog5	D030056L22Rik
	4931406C07Rik	H2-T10
	Ppan	Ywhae
	Arpc2	Trak1
	Car5b	Prune
	Psma2	Casp1
	Pon1	Nub1
	Hist1h2af	Pgrmc1
	Arhgap26	Rusc2
	Fbxo32	Hdgfrp3
	Smarca2	Bivm
	Hbs1l	Cdr2l
	Ndor1	Slc7a1
	Polr3gl	Pld6
	Rab3gap2	Klhl3
	Serpinb1a	Tctn2
	Tm2d3	Kif7
	Vezt	4931414P19Rik
	Muc6	Slc10a2
	Kcp	Cryab
	Slfn2	Slc25a17
	Mrps7	Cnot11
	Polr2k	Proca1
	Tiprl	Scap
	Mup3	Socs4
	Hbp1	Itpr1
	Cct3	Hsph1
	Cptp	Rnf220
	Anpep	Actn4
	D630033O11Rik	Sigmar1
	Dmxl2	Ttll4
	Tmem51	Reep4
	Unc45a	Hsf1
	Awat2	Gpatch1
	Zbtb21	Rad23b
	Irak2	Gdf10
	D8Ertd738e	Islr
	Cecr2	Tcf4
	Sgtb	Slc22a30
	Cystm1	Dpy19l4
	Gng2	Ccdc152
	Me1	Kbtbd7
	Cic	Plet1os
	Cyb561d2	Dtnb
	Ube2a	Tgfbr3
	Zfp36l2	1810043G02Rik
	Elavl1	Prkcsh
	Ppp2r5a	Nudt16
	Fuca1	Sdr9c7
	Ywhah	Ugt1a10
	Olfr856-ps1	Ednrb
	Gns	Gab2
	Zfp526	Megf11
	2810006K23Rik	Acpp
	Myo10	Ankrd33b
	Tomm40	Stox2
	Pstpip1	Dgkd
	4932414N04Rik	Nfs1
	Nucks1	Fhit
	Rmi2	Plekhg3
	Tmem88b	Timm8b
	Usf1	Scube1
	Kif5a	C330013J21Rik
	Srm	Dalrd3
	Usp35	Golgb1
	Alg13	Sfpq
	Mro	Rbm25
	Zmym2	Slc25a14
	Atp10d	Atp1a2
	H2-Q5	Thap1
	Hpgds	Ttc30b
	Zbp1	Exd2
	BC029214	Mast3
	Man2a2	Zfp143
	Phldb2	C4a
	Wdfy2	Suv420h2
	Cmip	Abce1
	Psd4	Slc25a32
	Cstb	Cyp2r1
	Rfwd2	Klhl42
	Zfand6	Sfxn2
	Atp13a1	Etfdh
	Gmps	Inhbb
	Ing3	Apobr
	Fam122b	Spry2
	Smim7	Ccdc124
	Aldoart1	Daam2
	Sertad3	1700001L05Rik
	Gas2l1	Fat1
	Sall2	Cd81
	S100pbp	Pik3c2a
	Rps15	Prss53
	Pla2g6	Chek2
	Zfp874a	Park2
	Anxa1	BC051226
	Prdm15	Morn1
	Slc26a1	Spa17
	Spic	Lamc2
	Cog2	Kcnb1
	Trub1	Vav1
	Slco1b2	Cul4a
	Taf13	Ift27
	Mcam	Sowahb
	Ugt1a6b	Mettl17
	Dvl3	B230219D22Rik
	Sema5b	Snrpa
	Mcmdc2	Lamc1
	Zcchc9	Cyp4f39
	Zfp94	Ints7
	Piezo1	Cebpa
	Rnase13	Sri
	Mest	Crtap
	Dok2	Slc4a4
	Mpc1	Nuak1
	Ppt1	6330416G13Rik
	Notch4	Ulk2
	Zfp773	Hexb
	Hif3a	Fkbp1a
	Marveld3	Tmem229b
	Zc2hc1a	Adcy6
	Zfp281	Lrrc59
	Myg1	Elovl6
	Med14	Tfpi
	Dhx36	3110082I17Rik
	Emc1	Gnpda2
	Adgrl3	Fam118a
	Habp4	Crnkl1
	Ndufv2	1700008J07Rik
	Dyrk2	Mrps18c
	Paxbp1	Pld1
	Zbtb32	Ints6
	Casc4	Alg6
	Impad1	Gm1600
	Ccny	Rxrb
	Slc25a47	Atxn2
	Cacng7	Pum3
	Abca6	Syt7
	0610009O20Rik	Col20a1
	Nop16	Vangl1
	AF251705	Pik3ip1
	Fzd1	Cep131
	Glul	Mfsd7c
	Lrrc2	Mzt1
	Mpnd	Myrip
	Tubb2b	Fat4
	Psmb3	Tmem44
	Zfp113	Fbxo25
	Dnaja4	Zfp651
	Serpina3n	Slc20a1
	Tmed8	Gm5113
	Akap8	2010001A14Rik
	Diablo	Cfap36
	Mafb	Mgme1
	Proser2	Lrp5
	Tomm40l	Thsd7a
	Il20rb	Nit1
	Hsd3b5	Smad9
	Nrp2	Pim2
	Tmx1	Plk2
	Uqcr11	Gtf2a2
	Rhbdd2	Gpr135
	Acadvl	Rala
	Clta	Hyal3
	Runx1	Gria2
	Stat5a	Psme3
	Tmem184c	C730002L08Rik
	Acaa1a	Clcf1
	Frs3	Emcn
	Gm13375	Spryd3
	Cttnbp2nl	Pcolce2
	Rn45s	Tmed1
	2310034O05Rik	Krt23
	Cyba	Arl2bp
	Rhoj	Prkar1a
	Nfxl1	Tmem25
	Zfp472	Farp1
	Nif3l1	Camk2d
	Nol3	Smad6
	Znf41-ps	Mus81
	Lyrm4	Rrp1
	Fam195a	Nol10
	Rpsa	Tro
	2016-09-07	Adh4
	Suv39h2	Ddx20
	Uba52	Pabpc1
	Zfp128	Ptma
	Zfp174	Ets2
	Fabp7	Rps19bp1
	Trim30d	Klc3
	Nubp2	Hmgb2
	Tmem161a	Atpif1
	Mup6	Ofd1
	Sh3kbp1	Ccdc181
	Rasl10a	Pin4
	Spred2	Endog
	Fam43a	Tmem42
	Slc12a9	Fbln5
	1700123O20Rik	Timm9
	Lpcat4	Zbtb7c
	Rarb	Tmem150a
	Zak	Atrip
	Fam222a	1810064F22Rik
	Msra	Ankrd13b
	Tmem70	Lmna
	Gtdc1	Dock5
	Mrpl34	Mfsd12
	4921507P07Rik	Lrrc45
	2610037D02Rik	Tspyl2
	Pik3r1	Plppr5
	Rictor	Csnk2b
	Lsm11	Gda
	Nckipsd	Actr6
	Spg7	Tex261
	Commd8	Clstn3
	Fam107b	Clip3
	Mto1	Ddx1
	Wrn	Scnm1
	Mdp1	Cdc42se2
	Plekhm1	Hist1h1c
	Aldh7a1	Robo4
	Esyt1	Fermt1
	Zswim3	Hmgcl
	G6pdx	Nmnat2
	Adh7	Rbm7
	Churc1	Tmem8
	Napb	Gm3776
	9530082P21Rik	Pla2r1
	Bcl6	Dusp12
	Snrnp200	Fgfr3
	Pdcd11	Hk1
	Fbxo28	Pop5
	Ly96	Cep85
	Tmem63b	Neurl3
	Nfkbil1	Mpp7
	Susd2	Mob3c
	Ap2m1	Cd200
	Atp5j2	Pcdh12
	Slc19a2	Rtn1
	Sprtn	Cysltr1
	F10	Nav1
	Sfrp5	Dgkq
	Fam114a1	Macrod1
	Crybg3	Fam19a5
	Zfp59	Zfp385b
	Zfp606	Fxyd1
	Ybey	Foxo1
	Fgd4	Bet1l
	Ppp1r2	Hscb
	Cyp2c38	Dnajc7
	Tbc1d9	BC024978
	Tceanc2	Ccdc14
	Epb41l3	2510009E07Rik
	Gng10	4930581F22Rik
	Lrtm2	Osgin1
	Zfp112	Wdr74
	A630076J17Rik	Tmem9
	Zmym1	Tnpo1
	Midn	Mmp11
	Stxbp1	Hars2
	Prmt1	Plcl2
	Zap70	Abca1
	Pydc3	Ptges2
	Abtb2	Chrdl1
	Pgls	Psmd11
	Dap3	Odf2
	Miip	Patl1
	Myo7a	Cntfr
	Zfp282	Usp31
	Pm20d1	Klkb1
	Myo18a	Gpatch11
	Fkbp9	Dio3os
	Lmnb1	Cwc22
	C2cd2l	Cdnf
	Coro7	Smlr1
	Cdkn1c	Sox6
	Gtf3c3	Tmub1
	Intu	Tmem173
	Rnd1	Upf3b
	Tbpl1	Nipa2
	Rad51b	Efemp1
	Galt	Doc2g
	Mx2	Cnrip1
	Rbm12b2	Gatsl3
	Wdr59	Gm10516
	Pigb	Kbtbd8
	Kiss1	Acot4
	Sde2	Pttg1
	Tex2	Crebl2
	1600020E01Rik	Gm17296
	C3	Pms1
	Tubb4a	Hspa4l
	Iqsec2	Sema3d
	Kmt2b	B4galt6
	Rab7	Isyna1
	Ttc7b	Adamts2
	Plin3	Coro1c
	Cars2	Sema5a
	Dedd	Rnd2
	Ccdc9	Trim12a
	Ubash3b	Tsen54
	Zfp692	Fam83f
	Adcy7	Tmem56
	Phf11d	Fbxo6
	Snap23	Timd4
	Mau2	Cntln
	Yae1d1	Sptan1
	Eif2ak1	Ltbp4
	Sipa1l3	Carns1
	Maged2	Slc16a9
	Mctp2	Rpap3
	Igflr1	4932438A13Rik
	Smg5	Unc119
	Tgm3	Ldhd
	Zfp53	Fam220a
	Lcp1	Rab23
	Utp23	Cd3eap
	Mansc1	A630020A06
	Fam172a	1110019D14Rik
	Ndufs8	Ednra
	Cep76	Fads6
	Psmd2	Zfp398
	Cobl	Ccdc85b
	Doc2a	Paqr8
	Abhd14a	Ddx21
	Tmppe	Bre
	Zfp691	Tmem219
	Dgcr14	Igf1r
	Asap1	Plcg1
	Chd8	Chchd6
	Ndufa4	Atp5l
	Larp1b	Trim21
	Prpf4	Fhdc1
	Marcks	Sfr1
	Gm4890	Capn3
	Nifk	Utp6
	Szt2	N6amt1
	Ptms	Pxdn
	Rps8	Tmco3
	Acot11	Hist1h4d
	Ice1	Trp53
	Ovol3	Glt1d1
	Rab17	Lmbr1l
	Btg2	Egflam
	Stard8	2700094K13Rik
	Rpap2	C1qtnf7
	Ccnl2	2410004B18Rik
	Chrd	Ccdc66
	P2ry6	Mtus1
	Atp5sl	Spats2
	Golim4	Gstm4
	Rabgap1l	Shisa9
	Tmem28	Pmaip1
	Zbtb6	Rps6ka3
	Setd1a	Acyp2
	Wsb1	Caprin1
	Tnfaip8l3	Ubtd2
	B930041F14Rik	Gm14322
	Sik1	Tmcc2
	Btd	Lmntd2
	2610005L07Rik	C730036E19Rik
	Slc22a7	Tarsl2
	Cd3e	Ap5s1
	Hif1an	2210417A02Rik
	Pdgfrb	Gatc
	Rpp14	Mmp17
	Zkscan5	Tgif1
	Maf	Zfp664
	Skap2	Abcc2
	Plp1	Dact3
	Med29	Cd302
	Smc4	Maml2
	Rmdn2	Slc22a1
	Gm16796	Slc22a28
	Fam69a	Gpx1
	Kcnj10	Lrig1
	Zfp868	Nr2c2
	Kptn	Cacna2d1
	Mettl6	Sin3a
	Tram2	Lsm5
	Me2	Lyst
	Adamts12	Med27
	Mier3	Gm13139
	Setd8	Hn1
	Itgb2l	Bcl3
	Slc38a1	Ctcflos
	Zfp78	Ormdl1
	Erh	Noa1
	Gabarapl1	Arrdc2
	Rcc1	Uaca
	Cks2	Ing2
	Fzd3	Ifi203
	Epas1	1700052K11Rik
	Gm4710	Zfp511
	Lilra5	Alkbh8
	Smpd2	Tmem208
	Cdkn3	Trim62
	Atic	Car1
	Vps11	1810014B01Rik
	Calm3	2810403D21Rik
	Gabbr1	Atxn7
	Mob1a	Dync1i2
	Ssbp4	1500026H17Rik
	Gm5069	Oxld1
	Cdc42bpb	Vps25
	2016-03-01	Alkbh2
	Nxt2	Arhgef15
	Shisa4	1110051M20Rik
	4930402H24Rik	Wisp1
	Nfil3	Zkscan7
	Metap1d	Dct
	Ltb4r1	Dyrk1a
	Ptger2	4932411N23Rik
	Diexf	Slc52a3
	Llgl2	Rps13
	Dhx15	Npc2
	Igsf5	Cox6c
	2210013O21Rik	Krt10
	Ptp4a1	Stab2
	Idh3a	Bcl2l14
	Fam120aos	Wdr5b
	Spen	Cisd2
	Tmem256	Rpl23
	Aaas	Clec4f
	Caln1	Rida
	Pnkd	Ifngr1
	Polr1b	Ppp2r1a
	Fam89b	Aatk
	Ldb2	Adam19
	Hltf	Ap4m1
	Klf7	Bcl6b
	Saysd1	Slc29a2
	Irs2	Antxr1
	Sars	Nrxn1
	Nap1l3	Prr5
	Hdac9	Adamts15
	Parp11	Eif1b
	Ccdc142	Lrrc75a
	Epb41l2	Kifc2
	Zfp874b	Bdh2
	Ebp	Plin4
	Nlrp1a	Fbln7
	BC021891	Nmnat3
	Cope	Cxx1a
	Lrrc29	B3gnt3
	Pex16	Tmem29
	Rhpn2	Vps72
	Tifab	Colec11
	Mlycd	Tlr4
	Psmg4	Nupl1
	Mesdc1	Rangrf
	Chad	Pelo
	Drc1	Traf1
	AU041133	Serinc3
	Tmem86b	Tmem241
	Brdt	A630001G21Rik
	Ncam2	3110039I08Rik
	Ccr1	Dcakd
	G6pc3	Bco2
	Gpr153	Fam60a
	E2f4	Lipt2
[truncated: 140 more rows]

## Sheet: CDvsHFD_overlap_CDvsCR_groups
Up HFD, up CR	Down HFD, down CR	Up HFD, down CR	Down HFD, up CR
1810008I18Rik	2210016F16Rik	2010003K11Rik	2410015M20Rik
2610528J11Rik	2610035D17Rik	Actb	4930481A15Rik
9030617O03Rik	3930402G23Rik	Adgre4	A130010J15Rik
9030619P08Rik	5033403H07Rik	Aif1	A430046D13Rik
9130409I23Rik	Aass	Anxa2	Acmsd
A1cf	Ablim3	Anxa5	BC089597
Aacs	Acot1	Apbb1ip	C1d
Abca9	Acta2	Apoa4	C920021L13Rik
Abcb1a	Agxt	App	Car8
Abcd1	Amdhd1	Axl	Cd320
Abcd2	Ang	B2m	Chid1
Acad12	Angptl4	B430212C06Rik	Cpsf4l
Acat2	Apof	Bgn	Cyp2c54
Acsl3	Arhgef10l	Bmp5	Cyp3a11
Acsm5	Arl4a	C1qa	Dctpp1
Acss3	Asb7	C1qb	Edrf1
Ago2	Atoh8	C1qc	Eef1b2
Agxt2	Atr	C1qtnf1	Eif3i
Akr1c20	Atxn10	C3ar1	Eif4ebp3
Aldh1a7	Avpr1a	C5ar1	Etnk2
Aldh1b1	BC004004	C9	F7
Aldh4a1	Bcap29	Cald1	Fam109a
Alpl	Bend3	Capg	Fbxw9
Aqp11	Brix1	Ccdc3	Fkbp5
Aqp8	C8b	Ccdc80	Gcat
Arhgap21	Cadm4	Ccl6	Gch1
Arhgef16	Cbs	Cd300ld	Gchfr
Arhgef9	Ccdc12	Cd48	Gemin2
Arid5b	Ccdc125	Cd5l	Gm5766
Atp11b	Ccnf	Cd63	Gpr108
B4galt5	Cdk9	Cd74	Gsta2
BC068281	Cend1	Cd79b	Gstt2
Bhlhe40	Chic1	Cdh5	H2afv
Btbd7	Clock	Cfd	Hnf4aos
C77080	Clpp	Cfp	Il12rb1
Car2	Clpx	Cidea	Itpkc
Car3	Col13a1	Cidec	Izumo4
Car5a	Creb3	Ckb	Lamtor4
Casp7	Ctdspl	Clec4a1	Lyrm9
Ccnd1	Ctsl	Clec7a	Map3k5
Cd36	Cxcl13	Cmpk2	Mast1
Cebpe	Cyp4a10	Cntnap1	Mccc1os
Cenpq	Cyp4a14	Col14a1	Mcm10
Cep85l	Cyp4a31	Col1a2	Nars2
Cers6	Cyp7b1	Col4a1	Ndufs4
Ces2e	Dcaf15	Col5a1	Nme2
Ces2g	Dpy19l1	Col6a1	Nr1i2
Cetn2	Dtna	Col6a2	Nsun4
Chrna4	Dysf	Col6a3	Pde4c
Ciart	E030018B13Rik	Csf1	Pfkfb1
Cln5	Ebna1bp2	Csf1r	Pla2g16
Cryz	Ehhadh	Csf2ra	Polr2l
Cxcl9	Eif1a	Csf2rb	Rack1
Cyb5b	Elovl3	Csrp1	Rbbp4
Cyb5d1	Elp2	Ctss	Rd3
Cyb5r3	Ephx2	Cybb	Rpl36
Cyp2a22	Fam63a	Cygb	Rpl37
Cyp2a4	Fbxo8	Dab2	Rps15a
Cyp2b9	Fgfr1	Dio1	Rps15a-ps4
Cys1	Fkbp14	Ehd4	Rps27a
D2hgdh	Frat1	Elmo1	Rps28
Daam1	Gadd45b	Elovl5	Rps3
Dbp	Gdap2	Emp1	Sdf2
Dexi	Gfra1	Ermp1	Sftpa1
Dhcr24	Glt28d2	F2r	Slc43a1
Dhdh	Gm15441	Fabp4	Smim1
Dhrs7	Gm4952	Fam111a	Snrpg
Dock8	Gnl3	Fam129a	Tango2
Dopey2	H60c	Fam49a	Tex30
Dsg1c	Hdc	Fblim1	Timm8a1
E130309D02Rik	Hhip	Fcer1g	Zbtb16
E2f1	Hist1h2al	Fcgr4
E330011O21Rik	Hnrnpa3	Filip1l
Echdc1	Il22ra1	Folr2
Epha1	Insc	Frzb
Erbb4	Insig2	Fxyd5
Erlin1	Itga5	Gas6
Ern1	Jchain	Gbp9
Fads1	Kcnk1	Gjb2
Fads2	Klhdc8a	Gpr65
Fam102a	Kynu	H2-Q4
Fam46c	Lama5	Hmox1
Fam65b	Lars	Hsd17b13
Fasn	Lepr	Ifit1
Fbxl18	Lrfn3	Igfbp7
Fbxl5	Lrig2	Igsf11
Fchsd2	Lsg1	Il2rg
Fktn	Lsm7	Iqgap1
Fmn1	Map2k2	Irak3
Fmo1	Mgl2	Itgam
Fmo5	Mmp14	Jun
Fnip2	Mt2	Jund
Foxo3	Mthfr	Krt8
Fzd4	Mup16	Lcn2
Galm	Mup21	Lgals3
Gamt	Naa15	Lgals3bp
Gas2	Nedd4l	Lgmn
Gbe1	Npr1	Lilr4b
Gbp10	Nr2c2ap	Lilrb4a
Gbp7	Nrxn2	Lpcat2
Gck	Nudt18	Lpl
Gm3704	Obp2a	Lrp11
Gm4841	Pde8b	Ly6d
Gprin3	Pdilt	Ly6e
Gsta1	Pfdn6	Lyz1
Gsta3	Phf23	Lyz2
Gstm1	Phf24	Marcksl1
Gstm3	Phip	Mbd2
Gstm6	Plpp1	Mcm3
Gtf3a	Pnp	Mnda
Hadh	Pou6f1	Mndal
Hcn3	Ppa1	Mpeg1
Hdac11	Ppp1r12c	Msn
Hmbox1	Ppp1r3c	Mtmr11
Hnmt	Ppp1r9a	Myl12b
Hpgd	Pqlc2	Mylip
Hsd3b2	Prpf31	Myo5a
Hsd3b3	Psmc2	Myo9a
Ido2	Psmc5	Ngfr
Impg2	Psmd1	Nid1
Inf2	Psmd4	Nin
Inmt	Psmd6	Nr4a1
Invs	Ptprt	Ntrk2
Isoc1	Ptpru	Oasl1
Ivns1abp	Pym1	Oasl2
Jmjd8	R3hcc1l	Olfm1
Kif13b	Rab11b	Olfml3
Klf12	Rab30	Pea15a
Klk1b4	Rad54b	Pecam1
Lect2	Rbm3	Phf11b
Lgals1	Rbm42	Pip4k2a
Lin7a	Rbm8a	Plagl1
Lmbrd2	Reps1	Ppp1r9b
Lmo7	Rhod	Prelp
Lnpep	Rit1	Prtn3
Lsr	Rom1	Psenen
Lyplal1	Rpl7	Pyhin1
Maff	Rpn1	Rab12
Map3k13	Rps15a-ps6	Rab7b
Mapkapk3	Sart1	Ramp2
Marveld1	Sdc1	Rasgrp1
Megf9	Sdsl	Rcn3
Mgmt	Serpina12	Rexo2
Mib1	Serpina1e	Rgl1
Mid1ip1	Sf3b3	Rgs1
Mipep	Siah1a	Rtp4
Mme	Slc16a1	S100a11
Mob1b	Slc30a1	Saa1
Mogat1	Slc30a10	Sdc3
Mospd2	Slc34a2	Sema6d
Mvd	Slc35f1	2016-09-09
Mxd4	Slco2a1	Setd7
N4bp2	Srgap3	Sh3bgrl3
Nbeal1	Srsf3	Siglece
Ndc1	Sssca1	Sirpa
Ndel1	Tab1	Slc15a3
Ngef	Tbl1xr1	Slc7a8
Nmrk1	Tbl3	Slfn8
Nr1d2	Tiam1	Sod3
Nrep	Timm23	Sp100
Nrg4	Tmed5	Spi1
Nsdhl	Tmem204	Spp1
Nxpe2	Tmem243	Srgn
Ociad2	Tmem263	Stk10
Olfml1	Tmem62	Synpo
Oma1	Tmem87b	Tbx20
Onecut1	Tnk2	Tcf7l1
Opa3	Tnnt2	Tgfb1
Osbpl3	Trip4	Tgm2
P2ry4	Trmt12	Tmem176b
Pacs2	Tspan33	Tmsb4x
Papss2	Ttpa	Tnc
Parp12	Tubb4b	Tnip1
Pcp4l1	Tulp3	Tomm6
Pcsk9	U2af1	Tpm3
Pde8a	Ufd1l	Tpp1
Pdpr	Vsig10	Treh
Pdxk	Wdr83	Treml4
Phlda1	Wnt9b	Trim30a
Pim1	Wrnip1	Tspan7
Pklr	Zfp612	Tyrobp
Plscr2	Zfp622	Vim
Pltp	Zfp707	Wfdc17
Pold2		Wfdc2
Pom121		Zeb2
Ppl		Zfp423
Ppp1r3e
Prkag2
Psd3
Pstpip2
Ptch1
Rest
Rgs16
Rnf19b
Scd1
Scly
Sepsecs
Serpina6
Serpina7
Sesn3
Sipa1l2
Slc10a5
Slc17a4
Slc22a26
Slc22a27
Slc22a29
Slc23a1
Slc25a37
Slc25a48
Slc36a1
Slc39a5
Slc44a3
Slc46a3
Slc50a1
Slc5a6
Smc2
Snca
Snx10
Spred1
Srbd1
Srebf1
Ssfa2
Stim2
Synj2
Themis
Thrsp
Tlcd2
Tmem14a
Tmem184b
Tmem97
Tnfrsf14
Tnfrsf19
Tob1
Topbp1
Tpcn1
Tppp
Trim7
Ttc7
Ttc9c
Ttll5
Tubgcp4
Tusc3
Ugt1a5
Uhmk1
Unc5b
Uroc1
Usp2
Usp53
Vdac1
Vgll4
Wee1
Zbtb20
Zbtb38
Zcchc11
Zhx3
