# Supplementary material for: Hyper- and hypo- nutrition studies of the hepatic transcriptome and epigenome suggest that PPARα regulates anaerobic glycolysis
Source: Sci Rep. 2017 Mar 14;7:174. doi: 10.1038/s41598-017-00267-9 (PMC5428070; doi:10.1038/s41598-017-00267-9)
Supplement: Supplementary file 3 — Supplementary Dataset 2 [file 41598_2017_267_MOESM3_ESM.xls]

## Sheet: CDvsHFD_lowCpG_all_vs_random
Motifs	foreground counts	foreground total seqs	background counts	background total seqs	p-value	FDR	Gene symbols	Motif names	Motif descriptions
M00512,M00765,M04469,M01650,M04492,M04493,M01198,M04472,M01782,M04466,M04489,M04491	609	5881	217	5881	3.7e-47	1.05e-44	Hnf4a,Nr1h2,Nr2c2,Nr2e3,Nr2f1,Nr2f2,Pparg,Rxra,Rxrb,Rxrg	COUP direct repeat 1,HNF4A,NR2C2,NR2F1,PNR,PPARgamma:RXRalpha,RXR:LXR-beta,RXRA,RXRB,RXRG,Rxrb,TR4	(TR4)2 b.s,PPAR-gamma (peroxisome proliferator-activated receptor gamma),dimeric
M00763,M00764,M02262,M00762,M00158,M00638,M00411,M02868,M02220,M01031,M02016,M00134,M03562,M01728,M03828,M04467,M02934	984	5881	479	5881	4.04e-46	5.74e-44	Hnf4a,Hnf4g,Nr2f1,Nr2f2,Nr2f6,Ppara,Ppard,Pparg,Rarg,Rxra,Zscan26	COUP, HNF-4, RAR,COUP-TF,EAR2,HNF-4,HNF-4alpha,HNF4,HNF4 direct repeat 1,HNF4A,HNF4alpha,HNF4alpha1,Hnf4a,PPAR,PPAR direct repeat 1,PPARgamma:RXR-alpha,RAR-gamma,Zfp187	Direct repeat 1,Hepatocyte nuclear factor 4,dimeric,hepatic nuclear factor 4
M03790,M02110,M02273,M03568,M03892,M02764,M04622,M01724,M01722,M02009,M02111,M02783,M02787,M02791,M03542	939	5881	449	5881	1.67e-45	1.58e-43	Hnf4a,Nr1h4,Nr2c2,Nr2f1,Nr2f2,Nr4a1,Nr4a2,Nr6a1,Rara,Rarb,Rorb,Rxra,Thra,Vdr	COUP-TF1,FXR,GCNF,HNF4-alpha,NR1B1,NR1B2,NR4A2,Nr2f2,Nur77,RORbeta,RXRalpha,Rara,T3RALPHA,TR4,VDR:RXR-alpha	complex (half-site),half-site
M00528,M00242	284	5881	72	5881	4.69e-32	3.33e-30	Ppara,Pparg	PPAR,PPARalpha:RXRalpha	PPAR (peroxisome proliferator-activated receptor gamma),PPAR:RXR heterodimers
M00260,M00040,M00228,M04225,M04223,M00045	127	5881	18	5881	6.54e-22	3.71e-20	Atf2,Hlf,Nfil3,Tef	ATF2,E4BP4,HLF,NFIL3,TEF,VBP	E4BP4,PAR-type chicken vitellogenin promoter-binding protein,cAMP-responsive element binding protein 1,dimeric,hepatic leukemia factor
M01196,M04058,M00193,M00806,M04056,M04057	305	5881	116	5881	1.15e-21	5.44e-20	Nfia,Nfib,Nfic,Nfix	CTF1,NF-1,NFIA,NFIB,NFIX	dimeric,nuclear factor 1,selection of
M00039,M00041,M00179,M00178,M00177,M00514,M00338,M02279,M00981,M00694,M01863,M00917,M01864,M01861,M01862,M00916,M02091,M00114,M01820,M00017,M03544	466	5881	242	5881	1.47e-18	5.96e-17	Atf1,Atf2,Atf3,Atf4,Atf5,Atf6,Atf7,Creb1,Crem,E4f1,Jun	ATF,ATF,ATF-1,ATF-2,ATF-3,ATF-4,ATF2,ATF2:c-Jun,ATF4,CREB,CREB1,CREM,E4F1,Tax/CREB	ATF binding site,CRE-binding protein 1,CRE-binding protein 1:c-Jun heterodimer,Tax/CREB complex,activating transcription factor,activating transcription factor 4,cAMP-response element binding protein,cAMP-response element-binding protein,cAMP-responsive element binding protein
M01259,M01200,M03895	68	5881	5	5881	1.45e-15	5.15e-14	Ctcf	CTCF	CCCTC-binding factor,monomeric
M00206,M02162,M02266,M03826,M03872,M02013,M00132,M00790,M01011,M04337,M04336,M04338	369	5881	192	5881	8.26e-15	2.61e-13	Hnf1a,Hnf1b	HNF-1,HNF-1A,HNF-1beta,HNF1,HNF1A,HNF1B	Hepatic nuclear factor 1,dimeric,hepatic nuclear factor 1
M00631,M00767	522	5881	315	5881	5.73e-14	1.63e-12	Nr1h4,Rxra	FXR inverted repeat 1,FXR/RXR-alpha
M00727,M01132,M01589,M02094,M01217,M02098,M01142,M01248,M01269,M03802	126	5881	40	5881	5.25e-12	1.24e-10	Esrrb,Esrrg,Nr0b1,Nr4a1,Nr4a2,Nr5a1,Nr5a2	DAX1,ERR2 (ESRRB),ERR3,LRH-1,LRH1,NUR77,NURR1,SF-1,SF1
M02000,M00979,M01841,M02093,M01171,M02748,M04459,M04464	126	5881	40	5881	5.25e-12	1.24e-10	Bcl6,Esrra,Esrrb,Esrrg,Pax6	BCL6,ERR1,ERR3,ESRRB,Esrra,Pax-6	monomeric
M01261,M00292,M00291,M00477,M00474,M02749,M00476,M02753,M00290,M02752,M02750	164	5881	67	5881	4.8e-11	1.05e-09	Foxa1,Foxa2,Foxc1,Foxd1,Foxf2,Foxj1,Foxk1,Foxl1,Foxo1,Foxo3,Foxo4	FOXJ1,FOXO1,FOXO3,FOXO4,Foxk1,Foxl1,Freac-2,Freac-3,Freac-4,HNF3-beta,HNF3A	FOXA1,Fork head RElated ACtivator-2,Fork head RElated ACtivator-3,Fork head RElated ACtivator-4,fork head box O1,fork head box O3,fork head box O4
M00724,M02014,M03827,M01137,M00472,M01216	127	5881	47	5881	4.09e-10	8.3e-09	Foxa1,Foxa2,Foxg1,Foxo1,Foxo3,Foxo4	FOXO1,FOXO3A,FOXO4,HNF-3alpha,HNF-3beta,HNF3alpha	fork head box O4
M01036,M02272,M00133,M04458,M04460,M04483,M04485,M04487,M04501	91	5881	28	5881	2.45e-09	4.64e-08	Esrra,Esrrg,Nr2f1,Nr2f2,Pou3f1,Rara,Rarg,Rora,Rxra,Trp53	COUPTF,ESRRA,ESRRG,RARA,RARG,RORA,RXR:RAR,Trp53,Tst-1	POU-factor Tst-1/Oct-6,dimeric
M04265,M02270,M01968,M04259,M03823,M04231,M04244,M04253,M04272	128	5881	52	5881	5.44e-09	9.46e-08	Foxb1,Foxg1,Foxi1,Foxl1,Foxo1,Foxo3,Foxo6	FOXB1,FOXI1,FOXL1,FOXO1,FOXO1A,FOXO3,FOXO6,Foxg1	IRE alone shows weaker binding,monomeric
M02015,M00130,M00809,M04236,M03843,M00742,M02827	117	5881	45	5881	5.66e-09	9.46e-08	Foxa3,Foxc2,Foxd3,Foxf1,Foxf2,Foxh1,Foxj1,Pou4f1,Zfp105	FOX factors,FOXC2,FOXD3,HFH4 (FOXJ1),HNF-3gamma,POU4F1,Zfp105	dimeric,fork head box D3
M04203,M01869,M02879,M00117,M04201,M04202,M04204	48	5881	7	5881	6.1e-09	9.62e-08	Cebpb,Cebpd,Cebpe,Cebpg,Mafb	C/EBPbeta,C/EBPgamma,CEBPB,CEBPD,CEBPE,CEBPG,Mafb	CCAAT/enhancer binding protein beta,dimeric
M02280,M01267,M03870,M03869,M02095,M00490,M02876,M02937,M04213,M04222	640	5881	471	5881	5.62e-08	8.4e-07	Bach2,Fos,Fosl1,Fosl2,Jdp2,Jun,Nfe2,Zfp691	AP1,Bach2,Fra-1,Fra-2,JDP2,Jundm2,NFE2,Zfp691	BTB and CNC homolog 2,dimeric
M00209,M00687,M00185,M00775,M02106,M02107,M00287	178	5881	92	5881	6.62e-08	9.4e-07	Nfya,Nfyb,Nfyc	NF-Y,NF-YA,NF-YC,alpha-CP1	Heterotrimeric transcription factor,Heterotrimeric transcription factor Y,Nuclear transcription factor Y subunit alpha,Nuclear transcription factor Y subunit gamma,nuclear factor Y (Heterotrimeric transcription factor)
M00965,M03795,M00766,M00647,M02021,M03809	231	5881	132	5881	7.39e-08	9.99e-07	Nr1h2,Nr1h3,Nr1h4,Nr1i2,Nr1i3,Nr2f1,Nr2f2,Rara,Rarb,Rarg,Rxra,Rxrb	CAR, COUP, PXR, RAR,LXR,LXR direct repeat 4,LXR-beta_RXR-alpha,LXR; FXR,LXRbeta:RXRalpha	direct repeat 4
M00513,M00113,M00691,M02738,M02772,M04198,M04200,M04206,M04210,M04214	280	5881	172	5881	1.27e-07	1.64e-06	Atf1,Atf3,Atf7,Batf3,Creb1,Creb3,Creb5,Jdp2	ATF1,ATF3,ATF7,Atf1,BATF3,CREB,CREB3,Creb5,JDP2,Jdp2	activating transcription factor 3,cAMP-responsive element binding protein,dimeric
M01201,M00481,M00205,M00447,M01996,M02219,M00192,M04453,M04476,M04477	76	5881	26	5881	3.34e-07	4.12e-06	Ar,Nr3c1,Nr3c2	AR,GR,NR3C1,NR3C2	Androgen receptor,Glucocorticoid response element,androgen receptor,dimeric,glucocorticoid receptor
M03829,M02112	33	5881	5	5881	2.06e-06	2.44e-05	Onecut1,Onecut2	HNF-6,OC-2
M00621,M00201,M01868,M00109	35	5881	6	5881	2.35e-06	2.67e-05	Cebpa,Cebpb,Cebpd,Cebpe	C/EBP,C/EBPbeta,C/EBPdelta,CEBPepsilon	C/EBP binding site,CCAAT/enhancer binding protein beta
M03551,M02263,M00199,M03866,M03538,M03552,M03815,M00174,M00173,M00188,M00172,M00983,M00801	162	5881	92	5881	5.35e-06	5.84e-05	Atf1,Atf2,Atf3,Atf4,Atf7,Bach1,Bach2,Creb1,Crem,Fos,Jun,Junb,Jund,Maf,Mafb,Maff,Mafg,Mafk,Nfe2,Nfe2l1,Nfe2l2,Nfe2l3	AP-1,CREB,JunB,JunD,MAF,NFE2L2,c-Fos,c-Fos:c-Jun	AP-1 binding site,activator protein 1
M00821,M00284,M02104,M03835	213	5881	134	5881	9.91e-06	0.000104	Mafg,Nfe2,Nfe2l1,Nfe2l2	NF-E2,Nrf-2,Nrf2,TCF11:MafG	TCF11:MafG heterodimers,heterodimer containing Nrf2
M00483,M02378,M01855,M00976,M01249	368	5881	264	5881	1.22e-05	0.000124	Ahr,Ahrr,Arnt,Arnt2,Atf6,Epas1,Hif1a	Arnt, HIF-1,AHR,ATF6,AhR,HIF-2alpha,HIF1A:ARNT	activating transcription factor 6
M01725,M03788,M03543,M00526,M00156,M02852	68	5881	27	5881	1.45e-05	0.00014	Esrra,Nr1i3,Nr2c2,Nr2f2,Nr6a1,Rora,Rxra	CAR_RXR (Dimer),COUP-TF2,Esrra,GCNF,RORalpha1,TR4	GCNF (germ cell nuclear factor),RAR-related orphan receptor alpha1
M00805,M03858,M02019,M03794,M04633,M02033,M03857	500	5881	380	5881	1.48e-05	0.00014	Lef1,Tcf7,Tcf7l1,Tcf7l2	LEF-1,LEF1,TCF-1,TCF-3,TCF-4	including
M00155,M04573,M04473,M04481,M04484,M04488	1267	5881	1091	5881	2.77e-05	0.000254	Nr2f1,Nr2f2,Rara,Rarb,Rarg,Rora	ARP-1 (COUP-TF2),NR2F1,RARA,RARB,RARG,RORA	apolipoprotein AI regulatory protein 1,dimeric
M01411,M01488,M01459,M01407,M01395,M00418,M01346,M01419,M03111	625	5881	497	5881	3.3e-05	0.000292	Meis1,Meis2,Meis3,Pknox1,Pknox2,Tgif1,Tgif2	MRG2,Meis1,Meis2,PKNOX2,PREP1,TGIF,TGIF2,Tgif1	TGIF (5'TG3' interacting factor)
M00097,M04064,M00139,M00360,M03992,M04060,M04061,M04065,M04067	1638	5881	1447	5881	3.39e-05	0.000292	Ahr,Pax1,Pax2,Pax3,Pax5,Pax6,Pax9,Spdef	AhR,PAX1,PAX2,PAX5,PAX6,PAX9,Pax-3,Pax-6,SPDEF	Pax-3 binding sites,Pax-6,aryl hydrocarbon / dioxin receptor,monomeric,putative multimer
M00056	5517	5881	5406	5881	3.98e-05	0.000332	Nfia,Nfib,Nfic,Nfix	myogenin / NF-1	myogenin / nuclear factor 1 or related factors
M03848,M01308,M02795,M03888,M00410,M01272,M02804,M03847,M03849,M03886	511	5881	398	5881	5.41e-05	0.000439	Sox11,Sox15,Sox18,Sox2,Sox30,Sox4,Sox6,Sox9	SOX2,SOX9,Sox11,Sox15,Sox18,Sox2,Sox30,Sox4,Sox6	SOX (SRY-related HMG box)
M01149,M01150,M01146,M01151,M01147,M01148,M02784	105	5881	56	5881	6.26e-05	0.000494	Dmrt1,Dmrt2,Dmrt3,Dmrta1,Dmrta2,Dmrtc2,Osr1	DMRT1,DMRT2,DMRT3,DMRT4,DMRT5,DMRT7,Osr1
M01390,M02968	202	5881	135	5881	0.000127	0.000975	Duxbl1	Duxbl,Duxl
M01367,M01370,M01454,M01412,M01335,M01409,M01356,M01353,M01417,M01320,M01369,M01424,M01336,M01323,M01363,M01418,M01432,M01458,M01396,M01406,M01327,M01328,M01477,M01471,M01441,M01489,M02944	100	5881	56	5881	0.000245	0.00183	Alx4,Hoxa4,Hoxa7,Hoxb4,Hoxb7,Hoxc4,Hoxc5,Hoxc6,Hoxd8,Isl2,Lhx1,Lhx3,Lhx5,Lhx9,Lmx1a,Lmx1b,Msx1,Nkx6-1,Nobox,Otp,Phox2b,Pou3f2,Prop1,Uncx,Vax2,Vsx1	Alx-4,Alx4,HOXA4,HOXA7,HOXB4,HOXB7,HOXC4,HOXC5,HOXC6,HOXD8,Isl2,Lhx3,Lhx5,Lhx9,Lim-1,Lmx-1,Msx-1,NKX6.1,OG-2,OTP,Octamer,PMX2B,Prop-1,Uncx-4.1,Vax-2,Vsx1,lmx1b
M00131,M00791,M00422,M01012,M04230	24	5881	5	5881	0.000269	0.00196	Foxa1,Foxa2,Foxa3,Foxb1,Foxj2	FOXB1,FOXJ2,HNF3,HNF3beta	Hepatocyte Nuclear Factor 3beta,dimeric,fork head box J 2
M00129,M00294,M00289,M00293,M01599,M03573	58	5881	26	5881	0.0003	0.00213	Foxf1,Foxi1,Foxl1,Foxp3,Foxq1	FKHL5,FOXP3,Freac-7,HFH1 (FOXQ1),HFH3 (FOXI1),HFH8 (FOXF1A)	Fork head RElated ACtivator-7,HFH-3 (HNF3/fork head homolog 3),HNF-3/Fkh Homolog 1,HNF-3/Fkh Homolog-8,forkhead box P3
M01334,M01440,M01448,M01386,M01330,M01382,M01421,M01475,M01461,M01349,M01371,M01233,M01393,M01235	116	5881	71	5881	0.000563	0.0039	Emx2,Evx1,Evx2,Gbx1,Gbx2,Hoxb3,Hoxd1,Lhx4,Lhx8,Mnx1,Msx2,Nkx1-1,Pdx1	EMX2,Evx-1,Evx2,Gbx1,Gbx2,HB9,HOXB3,HOXD1,IPF1,Lhx4,Lhx8,Msx-2,Nkx1-1	A3
M00104,M00106	74	5881	39	5881	0.000606	0.0041	Cux1	CDP CR1,CDP CR3+HD	cut-like homeodomain protein
M03884,M00157,M01138	96	5881	56	5881	0.000688	0.00454	Nr1d1,Rora	RORalpha,RORalpha2,Rev-ErbAaLPHA	RAR-related orphan receptor alpha2
M00096,M04062,M04066	237	5881	173	5881	0.000756	0.00488	Pax3,Pax7,Pbx1	PAX3,PAX7,Pbx-1	Pbx-1,dimeric
M01154,M00726,M00799,M00796,M00217,M00123,M00121,M04172,M04173,M00055,M00615,M01116,M04176,M04180	56	5881	27	5881	0.000931	0.00588	Arntl,Clock,Hey1,Hey2,Max,Mnt,Myc,Mycn,Usf1,Usf2	CLOCK:BMAL,HEY1,HEY2,MAX,MNT,Myc,N-Myc,USF,USF2,c-Myc,c-Myc:Max	N-Myc,USF binding site,c-Myc heterodimer (with a 26-29 kDa factor),c-Myc:Max heterodimer,dimeric,upstream stimulating factor
M00103,M00639,M00102,M00095,M01429,M03957	25	5881	7	5881	0.00104	0.00642	Cux1,Homez,Onecut1,Onecut2,Onecut3	CDP,Clox,HNF-6,Homez,ONECUT3	Clox,cut-like homeodomain protein,monomeric,transcriptional repressor CDP
M00007,M01204,M00746,M03994,M03995,M01172,M03984	305	5881	235	5881	0.00117	0.00707	Elf1,Elk1,Etv6,Sfpi1,Spib	ETV6,Elf-1,Elk-1,PU.1,SPI-B,SPI1,SPIB	Elk-1,dimeric,monomeric
M01399,M01470,M01391,M01431,M01360,M00145,M01316,M01236,M01473,M01469,M02271,M00436,M00489,M00510,M01255,M01408,M01465,M04626,M01354,M02735,M01971,M04086	173	5881	121	5881	0.00127	0.00751	Arid3a,Barx2,Dbx2,Hlx,Hoxa5,Lhx3,Nkx6-1,Nkx6-2,Nkx6-3,Pax6,Pdx1,Pou1f1,Pou2f1,Pou3f1,Pou3f2,Pou3f4,Pou4f2,Pou4f3,Prop1	Barx-2,Brn-2,Brn-3c,Brn-4,DRI1,Dbx2,HOXA5,Hlx,IPF1,LHX3b,Lhx3a,NKX6.1,Nkx6-2,Nkx6-3,Oct-1,Oct-6,POU4F2,Pit-1,Prop-1,ipf1,pax6	HB24,LIM homeobox transcription factor 3,NK related homeobox factor 6-2,POU factor Brn-2,POU2F1,POU3F1,TAAT motif is included 2-5 times in a sequence,homeobox transcription factor Pdx-1,monomeric
M01422,M01348,M01314,M01325,M01427,M01331,M01401,M01474,M01455,M01444,M01435,M01389,M01355,M01362,M01423,M01453,M01339,M01376,M01385,M02943,M02945	187	5881	133	5881	0.00131	0.00759	Alx1,Alx3,Arx,En2,Esx1,Isx,Lbx2,Lhx2,Lhx6,Nkx1-2,Pax4,Pax7,Phox2a,Prrx1,Prrx2,Rax,Rhox6	Alx3,Arx,CART1,En-2,Esx1,K-2b,LHX2,Lbx2,Nkx1-2,PMX2A,PSX1,Pax-4,Pax-7,S8,isx,lhx6.1,rax
M01416,M01434,M01373,M01351,M00729,M01426,M01464,M01375,M01723,M01451	202	5881	147	5881	0.00165	0.00937	Cdx1,Cdx2,Hoxa10,Hoxa9,Hoxb8,Hoxb9,Hoxc9,Hoxd10,Hoxd11,Satb1	Cdx-1,Cdx-2,HOXA10,HOXB8,HOXB9,HOXC9,HOXD10,HOXD11,SATB1,hoxa9
M02246,M01125,M01124,M01594,M01247,M01590	27	5881	9	5881	0.00194	0.0108	Nanog,Pou5f1,Smad1,Sox2,Tcf7l1	Nanog,Oct-4 (POU5F1),SMAD1,Sox2,TCF-3	in silico predicted,Sox2-Oct4 joint motif
M02063,M02064,M00032,M02073,M01986,M02039,M01976,M02059,M01167,M02074,M01984,M01989,M02037,M01208,M01985,M01988,M02062,M01987,M01992,M01983,M02038,M02061,M02068,M02066,M01991,M02060,M00341,M02075,M02072,M02053,M02067,M02040,M01982,M02069,M01078,M02065,M01990,M00025,M01258,M02058,M01981,M00108	154	5881	108	5881	0.00242	0.0132	Elf1,Elf2,Elk1,Elk3,Elk4,Erf,Erg,Ets1,Ets2,Etv1,Etv2,Etv3,Etv4,Etv5,Fev,Fli1,Gabpa,Gabpb1,Gap43,Spdef	ELF1,ELK-1,ER71,ER81,ERF,ERG,ETV3,Elk-1,Erg,Erm,Ets2 (c-ets-2),FLI1,Fli-1,GABP,GABPalpha,NRF-2/GABP,Net (Elk-3),PDEF,PEA3,Pet-1,SAP-1a,SAP1A (Elk4),SAP1A (elk4),c-Ets-1 p54,c-Ets-1(p54),c-ets-1 (ets1),c-ets-2,etv3,nerf	ETV1,ETV4,ETV5,Elk-1,Ets sites selected in the presence of CBF (core binding factor),Ets2,FEV,GA binding protein,Growth-associated binding protein,SPDEF,belongs to ETS class I,belongs to ETS class IIa,c-Ets-1(p54),nuclear respiratory factor 2
M00062,M00063,M00453,M00699,M00258,M00772,M03793,M01279,M01881,M01066,M03865,M01882,M03875,M03916	11	5881	1	5881	0.00316	0.0169	Irf1,Irf2,Irf3,Irf4,Irf5,Irf6,Irf7,Irf8,Irf9,Prdm1	Blimp-1,ICSBP,IRF,IRF-1,IRF-2,IRF-3,IRF-5,IRF-7,ISGF-3,PRDM1	interferon regulatory factor 1,interferon regulatory factor 2,interferon regulatory factor 7,interferon-stimulated response element,monomeric or dimeric
M04381,M04410,M01415,M00640,M00241,M01162,M04283,M04425,M00437,M01654,M04322,M04330,M04407,M04435	15	5881	3	5881	0.00375	0.0195	Alx1,Arid3a,Gbx1,Hesx1,Hoxa4,Isx,Msx2,Msx3,Nkx2-5,Nobox,Pdx1,Rax,Shox2,Vsx2	Alx1,CHX10,DRI1,GBX1,HESX1,HOXA4,ISX,MSX2,Msx3,Nkx2-5,OG-2,PDX1,RAX,Shox2	tinman homolog,DRI1 b.s,homeo domain factor Nkx-2.5/Csx,monomeric
M01287,M00644,M02100,M01808,M04177,M00184,M03575,M02101,M02781,M02823,M03831	463	5881	387	5881	0.00377	0.0195	Mesp1,Mycn,Myf6,Myod1,Myog,Neurod1,Nhlh2,Tcf3,Ubp1	HEN2,LBP-1,MESP1,MRF4,MyoD,NMYC,Neuro D,Tcfe2a,myogenin	MYCN b.s,dimeric,myoblast determining factor
M04627,M00626,M00280,M00279,M02788,M04096,M04098,M04100,M04104	58	5881	32	5881	0.0039	0.0198	Hivep2,Rfx1,Rfx2,Rfx3,Rfx4	MIF-1,RFX1,RFX1 (EF-C),RFX2,RFX3,RFX4,Rfx1,Rfx2,Rfx3	MIBP-1 / RFX1 complex,X-box binding protein RFX1,dimeric
M01967,M02028,M01108	111	5881	75	5881	0.00475	0.0237	Hoxa7,Pbx1	HOXA7,Pbx,Pbx1	Pbx consensus element (PCE); pbx binds to TGAT half site,complex of pbx with Nuclear factor pbx partner (NFPP) which is not a HOX protein class I
M01801,M02377,M02261,M00515,M04455	204	5881	155	5881	0.005	0.0245	Esr1,Esr2,Pparg	PPARgamma,ER-alpha,ESR1,ESR2,PPARgamma:RXRalpha	2 ERE half-sites with a 3bp spacer within,PPAR-gamma (peroxisome proliferator-activated receptor gamma),dimeric
M00119,M03890,M00001,M03860,M01034,M01029,M02099,M03582	146	5881	105	5881	0.00529	0.0255	Ascl1,Bhlhe40,Bhlhe41,Hand1,Hand2,Max,Mitf,Mxd1,Mxd3,Mxd4,Mxi1,Myc,Mycn,Myf5,Myf6,Myod1,Myog,Nhlh1,Tal1,Tal2,Tcf12,Tcf3,Tcf4,Tfe3,Tfeb,Tfec,Twist1,Usf1,Usf2	Ebox,MITF,Max,MyoD,TFE,TFEA,TWIST,USF2	Max,myoblast determination gene product
M00057,M01342,M00127,M02958,M02757	235	5881	183	5881	0.0055	0.0257	COMP1,Cux1,Gata1,Gata6	CDP,COMP1,Cux1,GATA-1,GATA-6	COMP1,GATA-binding factor 1
M01692,M04625,M00451,M03833	58	5881	33	5881	0.00557	0.0257	Ltf,Nkx3-1,Zbtb16	LTF,NKX3A,Nkx3-1,PLZF	NK class homeobox factor 3A
M01058,M03825,M02010,M00250,M01067	26	5881	10	5881	0.0056	0.0257	Gfi1,Gfi1b	Gfi-1,Gfi1,Gfi1b	growth factor independence 1
M01460,M01340,M01443,M01487,M01337,M01439,M01321,M01468,M01326,M01392,M01013,M01402,M01486,M01338,M01319,M01397,M01388,M01442,M01400,M01438,M01452,M04400	77	5881	48	5881	0.00576	0.026	Barx1,Bsx,Dlx1,Dlx2,Dlx3,Dlx4,Dlx5,Gsx2,Hoxa1,Hoxa2,Hoxa3,Hoxa5,Hoxa6,Hoxb5,Hoxb6,Hoxc8,Hoxd3,Meox1,Meox2,Pdx1,Vax1	Barx1,Bsx,Dlx-1,Dlx-2,Dlx7,GSH2,HOXA1,HOXA3,HOXA5,HOXA6,HOXB6,HOXC-8,HOXD3,HoxA2,HoxB5,IPF1,MEOX2,Mox1,Vax-1,dlx3,dlx5,ipf1	dimeric
M00037,M02022,M00517,M00924,M00115,M00495	457	5881	386	5881	0.00615	0.0273	Bach1,Creb1,Fos,Fosb,Fosl1,Fosl2,Jun,Junb,Jund,Mafk,Nfe2	AP-1,Bach1,MafK,NF-E2,Tax/CREB	BTB and CNC homolog 1,NF-E2 p45,Tax/CREB complex
M02914,M01783,M03922,M01816,M01865,M01175,M00649,M02281,M03567,M01273,M00933,M00196,M00008,M03807,M00931,M00932,M01837,M01587,M03814,M01219,M02023,M00720,M01597	14	5881	3	5881	0.00633	0.0277	CAC-BP,Klf11,Klf13,Klf5,Maz,Sp1,Sp2,Sp3,Sp4,Zbtb7b,Zfp148,Zfp263,Zfp281	BTEB2,BTEB3,CAC-binding protein,CKROX,FKLF,FPM315 (ZNF263),MAZ,SP1,SP1:SP3,SP2,SP4,Sp1,Sp2,Sp4,ZBP89,Zfp281	Zinc finger protein FPM315 with KRAB and SCAN domains,monomeric,stimulating protein 1
M00118,M03867,M01145,M02011,M03834,M00322,M01830,M02250,M02259	53	5881	30	5881	0.00744	0.032	Hes1,Max,Myc,Mycn	HES1,MAX,Myc,Mycn,N-Myc,c-Myc,c-Myc:Max	c-Myc site,c-Myc:Max binding sites,c-Myc:Max heterodimer
M00124,M02878,M00998,M02922,M01357	69	5881	43	5881	0.00862	0.0365	Lef1,Pbx1,Pbx2,Pbx3,Tcf7l2	Lef1,Pbx,Pbx-1b,Pbx1,Tcf7l2	homeo domain factor Pbx-1
M00966,M02739,M01202,M04498	1952	5881	1831	5881	0.00892	0.0373	Bbx,Nr1i2,Nr1i3,Rxra,Rxrb,Vdr	CAR, PXR,Bbx,VDR,VDR:RXR	dimeric,direct repeat 3
M01315,M01413,M02869,M01000	189	5881	146	5881	0.0099	0.0407	Aire,Hmx2,Hmx3,Hoxa3	AIRE,Hoxa3,Nkx5-1,Nkx5-2
M00953,M00956,M00954,M00955,M00957	11	5881	2	5881	0.0112	0.0454	Ar,Nr3c1,Pgr	AR,GR,PR	androgen reseptor,high affinity binding site for glucocorticoid receptor,high affinity binding sites for androgen receptor,high affinity binding sites for progesterone receptor,progesterone receptor
M00672,M04248,M00478,M00802,M02760,M04251	34	5881	17	5881	0.0119	0.0476	Cdc5l,Foxj2,Foxj3,Pou1f1,Tef,Zscan4f	Cdc5,FOXJ2,FOXJ3,Gm397,Pit-1,TEF	cell division control protein 5,dimeric
M00407,M00026,M00233,M00232,M00231,M04022,M04023,M04024	19	5881	7	5881	0.0144	0.0568	Mef2a,Mef2b,Mef2d	MEF-2,MEF2A,MEF2B,MEF2D,RSRFC4	C4,dimeric,myogenic MADS factor MEF-2,related to serum response factor
M01333,M01478,M02859	40	5881	22	5881	0.0148	0.0576	Cphx1,Gata3,Hdx	Cphx,Gata3,Hdx
M00736,M00738,M00516,M00737,M00425,M00940,M00430,M00426,M00919,M00740,M00427,M00920,M00739,M00050,M00431,M00918,M00939,M02090	522	5881	457	5881	0.0163	0.0626	E2f1,E2f2,E2f3,E2f4,E2f5,E2f6,E2f7,E2f8,Rb1,Tfdp1,Tfdp2	E2F,E2F-1,E2F-1:DP-1,E2F-1:DP-2,E2F-4,E2F-4:DP-1,E2F-4:DP-2,Rb:E2F-1:DP-1	E2F,E2F-1,E2F-1:DP-1 heterodimer,E2F-1:DP-2 heterodimer,E2F-4:DP-1 heterodimer,E2F-4:DP-2 heterodimer,Rb:E2F-1:DP-1 trimeric complex
M00978,M01284,M00671,M02816,M01022,M03539,M01014	56	5881	35	5881	0.0174	0.0659	Ctnnb1,Lef1,Sox10,Sox11,Sox13,Sox15,Sox18,Sox2,Sox4,Sox5,Sox6,Sox8,Sox9,Sry,Tcf7,Tcf7l1,Tcf7l2	TCF1,LEF1,SOX,SOX9,TCF-4,Tcf3,beta-catenin
M01456,M02815,M01379,M01425	207	5881	167	5881	0.0202	0.0752	Hmbox1,Hnf1a,Hnf1b	HNF-1alpha,HNF-1beta,Hmbox1,Tcf1
M01702,M01704,M01703	44	5881	26	5881	0.0204	0.0752	Gli1,Gli2,Gli3	GLI1,Gli2,gli3
M00342,M00135,M00210,M01368,M04093,M00161,M00464,M01476,M00248,M04083	36	5881	20	5881	0.0218	0.0785	Pou2f1,Pou2f2,Pou2f3,Pou3f2,Pou3f4	OCT-x,Oct-1,Oct-2,POU2F3,POU3F2,POU3F4,Pou2f2	Octamer binding factor 1,Octamer binding site,POU2F2,monomeric,octamer factor 1,octamer-binding factor 1
M00249,M02880,M04389,M04397	113	5881	84	5881	0.022	0.0785	Cebpa,Ddit3,Lhx6,Lhx8,Mafk	CHOP:C/EBPalpha,LHX6,Lhx8,Mafk	dimeric,heterodimers of CHOP and C/EBPalpha
M01378,M01361,M01329,M01380,M01437	226	5881	185	5881	0.0222	0.0785	Hoxa11,Hoxc10,Hoxc11,Hoxc12,Hoxd12	HOXA11,HOXC10,HOXC11,HOXC12,HOXD12
M00997,M03789,M01843	165	5881	130	5881	0.0224	0.0785	Bhlhe40,Bhlhe41,Mlxipl	ChREBP,DEC,DEC2	half-site
M00220,M03572,M04189,M04188,M04163,M04162,M00236,M00985,M04158,M04167,M04171	74	5881	51	5881	0.0237	0.0821	Arnt,Arntl,Bhlhe40,Bhlhe41,Hes7,Srebf1,Srebf2	ARNTL,Arnt,BHLHE40,BHLHE41,Bhlhe40,DEC1,HES7,SREBF2,SREBP-1,Srebf1,Stra13	AhR nuclear translocator homodimers,dimeric,sterol regulatory element-binding protein 1
M01980,M03832,M01975,M02052,M02269,M01974,M02054,M02745,M02042,M02056,M02055,M01214,M01977,M03791,M01979,M01993,M02070,M02241,M02071,M00074	22	5881	10	5881	0.0249	0.0852	Ehf,Elf1,Elf2,Elf3,Elf4,Elf5,Elk3,Ets1,Etv6,Fev,Gabpa,Gabpb1,Gabpb2,Spic	EHF,ELF1,ELF2,ELF4,ESE-1,ETV7,Ehf,Elf5,FEV,GABPalpha_GABPbeta,Net,Spic,TEL1,c-Ets-1(p54)	Dimer,ETV6,belongs to ETS class IIa,c-Ets-1(p54),special human matrix
M04240,M02931,M04238,M04233,M00423,M02736	11	5881	3	5881	0.0286	0.0967	Arid5a,Foxc1,Foxd2,Foxd3,Foxj2,Zfp105	Arid5a,FOXC1,FOXD2,FOXD3,FOXJ2,Zfp105	dimeric,fork head box J 2
M01797,M00346,M00128,M00349,M00347,M01591,M00348,M00350,M02756,M02860	27	5881	14	5881	0.0296	0.0989	Gata1,Gata2,Gata3,Gata5,Sirt6,Tal1	GATA-1,GATA-2,GATA-3,GATA-5,Gata5,SIRT6,Tal-1 (Scl)	GATA-binding factor 1,GATA-binding factor 2,GATA-binding factor 3
M00187,M04205,M04209,M02881,M01009	51	5881	33	5881	0.031	0.102	Creb3l1,Creb3l2,Hes1,Max,Usf1,Usf2	CREB3L1,Creb3l2,HES1,Max,USF	dimeric,upstream stimulating factor
M01123,M01744,M02044,M00793,M00651,M00285,M01035,M01695	7	5881	1	5881	0.0351	0.115	NF-muE1,Nanog,Nfe2l1,Yy1,Zfp42	NF-muE1,Nanog,REX1,TCF11,YY1	TCF11/KCR-F1/Nrf1 homodimers
M00733,M00222,M01888,M00974,M00701	579	5881	521	5881	0.0355	0.115	Hand1,Smad1,Smad2,Smad3,Smad4,Smad5,Smad6,Smad7,Smad9,Tcf3	Hand1:E47,SMAD,SMAD3,SMAD4,Smad3	Hand1:E47 heterodimer
M01028,M01256,M00256,M00325	131	5881	103	5881	0.0372	0.119	Rest	NRSE,NRSF,REST	neuron-restrictive silencer factor,NRSF,neural-restrictive-silencer-element,neuron-restrictive silencer factor
M04616,M02096,M01234,M01127	18	5881	8	5881	0.0376	0.119	Isl1,Pdx1	IPF1,ipf1,islet1	A1
M00457,M02117,M00223,M02085,M01823,M01212,M01209,M01595,M01260	12	5881	4	5881	0.0383	0.12	Bcl6,Il18,Stat1,Stat2,Stat3,Stat4,Stat5a,Stat5b,Stat6	Bcl-6,GAF,STAT,STAT1,STAT1:STAT1,STAT3,STAT4,STAT5A (homodimer)	signal transducer and activator of transcription 3,signal transducer and activator of transcription 5a,signal transducers and activators of transcription
M01374,M01358,M01398,M01345,M01433,M01313,M01359	164	5881	133	5881	0.0389	0.12	DOBOX4,Six1,Six2,Six3,Six4,Six6	Dobox4,Six-1,Six-2,Six-3,Six-6,six4
M01165,M03986,M03988,M01163,M03970,M00808,M01182,M03844	179	5881	147	5881	0.0408	0.124	Elk1,Elk3,Elk4,Fli1,Hinfp,Pax1,Pax2,Pax3,Pax4,Pax5,Pax6,Pax8	ELK1,Elk-1,Elk3,FLI1,MIZF,Pax,SAP-1a	monomeric
M00622	454	5881	404	5881	0.0411	0.124	Cebpg	C/EBPgamma
M00072,M00947,M01592	341	5881	298	5881	0.0437	0.13	Tfcp2,Tfcp2l1	CP2,CP2/LBP-1c/LSF,LBP9	CP2
M00927,M01288,M00277,M02088,M03880,M04159,M01860,M01716,M00414,M02737	53	5881	36	5881	0.0441	0.13	Ascl2,Atoh1,Lmo2,Myf5,Neurod1,Tcf3,Tfap4,Zeb1	AP-4,AREB6,Ascl2,E2A,Lmo2 complex,MATH1,Myf-5,NeuroD	E2A proteins, and GATA-1, half-site 1,AREB6 (Atp1a1 regulatory element binding factor 6),E47:MATH1,complex of Lmo2 bound to Tal-1,dimeric
M03846,M00993,M00071,M03565,M03877,M04174,M00693,M00712,M00973,M02018,M03804	124	5881	98	5881	0.045	0.132	Ascl1,Id4,Myf5,Myf6,Myod1,Myog,Smad5,Snai2,Tal1,Tcf12,Tcf3,Tcf4	E12,E2A,E47,HTF4,ID4,MASH-1,SMAD5,Tal-1,myogenin,slug	E47,dimeric
M00053,M00750,M00302,M01734,M00935,M03556	20	5881	10	5881	0.0492	0.143	Hmga1,Hmga2,Nfat5,Nfatc1,Nfatc2,Nfatc3,Nfatc4,Rel	HMGIY,NF-AT,NF-AT5,NFAT3,c-Rel	Nuclear factor of activated T-cells,c-Rel
M04613	561	5881	510	5881	0.0545	0.155	Hltf	HLTF
M01666,M00459,M00777,M01211,M01890	8	5881	2	5881	0.0546	0.155	Parp1,Stat1,Stat2,Stat3,Stat4,Stat5a,Stat5b,Stat6	PARP,STAT,STAT4,STAT5A,STAT5B (homodimer)	signal transducer and activator of transcription 5b
M01446,M01365,M01332,M01481,M01341,M00424,M00099	99	5881	77	5881	0.0553	0.155	Barhl1,Barhl2,En1,Hmx1,Msx3,Nkx6-1,Prrx2	Barhl-1,Barhl2,En-1,HMX1,Msx-3,Nkx6-1,S8	NKX6-1,S8
M01651,M03558,M00034,M01655,M01652,M01656,M04499,M04502,M04503	53	5881	37	5881	0.056	0.156	Trp53,Trp63,Trp73	P53,P73,TP63,Trp53,Trp73,p53,p63	dimeric,tumor suppressor p53
M00264,M03933,M04052	14	5881	6	5881	0.0575	0.158	Nfatc1,Zfp143	NFATC1,Staf,ZNF143	Se-Cys tRNA gene transcription activating factor,dimeric,monomeric
M01972,M00243,M00778,M02877,M00807,M00244,M03896,M03897,M03898,M03900	111	5881	88	5881	0.0578	0.158	Ahr,Egr1,Egr2,Egr3,Egr4,Klf7	AhR,EGR-1,EGR1,EGR2,EGR3,Egr,Egr-1,Egr3,Klf7,NGFI-C	E-value=3.4e-020,Egr-1/Krox-24/NGFI-A immediate-early gene product,aryl hydrocarbon / dioxin receptor,monomeric,nerve growth factor-induced protein C
M02119,M01593,M00444,M04496,M04497	4	5881	0	5881	0.0625	0.167	Thrb,Vdr,Zfx	T3Rbeta,THRB,VDR,Zfx	often dimerizes with RXR-alpha,dimeric,vitamin D receptor; mediates vitamin D3-signaling
M02771,M02767,M02768,M02769,M02770	4	5881	0	5881	0.0625	0.167	Irf3,Irf4,Irf5,Irf6,Irf9	IRF-3,IRF-5,IRF-6,IRF-9,Irf4
M01588,M02773,M01874,M01113,M03553	23	5881	13	5881	0.066	0.175	CACCC-bsD,Klf1,Klf3,Klf4,Klf7	CACD,EKLF,GKLF (KLF4),KLF3,Klf7
M00281,M01109,M02894,M02892,M04053,M04095,M04097,M04101,M04102,M04103,M04105	15	5881	7	5881	0.0667	0.175	Nfatc1,Rfx1,Rfx2,Rfx3,Rfx5,Rfx7	NFATC1,RFX1,RFX2,RFX3,RFX5,Rfx2,Rfx3,Rfxdc2,SZF1-1	X-box binding protein RFX1,dimeric
M02940,M02941,M04594,M02939	245	5881	213	5881	0.0698	0.182	Zic1,Zic2,Zic3	Zic1,Zic2,Zic3
M01242	49	5881	35	5881	0.0771	0.199	Mtf1	MTF-1	MTF1
M04570,M04181,M04195	13	5881	6	5881	0.0834	0.213	Msc,Myf6,Tcf21	MSC,MYF6,Tcf21	dimeric
M00327,M00191,M00518,M01875,M03820,M04478,M04490	313	5881	280	5881	0.0888	0.222	Esr1,Esr2,Nr4a2,Pax3,Ppara,Rxra	ER,ER-alpha,ER-beta,NR4A2,PPARalpha:RXRalpha,Pax-3,RXRA	PPAR-alpha:RXR-alpha heterodimer (peroxisome proliferator activated factor alpha:retinoid X receptor alpha),Pax-3 binding sites,dimeric,estrogen receptor
M00650,M02778,M04507	7	5881	2	5881	0.0898	0.222	Mtf1	MTF-1	monomeric
M01735,M03838,M01117,M04623,M01230,M02097	7	5881	2	5881	0.0898	0.222	Lhx3,Otx1,Otx2,Pitx3	LHX3,OTX,Otx1,Otx2,PITX3,ZNF333
M03810,M03909,M04457,M04461,M04463,M04482	7	5881	2	5881	0.0898	0.222	Esrra,Esrrg,Hinfp,Nr1i2,Rara,Rxra	ESRRA,ESRRG,Esrra,HINFP,RARA,RXR:PXR	Dimer,dimeric
M03816,M03796,M03830,M01598	125	5881	104	5881	0.091	0.223	Maf,Mafa,Mafb,Zbed6	MafA,MafB,ZBED6,c-MAF
M02837,M02836,M02835	14	5881	7	5881	0.0944	0.229	Zic1,Zic2,Zic3	Zic1,Zic2,Zic3
M00272	98	5881	80	5881	0.0995	0.237	Trp53	p53	tumor suppressor p53
M00421,M00420	98	5881	80	5881	0.0995	0.237	Hoxa9,Meis1	MEIS1A:HOXA9,MEIS1B:HOXA9	Meis-1a:HOXA9 heterodimeric binding,Meis-1b:HOXA9 heterodimeric binding
M00070,M00065,M00066,M00532,M02927	15	5881	8	5881	0.105	0.248	Tal1,Tcf3,Tcf4,Zbtb18	RP58,Tal-1alpha:E47,Tal-1beta:E47,Tal-1beta:ITF-2,Tcfe2a	58 KDA repressor protein,Tal-1alpha:E47 heterodimer,Tal-1beta:E47 heterodimer,Tal-1beta:ITF-2 heterodimer
M01718,M01281,M01883,M01004,M01886,M02265,M03555	116	5881	97	5881	0.107	0.251	Ikzf2,Irf4,Nfatc1,Nfatc2,Nfatc3	Helios A,IRF-4,NF-AT1,NF-AT2,NF-AT4,NFAT1,NFATC2
M02819,M01047,M04150,M02821,M03839,M01045,M02822,M02820,M00800,M02924,M04156	5	5881	1	5881	0.109	0.252	Pax2,Tfap2a,Tfap2b,Tfap2c,Tfap2e	AP-2,AP-2alphaA,Pax-2,TFAP2B,Tcfap2a,Tcfap2b,Tcfap2c,Tcfap2e,Tfap2a	dimeric
M04182,M04161,M04164,M04185	5	5881	1	5881	0.109	0.252	Bhlha15,Bhlhe22,Neurod2,Olig1	BHLHA15,BHLHE22,NEUROD2,OLIG1	dimeric
M02089,M00803	111	5881	93	5881	0.115	0.263	E2f1,E2f3,E2f4,Tfdp1	E2F,E2F-3
M00704,M01694,M01696	325	5881	296	5881	0.124	0.282	Tead1,Yy2,Zfp42	REX1,TEF-1,YY2
M04246,M00454,M03797,M03993,M04242,M04245,M04250,M04510	3	5881	0	5881	0.125	0.282	Arid5b,Foxg1,Foxi1,Foxj2,Foxj3,Msx2,Spdef	FOXG1,FOXI1,FOXJ2,FOXJ3,MRF-2,Msx-2,SPDEF,ZNF232	dimeric,modulator recognition factor 2,monomeric,putative multimer
M01661,M02912,M02762,M02802	52	5881	41	5881	0.149	0.333	Hbp1,Sox1,Sox8	Hbp1,Sox1,Sox8,hbp1
M03821,M02891,M02887	10	5881	5	5881	0.151	0.335	Esr2,Nr2f2,Rara	ER-beta,Nr2f2,Rara
M00194,M03545,M00054,M00052,M01224,M03557,M03563,M01223,M00774,M00208	35	5881	26	5881	0.152	0.335	NFKB1,Nfkb1,Nfkb2,Rel,Rela	NF-kappaB,NF-kappaB (p65),P50,P50:P50,P50:RELA-P65,RelA-p65,c-Rel	NF-kappaB,NF-kappaB (p65),NF-kappaB binding site,NF-kappaB1
M00655,M02278,M01776,M01876,M01207,M00678,M01203,M00971,M02078,M01197,M02031,M00658,M01266,M01660,M02076	283	5881	259	5881	0.156	0.341	Elf1,Elf2,Elf4,Elf5,Elk1,Elk3,Elk4,Erg,Ets1,Ets2,Etv4,Etv6,Fli1,Gabpa,Gabpb1,Nr2c2,Sfpi1,Spib	ELF1,Elf5,Ets,GABPalpha,GABPbeta,PEA3,PU.1,SPI1,SPI1 (PU1),Spi-B,TR4,Tel-2,c-Ets-2	PU.1
M00646,M01299,M04252,M04271,M04273	269	5881	247	5881	0.172	0.373	Foxg1,Foxj3,Foxk1,Hnf1b,Mecp2	FOXK1,Foxg1,Foxj3,LF-A1,MECP2	MECP2 b.s,putatively multimeric
M03966,M02811,M03965,M03967,M03968	205	5881	186	5881	0.177	0.381	Ehf,Elf1,Elf3,Elf4,Spdef	EHF,ELF1,ELF3,ELF4,Spdef	monomeric
M01112,M01111	197	5881	179	5881	0.187	0.395	Rbpj	RBP-Jkappa
M01301,M00006,M00941,M00406,M02024	4	5881	1	5881	0.187	0.395	Mef2a,Mef2c,Mef2d	MEF-2,MEF2A,mef2A	Mef2a b.s,myocyte enhancer factor,myogenic enhancer factor 2
M02779,M02780,M04047	19	5881	13	5881	0.188	0.395	Myb,Mybl1,Mybl2	MYBL2,Mybl1,c-Myb	dimeric
M00005,M00002,M00804,M00929,M03566	101	5881	88	5881	0.19	0.397	Myf6,Myod1,Myog,Snai1,Tcf3,Tfap4	AP-4,E2A,E47,MyoD,SNA	E47,activator protein 4
M00073,M00413,M00412	8	5881	4	5881	0.194	0.402	Zeb1	AREB6,deltaEF1	AREB6 (Atp1a1 regulatory element binding factor 6),deltaEF1
M03824,M02758,M03574	22	5881	16	5881	0.208	0.428	Gcm1,Gcm2	GCMa,GCMb
M01251,M00734,M00415,M01252,M01665	88	5881	77	5881	0.217	0.443	E2f1,E2f6,Irf8,Zeb1,Zfp384	AREB6,CIZ,E2F-1,E2F-6,IRF-8	AREB6 (Atp1a1 regulatory element binding factor 6),CIZ (Cas-associated zinc finger protein)
M00480	5	5881	2	5881	0.226	0.455	Topors	LUN-1
M00972,M04015,M04020,M04021	5	5881	2	5881	0.226	0.455	Irf1,Irf2,Irf3,Irf4,Irf5,Irf7,Irf8,Irf9	IRF,IRF4,IRF8,IRF9	dimeric,trimeric
M00975,M03917,M03918	17	5881	12	5881	0.229	0.457	Rfx1,Rfx2,Rfx3,Rfx4,Rfx5,Rfxank,Rfxap,Scrt1,Scrt2	RFX,SCRT1,SCRT2	monomeric
M01854,M01814	26	5881	20	5881	0.23	0.457	Runx3	AML2
M01043,M02108,M00432,M00433	116	5881	105	5881	0.249	0.483	Hmx3,Nkx2-1,Nkx2-5	Hmx3 (Nkx5-1),Nkx-2.5,Nkx2-5,TTF1 (Nkx2-1)	TITF1 (thyroid transcription factor 1),CSX,H6 homeobox 3,TTF-1
M00987	2	5881	0	5881	0.25	0.483	Foxp1	FOXP1
M01858,M00634,M00665,M03930,M00446,M01778,M01973,M02938,M03903,M03904,M03931,M04266	2	5881	0	5881	0.25	0.483	Foxo6,Gcm1,Gcm2,Glis1,Glis2,Plag1,Sp3,Spz1,Tfap2b,Zfp740,Zic1,Zic3	AP-2beta,FOXO6,GCM,GLIS1,GLIS2,PLAG1,Sp3,Spz1,ZIC1,ZIC3,Zfp740	Motif score = 2.278 calculated by Bioprospector,PLAG1 b.s.,PLAG1 binding site,monomeric,putatively multimeric,spermatogenic Zip
M04151,M04617,M02267,M04619,M03806,M04153	2	5881	0	5881	0.25	0.483	Ebf1,Mtf1,Tfap2b,Tfap2c,Zbtb7a,Zbtb7c	EBF1,LRF,MTF-1,TFAP2B,TFAP2C,ZBTB7C	dimeric
M00203,M00126,M00278	6	5881	3	5881	0.254	0.487	Gata1,Gata2,Gata3,Lmo2	GATA-1,GATA-X,Lmo2 complex	E2A proteins, and GATA-1, half-site 2,GATA binding site,GATA-binding factor 1,complex of Lmo2 bound to Tal-1
M01420,M02807,M02928,M03950,M04331,M04406,M04449	13	5881	9	5881	0.262	0.499	Cux1,Hesx1,Msx2,Sox7,Tlx2,Zbtb12	CDP,HESX1,MSX2,Ncx,Sox7,VENTX,Zbtb12	dimeric
M00405,M00403	14	5881	10	5881	0.27	0.511	Mef2a	MEF-2,aMEF-2	myocyte enhancer factor
M03874,M04528,M04530,M04533,M04537,M04540,M04548,M04553,M04557,M04564,M04567	75	5881	67	5881	0.277	0.521	Hoxa9,Sox1,Sox14,Sox15,Sox18,Sox2,Sox21,Sox3,Sox8,Sox9,Sry	Hoxa9,SOX14,SOX15,SOX18,SOX2,SOX21,SOX8,SOX9,SRY,Sox1,Sox3	dimeric
M02268	26	5881	21	5881	0.28	0.523	Insm1	INSM1
M00795,M00195,M00930,M03561,M03836,M00162,M02113,M00138,M03837	16	5881	12	5881	0.286	0.53	Pou2af1,Pou2f1,Pou2f2,Pou2f3,Pou3f1,Pou3f2,Pou3f3,Pou3f4,Pou4f1,Pou5f1	OCA-B,Oct-1,Oct3,Octamer,POU2F1,oct-2	octamer factor 1,octamer-binding factor 1
M01384,M01347,M03099,M03100	62	5881	55	5881	0.289	0.53	Rhox11	Rhox11
M02817,M02774,M04005,M04006,M00351,M00632	8	5881	5	5881	0.29	0.53	Gata3,Gata4,Lef1,Tcf7,Tcf7l1	GATA-3,GATA-4,LEF-1,TCF7L1,Tcf7	GATA-binding factor 3,monomeric
M00731,M00722,M00271,M01658,M00751,M01856,M02084,M03841	29	5881	24	5881	0.291	0.53	Cbfb,Runx1,Runx2	AML1,AML1a,AML3,Osf2,PEBP2beta,core-binding factor	runt-factor AML-1
M00339,M00771,M00531,M00340	71	5881	64	5881	0.302	0.546	Elf1,Elf2,Elk1,Elk4,Erf,Erg,Ets1,Ets2,Fli1	Ets,c-Ets,c-Ets-1,nerf	c-ETS-1 binding site,c-Ets-2 binding sites,new ets-related factor 1a
M01449,M04298,M01467,M03873,M01659,M01404,M01834	3	5881	1	5881	0.312	0.557	Cdx2,Hoxa10,Hoxb13,Hoxd13,Hoxd9	CDX2,Cdx-2,HOXA10,HOXB13,HOXD13,Hoxd9	monomeric
M04632,M00776,M00221,M01173	3	5881	1	5881	0.312	0.557	Srebf1,Srebf2	SREBP,SREBP-1,SREBP1	sterol regulatory element-binding protein 1
M00630,M00616	201	5881	191	5881	0.322	0.572	Foxm1,Zfhx3	AFP1,FOXM1
M01343,M01826,M01484,M01364,M01428,M01450,M01466,M03064,M03065	25	5881	21	5881	0.329	0.58	Gsc,Obox1,Obox2,Obox3,Pitx1,Pitx3	Gsc,Obox1,Obox2,Obox3,PITX1,Pitx1,Pitx3
M00539,M00251,M00538,M04208,M04572	4	5881	2	5881	0.344	0.592	Arnt,Creb3l1,Creb3l2,Xbp1	Arnt,CREB3L1,Creb3l2,HTF (XBP1),XBP-1	AhR nuclear translocator homodimers,X-box-binding protein 1,dimeric
M00915,M00470,M03811,M01199,M03876,M00189,M02786	4	5881	2	5881	0.344	0.592	Plagl1,Tfap2a,Tfap2b,Tfap2c,Trim28,Zbtb33	AP-2,AP-2gamma,Kaiso,Plagl1,RNF96	activator protein 2
M01220,M01119,M00024,M02809,M02898,M03963,M04520	4	5881	2	5881	0.344	0.592	E2f1,E2f7,E2f8,Smad3,Sp100,Stat3,Zbtb33	E2F,E2F7,E2F8,Kaiso,STAT3:STAT3,Smad3,Sp100	E2F,dimeric
M02866,M02801,M00160,M02796,M02797,M02799,M02808,M02899,M02906,M02907,M02909	4	5881	2	5881	0.344	0.592	Hbp1,Sox1,Sox11,Sox12,Sox13,Sox15,Sox18,Sox21,Sox4,Sox8,Sry	Hbp1,SRY,Sox1,Sox11,Sox12,Sox13,Sox15,Sox18,Sox21,Sox4,Sox8	sex-determining region Y gene product
M03548,M04113,M04256,M04258,M04261,M04264	55	5881	50	5881	0.348	0.595	Foxl2,Foxo1,Foxo3,Foxo4,Foxo6,Gmeb2	FOXL2,FOXO1,FOXO3,FOXO4,FOXO6,GMEB2	dimer of dimers,dimeric
M00144	2075	5881	2054	5881	0.35	0.595	Pax5	Pax-5	B-cell-specific activating protein
M01241	871	5881	856	5881	0.358	0.602	Gtf2ird1	BEN
M00143	505	5881	493	5881	0.358	0.602	Pax5	Pax-5	B-cell-specific activating protein
M00023,M01075,M00380,M00999	5	5881	3	5881	0.363	0.606	Aire,Hoxa5,Pax4,Zbtb16	AIRE,HOXA5 (Hox-1.3),PLZF,Pax-4	HOXA5 (Hox-1.3),Pax-4 binding sites
M00992,M03882,M00460,M01298,M04019,M04051	70	5881	65	5881	0.365	0.606	Foxp3,Irf7,Mecp2,Nfatc1,Relb,Stat5a	FOXP3,IRF7,MECP2,NFATC1,RelB:p50,STAT5A (homotetramer)	MECP2 b.s,dimeric,trimeric
M01044,M02851,M03889,M01019	2669	5881	2650	5881	0.369	0.609	Eomes,Tbx2,Tbx5	Eomes,TBX2,Tbx5
M00042,M03803,M03854	6	5881	4	5881	0.377	0.615	Sox17,Sox5,Sry	SOX5,SRY,Sox17	Sox-5
M02776,M04216,M03883,M01070,M02775,M04215,M04221	6	5881	4	5881	0.377	0.615	Maf,Mafb,Maff,Mafg,Mafk,Rest	MAFF,MAFG,MafB,MafK,Mafb,REST,c-Maf	dimeric
M03893,M01873,M02036,M01303,M00982,M02744,M01714,M02810	9	5881	7	5881	0.402	0.652	Egr1,Egr2,Egr3,Egr4,Klf15,Sp1,Sp4,Wt1	Egr-1,Egr1,KLF15,KROX,SP1,Sp4,WT1	Sp1 b.s
M04624,M03881,M04050	1323	5881	1311	5881	0.404	0.652	Nfat5,Pax4	NF-AT5,NFAT5,Pax-4	dimeric
M01969	784	5881	775	5881	0.414	0.664	Foxo1	FOXO1
M00721,M04127,M04128,M04132	47	5881	44	5881	0.417	0.665	Tbx1,Tbx21,Zfp148	CACCC-binding factor,TBX1,TBX21	dimeric
M01462,M01479,M04091	13	5881	11	5881	0.419	0.665	Pou6f1,Pou6f2	POU6F1,POU6F2	monomeric
M01023,M01300,M02017,M01244,M02915,M00641,M02824,M04009	15	5881	13	5881	0.425	0.671	Hmga2,Hsf1,Hsf2,Spdef,Zbtb12	HMGA2,HSF,HSF1,HSF2,Spdef,Zbtb12	HMGA2 binding site,Heat shock transcription factor 2,trimeric
M03878,M00141,M01169	65	5881	62	5881	0.429	0.673	Hivep2,Ikzf1	Ikaros,Lyf-1,MIBP1	LyF-1
M01739	150	5881	147	5881	0.454	0.708	Gtf2b	TFIIB
M01305,M01817,M01306	48	5881	46	5881	0.459	0.712	Tead1,Zfp217	TEF,TEF-1,ZABC1	TEF b.s,ZABC1 b.s
M01105	1	5881	0	5881	0.5	0.721		ZBRK1
M01245	1	5881	0	5881	0.5	0.721	Gm9897,Mterf	mTERF	mTERF binding site
M02798,M00465,M02803,M02813,M02908	1	5881	0	5881	0.5	0.721	Pou6f1,Sox14,Sox21,Sox30,Sry	POU6F1,Sox14,Sox21,Sox30,Sry
M02883,M00004,M02884	1	5881	0	5881	0.5	0.721	Myb,Mybl1	Myb,Mybl1,c-Myb	c-Myb
M04025,M01304,M00922,M00186,M00215,M00152,M00810,M01007,M01257	1	5881	0	5881	0.5	0.721	Srf	SRF	SRF b.s,dimeric,serum response factor
M04036,M04033,M04035,M04031,M04028,M04037,M04038,M04039,M04040,M04041	1	5881	0	5881	0.5	0.721	Meis2,Meis3,Pknox1,Pknox2,Tgif1,Tgif2,Tgif2lx1	MEIS2,MEIS3,Meis2,Meis3,PKNOX1,PKNOX2,Pknox2,TGIF1,TGIF2,TGIF2LX	dimeric
M02849,M04142,M04143,M04513	2	5881	1	5881	0.5	0.721	Ehf,Tead1,Tead3	Ehf,TEAD1,TEAD3,ZNF713	dimeric,monomeric
M00984,M00769	3	5881	2	5881	0.5	0.721	Cbfb,Runx1,Runx2,Runx3	AML,PEBP
M02740,M01185,M03894	3	5881	2	5881	0.5	0.721	Bcl6,Bcl6b	BCL6,BCL6B,Bcl6b	monomeric
M02889,M04323,M00991,M02830,M04090,M04313,M04315	3	5881	2	5881	0.5	0.721	Cdx1,Cdx2,Emx1,Emx2,Gbx2,Osr2,Pou6f2,Zscan26	Cdx,EMX1,EMX2,GBX2,Osr2,POU6F2,Zfp187	dimeric
M03822	3	5881	2	5881	0.5	0.721	Foxh1	FoxH1
M01239,M00051,M01100,M02848,M02862,M04054,M04055	12	5881	11	5881	0.5	0.721	Egr1,Gcm1,Nfkb1,Nfkb2,Relb,Zbtb7a	Egr1,Gcm1,LRF,NF-kappaB (p50),NFKB1,NFKB2,RelB:p52 (NF-kappaB)	NF-kappaB (p50),dimeric,kappaB site
M00225,M00224	24	5881	23	5881	0.5	0.721	Stat1,Stat3	STAT1,STAT3	signal transducer and activator of transcription 1,signal transducer and activator of transcription 3
M02861,M03935,M03978,M04109,M04110,M04175	36	5881	35	5881	0.5	0.721	Ets1,Gata6,Max,Runx3	ETS1,Gata-6,MAX,RUNX3,ZKSCAN3	dimer of dimers,dimeric,monomeric
M00977,M01871,M00261,M03964	62	5881	62	5881	0.536	0.769	Ebf1,Ebf2,Ebf3	COE1,EBF,EBF1,Olf-1	dimeric,olfactory neuron-specific factor
M02105,M00084	39	5881	39	5881	0.545	0.778	Mzf1	MZF1,NF-E4	MZF1
M00105,M02900,M02902,M03943	150	5881	152	5881	0.57	0.807	Cux1,Sox12,Sox14,Zfp652	CDP CR3,Sox12,Sox14,Zfp652	cut-like homeodomain protein,monomeric
M01457,M00485,M01383,M01352,M03941	613	5881	618	5881	0.572	0.807	Nkx2-2,Nkx2-3,Nkx2-9,Nkx3-1,Zfp784	Nkx2-2,Nkx2-3,Nkx2-9,Nkx3A,ZNF784	NK2 class homeobox factor 2,monomeric
M01318,M01472,M01410,M04382,M01405,M01485,M01377	135	5881	137	5881	0.574	0.807	Irx2,Irx3,Irx4,Irx5,Irx6	IRX4,Irx-3,Irx2,Irx3,Irx5,Irx6	dimeric
M04631	9	5881	9	5881	0.593	0.83	Rreb1	RREB
M00176,M00175,M00698	29	5881	30	5881	0.603	0.839	Tcf12,Tfap4	AP-4,HEB	activator protein 4
M00471,M00216,M00252,M02814,M02897	26	5881	27	5881	0.608	0.841	Six6,Tbp	Six6,TATA,TBP,Tbp	Retroviral TATA box,TATA binding protein,cellular and viral TATA box elements
M00085	6	5881	6	5881	0.613	0.841	Zbtb6	ZID	zinc finger with interaction domain
M03855,M03856	6	5881	6	5881	0.613	0.841	Nkx2-5,Tbx5	Tbx5,Tbx5:csx
M01350,M01372,M01414,M01312,M01482,M01322,M02782	467	5881	475	5881	0.62	0.847	Nkx2-1,Nkx2-2,Nkx2-4,Nkx2-5,Nkx2-6,Nkx3-1,Nkx3-2	NKX25,NKX2B,NKX3A,Nkx2-4,Nkx2-6,Nkx3-2,TFF-1	Nkx2-1
M01344,M02959,M04401	4	5881	4	5881	0.637	0.866	Cux1,Meox2	CDP,Cux1,MEOX2	dimeric
M01324,M00463,M03842,M03090	177	5881	184	5881	0.666	0.898	Pou3f1,Pou3f2,Pou3f3	BRN1,POU3F1,POU3F2,Pou3f3	Octamer
M00088,M00086,M00087,M01003,M02832	132	5881	138	5881	0.667	0.898	Ikzf1,Ikzf2,Zfp410	Helios A,Ik-1,Ik-2,Ik-3,Zfp410	Ikaros 1,Ikaros 2,Ikaros 3
M01081	2	5881	2	5881	0.688	0.922	Zfp628	Zec	zinc finger protein expressed in embryonal cells and certain adult organs
M04122,M02747,M04120,M04126	27	5881	30	5881	0.702	0.936	Eomes,Tbr1,Tbx1,Tbx15	TBR1,TBX1,TBX15,Tbr2	monomeric
M00491,M01231,M02831,M02834,M01122,M02826	1	5881	1	5881	0.75	0.982	Glis3,Patz1,Zbtb7b,Zfp219,Zfp281,Zfp740	MAZR,ZNF219,ZNF515,Zbtb7b,Zfp281,Zfp740	Glis binding sites,MAZ related factor
M01002,M01001	1	5881	1	5881	0.75	0.982	Deaf1	DEAF1
M01447,M01403,M01463,M00623,M01366,M01381,M01387,M01436,M01445,M01480,M01719,M02919,M03066,M03067,M03068	1	5881	1	5881	0.75	0.982	Crx,DOBOX5,Dmbx1,Hnf1a,Obox5,Obox6,Otx1,Otx2,Pitx2,Rax	Crx,Dobox5,OTX2,Obox5,Obox6,Otx1,Otx2,Otx3,PITX2,Tcf1
M04342,M04358,M04364,M01317,M01430,M02873	1	5881	1	5881	0.75	0.982	Hoxa13,Hoxc13,Hoxd13,Irf5	HOXA13,HOXC13,HOXD13,IRF-5	monomeric
M01229,M00482,M02114	175	5881	187	5881	0.757	0.986	Gtf2ird1,Pitx2	GTF2IRD1-isoform2,Pitx2,pitx2	GTF2IRD1-isoform2,pituitary homeobox factor 2
M01394,M00416,M01232,M04289,M04295,M04388,M04424	75	5881	83	5881	0.765	0.991	Alx1,Barhl1,Barhl2,Hoxa7,Lhx6,Pdx1,Satb1	(SATB1)2,BARHL2,Barhl1,Cart-1,HOXA7,LHX6,PDX1	Cart-1 (cartilage homeoprotein 1),Consensus SATB1 Binding Sequence,dimeric
M01037,M01042,M01596,M03871,M01657	21	5881	25	5881	0.77	0.991	Gli1,Gli2,Gli3,Glis1	GLI,GLI1,GLI3,Gli3
M00240,M00747,M01884	71	5881	79	5881	0.771	0.991	Irf1,Irf7,Nkx2-5	IRF-1,IRF-7,Nkx2-5	tinman homolog,homeo domain factor Nkx-2.5/Csx
M01295	20	5881	24	5881	0.775	0.991	Atf5	ATF5	ATF5 binding site
M00083,M01733	56	5881	64	5881	0.796	1	Mzf1	MZF1	MZF1
M00237,M00235	73	5881	84	5881	0.833	1	Ahr,Arnt	AhR:Arnt	fixed core,aryl hydrocarbon receptor:Arnt heterodimers
M04635,M02025,M02026	84	5881	96	5881	0.836	1	Mef2c,Mef2d,Tead3	MEF-2C,MEF-2D,TEF-5
M02856,M02857,M02855	3	5881	5	5881	0.856	1	Foxj3,Foxk1,Foxl1	Foxj3,Foxk1,Foxl1
M02002,M00011,M00079,M00080	26	5881	34	5881	0.878	1	Mecom	Evi-1	ectopic viral integration site 1 encoded factor
M04611	277	5881	305	5881	0.892	1	Foxm1	FOXM1
M00466,M00797	3	5881	6	5881	0.91	1	Hif1a	HIF1	hypoxia induced factor,hypoxia-inducible factor 1
M00069	25	5881	35	5881	0.923	1	Yy1	YY1	Yin and Yang 1
M00707	52	5881	67	5881	0.931	1	Gtf2a2	TFIIA
M00136,M00744,M04089,M04071,M04092,M04565	17	5881	26	5881	0.937	1	Pou1f1,Pou2f1,Pou2f2,Sox1	Oct-1,POU1F1,POU2F1,POU5F1B,Pou2f2,Sox1	dimeric,monomeric,octamer factor 1
M02102,M00652,M01742,M04059	1	5881	3	5881	0.938	1	Nrf1,Zscan10	NRF-1,NRF1,Zfp206	dimeric,nuclear respiratory factor 1
M00938,M03958,M03960,M03961,M04518	35	5881	49	5881	0.95	1	E2f1,E2f2,E2f3,E2f4	E2F-1,E2F2,E2F3,E2F4	dimeric
M02115,M01294,M04114,M04280,M04282,M04284,M04286,M04308,M04380,M04420,M04422	65	5881	85	5881	0.958	1	Alx1,Alx3,Arx,Gmeb2,Isx,Otx1,Otx2,Prop1,Prrxl1,Prxx2	(Prop-1)2,ALX3,ARX,Alx1,Arx,DRGX,GMEB2,ISX,OTX2,Otx1,Prx2	Prop-1 binding site,dimer of dimers,dimeric
M00648	465	5881	518	5881	0.964	1	Maf	MAF
M00081,M00078,M00082	179	5881	214	5881	0.968	1	Mecom	Evi-1	ectopic viral integration site 1 encoded factor
M00690	166	5881	203	5881	0.979	1	AP-3	AP-3
M02933,M01253	7	5881	16	5881	0.983	1	Cnot3,Zbtb14	CNOT3,Zfp161
M01747,M01796,M01798	1	5881	6	5881	0.992	1	Bdp1,Brf1,Polr3a	BDP1,BRF-1,RPC155
M00749,M03818,M01743,M04595	146	5881	189	5881	0.993	1	Egr3,Ing4,Sall2,Srebf1	ING4,SALL2,SREBP-1,egr-3	SALL2
M00695	9	5881	35	5881	1	1	ETF	ETF
M00058,M00068	0	5881	0	5881	1	1	Nhlh1	HEN1	HEN1
M00150	0	5881	0	5881	1	1	T	Brachyury	Brachyury
M00214	0	5881	1	5881	1	1	Runx2	SEF-1	SEF1 binding site
M00257	744	5881	890	5881	1	1	Rreb1	RREB-1	Ras-responsive element binding protein 1
M00326	0	5881	0	5881	1	1	Pax1	Pax-1	Pax-1 binding sites
M00332,M02846,M02847,M03926,M03959,M03962,M04516,M04517,M04519	0	5881	0	5881	1	1	E2f1,E2f2,E2f3,E2f4,Foxn1	E2F-2,E2F-3,E2F1,E2F2,E2F3,E2F4,Whn,ZBED1	dimeric,winged-helix factor nude
M00419	0	5881	0	5881	1	1	Meis1	MEIS1	Meis-1 (myeloid ecotropic viral integration site 1)
M00467	0	5881	0	5881	1	1	Zfp423	Roaz	rat Olf-1/EBF-associated zinc finger protein
M00619	0	5881	0	5881	1	1	Alx4	Alx-4
M00706	0	5881	0	5881	1	1	Gtf2i	TFII-I
M01069	0	5881	0	5881	1	1	Gzf1	GZF1	plays a role in renal branching morphogenesis
M01072,M01073,M02833,M02867	0	5881	0	5881	1	1	Hic1,Zfp691	HIC1,Hic1,Zfp691
M01195,M01262,M01263,M04121,M04125,M04512	0	5881	0	5881	1	1	Tbx1,Tbx15,Tbx18,Tbx22	TBX1,TBX15,TBX18,TBX22,ZSCAN16	T-box 15,T-box 18,dimeric
M01237	0	5881	0	5881	1	1	Terf1	TRF1
M01264,M04569	0	5881	0	5881	1	1	Tbx15,Tbx20	TBX15,TBX20	T-box 15,dimeric
M01292,M02086,M03564	0	5881	0	5881	1	1	Cdx1,Hoxa13,Satb1	Cdx-1,HOXA13,SATB1	HOXA13 binding site
M02252	0	5881	0	5881	1	1	Ewsr1	EWSR1-FLI1
M02742,M02743	0	5881	0	5881	1	1	E2f2,E2f3	E2F-2,E2F-3
M02759,M02890,M02930,M02935	0	5881	1	5881	1	1	Glis2,Plagl1,Zbtb7b,Zfp281	Glis2,Plagl1,Zbtb7b,Zfp281
M02763	0	5881	0	5881	1	1	Hic1	HIC-1
M02785	0	5881	0	5881	1	1	Osr2	Osr2
M02789,M02790	0	5881	0	5881	1	1	Rfx4,Rfx7	Rfx4,Rfxdc2
M02794	0	5881	0	5881	1	1	Smad3	Smad3
M02825	0	5881	0	5881	1	1	Zbtb3	Zbtb3
M02828	0	5881	0	5881	1	1	Zfp128	Zfp128
M02845,M03971,M04500,M04509,M04511	0	5881	0	5881	1	1	Bhlhe40,Elk1,Trp53,Zbtb49,Zfp282	Bhlhb2,ELK1,Trp53,ZBTB49,ZNF282	dimeric,monomeric
M02864,M03942	0	5881	0	5881	1	1	Zscan4f	Gm397,ZSCAN4	monomeric
M02893	0	5881	0	5881	1	1	Rfx4	Rfx4
M03908,M04118,M04119,M04124,M04130,M04136,M04138	0	5881	0	5881	1	1	Hinfp,Mga,Tbx1,Tbx21,Tbx4,Tbx5	HINFP,MGA,TBX1,TBX21,TBX4,Tbx5	dimeric
M03910	0	5881	0	5881	1	1	Hic1	Hic1	dimeric
M03936	0	5881	0	5881	1	1	Zfp410	ZNF410	monomeric
M03951,M03953	0	5881	0	5881	1	1	Cux1,Cux2	CDP,CUX2	dimeric
M04094	0	5881	0	5881	1	1	Prox1	PROX1	dimeric
M04197,M04199	0	5881	0	5881	1	1	Atf4	ATF4,Atf4	dimeric
M04479,M04494,M04495	0	5881	0	5881	1	1	Nr4a2,Thra,Thrb	NR4A2,THRA,THRB	dimeric
M04508	0	5881	0	5881	1	1	Prdm4	PRDM4	monomeric
M04521,M04532,M04535,M04542,M04544,M04546,M04552	0	5881	0	5881	1	1	Sox10,Sox18,Sox21,Sox4,Sox7,Sox8,Sox9	SOX10,SOX18,SOX21,SOX4,SOX7,SOX8,SOX9	dimeric
M04522,M04536,M04543,M04549,M04556	0	5881	0	5881	1	1	Sox10,Sox21,Sox7,Sox9,Sry	SOX10,SOX21,SOX7,SOX9,SRY	dimeric
M04524,M04545,M04547,M04554	0	5881	0	5881	1	1	Sox10,Sox7,Sox8,Sox9	SOX10,SOX7,SOX8,SOX9	dimeric
M04525,M04550,M04551	0	5881	0	5881	1	1	Sox10,Sox9	SOX10,SOX9	dimeric
M04526,M04529,M04539,M04555,M04560,M04562,M04566	0	5881	0	5881	1	1	Sox1,Sox14,Sox15,Sox17,Sox2,Sox3,Sry	SOX14,SOX15,SOX2,SRY,Sox1,Sox17,Sox3	dimeric
M04527,M04531,M04534,M04538,M04541,M04558,M04561,M04563,M04568	0	5881	0	5881	1	1	Sox1,Sox14,Sox15,Sox17,Sox18,Sox2,Sox21,Sox3,Sry	SOX14,SOX15,SOX18,SOX2,SOX21,SRY,Sox1,Sox17,Sox3	dimeric

## Sheet: CDvsHFD_highCpG_all_vs_random
Motifs	foreground counts	foreground total seqs	background counts	background total seqs	p-value	FDR	Gene symbols	Motif names	Motif descriptions
M00040,M00260,M00228,M04223,M04225,M00045	354	3930	134	3927	1.23e-25	3.49e-23	Atf2,Hlf,Nfil3,Tef	ATF2,E4BP4,HLF,NFIL3,TEF,VBP	E4BP4,PAR-type chicken vitellogenin promoter-binding protein,cAMP-responsive element binding protein 1,dimeric,hepatic leukemia factor
M00652,M02102,M01742,M04059	400	3930	171	3927	5.77e-24	7.91e-22	Nrf1,Zscan10	NRF-1,NRF1,Zfp206	dimeric,nuclear respiratory factor 1
M02059,M01981,M01991,M02064,M02063,M02073,M02065,M01986,M02066,M02067,M00032,M02074,M02039,M01989,M01167,M01992,M01985,M02053,M01984,M01988,M02062,M02037,M02061,M01976,M02038,M00108,M01078,M02072,M01990,M02068,M00341,M02069,M01987,M01983,M01208,M02060,M02058,M00025,M01982,M02075,M01258,M02040	399	3930	171	3927	8.36e-24	7.91e-22	Elf1,Elf2,Elk1,Elk3,Elk4,Erf,Erg,Ets1,Ets2,Etv1,Etv2,Etv3,Etv4,Etv5,Fev,Fli1,Gabpa,Gabpb1,Gap43,Spdef	ELF1,ELK-1,ER71,ER81,ERF,ERG,ETV3,Elk-1,Erg,Erm,Ets2 (c-ets-2),FLI1,Fli-1,GABP,GABPalpha,NRF-2/GABP,Net (Elk-3),PDEF,PEA3,Pet-1,SAP-1a,SAP1A (Elk4),SAP1A (elk4),c-Ets-1 p54,c-Ets-1(p54),c-ets-1 (ets1),c-ets-2,etv3,nerf	ETV1,ETV4,ETV5,Elk-1,Ets sites selected in the presence of CBF (core binding factor),Ets2,FEV,GA binding protein,Growth-associated binding protein,SPDEF,belongs to ETS class I,belongs to ETS class IIa,c-Ets-1(p54),nuclear respiratory factor 2
M00737,M00736,M00738,M00940,M00431,M00427,M00430,M00426,M00739,M00918,M00740,M00516,M00425,M00939,M00050,M00920,M00919,M02090	1155	3930	793	3927	1.99e-21	1.41e-19	E2f1,E2f2,E2f3,E2f4,E2f5,E2f6,E2f7,E2f8,Rb1,Tfdp1,Tfdp2	E2F,E2F-1,E2F-1:DP-1,E2F-1:DP-2,E2F-4,E2F-4:DP-1,E2F-4:DP-2,Rb:E2F-1:DP-1	E2F,E2F-1,E2F-1:DP-1 heterodimer,E2F-1:DP-2 heterodimer,E2F-4:DP-1 heterodimer,E2F-4:DP-2 heterodimer,Rb:E2F-1:DP-1 trimeric complex
M00243,M01972,M03896,M00244,M00778,M03897,M02877,M00807,M03898,M03900	801	3930	503	3927	9.09e-20	5.16e-18	Ahr,Egr1,Egr2,Egr3,Egr4,Klf7	AhR,EGR-1,EGR1,EGR2,EGR3,Egr,Egr-1,Egr3,Klf7,NGFI-C	E-value=3.4e-020,Egr-1/Krox-24/NGFI-A immediate-early gene product,aryl hydrocarbon / dioxin receptor,monomeric,nerve growth factor-induced protein C
M00327,M01875,M00191,M00518,M03820,M04478,M04490	535	3930	301	3927	5.49e-18	2.6e-16	Esr1,Esr2,Nr4a2,Pax3,Ppara,Rxra	ER,ER-alpha,ER-beta,NR4A2,PPARalpha:RXRalpha,Pax-3,RXRA	PPAR-alpha:RXR-alpha heterodimer (peroxisome proliferator activated factor alpha:retinoid X receptor alpha),Pax-3 binding sites,dimeric,estrogen receptor
M00981,M00039,M00917,M00177,M00041,M00178,M00179,M00514,M00338,M01861,M02279,M00017,M00916,M01820,M01862,M01864,M01863,M00114,M03544,M02091,M00694	176	3930	52	3927	1.16e-17	4.71e-16	Atf1,Atf2,Atf3,Atf4,Atf5,Atf6,Atf7,Creb1,Crem,E4f1,Jun	ATF,ATF,ATF-1,ATF-2,ATF-3,ATF-4,ATF2,ATF2:c-Jun,ATF4,CREB,CREB1,CREM,E4F1,Tax/CREB	ATF binding site,CRE-binding protein 1,CRE-binding protein 1:c-Jun heterodimer,Tax/CREB complex,activating transcription factor,activating transcription factor 4,cAMP-response element binding protein,cAMP-response element-binding protein,cAMP-responsive element binding protein
M04064,M00097,M00360,M00139,M04060,M04061,M03992,M04065,M04067	1425	3930	1081	3927	5.71e-17	2.03e-15	Ahr,Pax1,Pax2,Pax3,Pax5,Pax6,Pax9,Spdef	AhR,PAX1,PAX2,PAX5,PAX6,PAX9,Pax-3,Pax-6,SPDEF	Pax-3 binding sites,Pax-6,aryl hydrocarbon / dioxin receptor,monomeric,putative multimer
M01165,M01163,M03970,M03986,M03988,M00808,M01182,M03844	385	3930	201	3927	1.3e-15	4.1e-14	Elk1,Elk3,Elk4,Fli1,Hinfp,Pax1,Pax2,Pax3,Pax4,Pax5,Pax6,Pax8	ELK1,Elk-1,Elk3,FLI1,MIZF,Pax,SAP-1a	monomeric
M01783,M03922,M02914,M00008,M01273,M00932,M00196,M00931,M01865,M03807,M03567,M00933,M03814,M01587,M01837,M01816,M00649,M00720,M01175,M01219,M01597,M02023,M02281	667	3930	448	3927	8.74e-13	2.48e-11	CAC-BP,Klf11,Klf13,Klf5,Maz,Sp1,Sp2,Sp3,Sp4,Zbtb7b,Zfp148,Zfp263,Zfp281	BTEB2,BTEB3,CAC-binding protein,CKROX,FKLF,FPM315 (ZNF263),MAZ,SP1,SP1:SP3,SP2,SP4,Sp1,Sp2,Sp4,ZBP89,Zfp281	Zinc finger protein FPM315 with KRAB and SCAN domains,monomeric,stimulating protein 1
M00726,M00799,M00796,M01154,M00123,M00121,M00217,M00055,M00615,M01116,M04172,M04173,M04176,M04180	209	3930	93	3927	4.46e-12	1.15e-10	Arntl,Clock,Hey1,Hey2,Max,Mnt,Myc,Mycn,Usf1,Usf2	CLOCK:BMAL,HEY1,HEY2,MAX,MNT,Myc,N-Myc,USF,USF2,c-Myc,c-Myc:Max	N-Myc,USF binding site,c-Myc heterodimer (with a 26-29 kDa factor),c-Myc:Max heterodimer,dimeric,upstream stimulating factor
M03966,M03965,M02811,M03967,M03968	374	3930	220	3927	2.82e-11	6.67e-10	Ehf,Elf1,Elf3,Elf4,Spdef	EHF,ELF1,ELF3,ELF4,Spdef	monomeric
M00209,M00687,M00185,M00287,M02106,M02107,M00775	188	3930	83	3927	3.97e-11	8.67e-10	Nfya,Nfyb,Nfyc	NF-Y,NF-YA,NF-YC,alpha-CP1	Heterotrimeric transcription factor,Heterotrimeric transcription factor Y,Nuclear transcription factor Y subunit alpha,Nuclear transcription factor Y subunit gamma,nuclear factor Y (Heterotrimeric transcription factor)
M00691,M00513,M00113,M02772,M02738,M04206,M04214,M04198,M04200,M04210	249	3930	128	3927	8.97e-11	1.82e-09	Atf1,Atf3,Atf7,Batf3,Creb1,Creb3,Creb5,Jdp2	ATF1,ATF3,ATF7,Atf1,BATF3,CREB,CREB3,Creb5,JDP2,Jdp2	activating transcription factor 3,cAMP-responsive element binding protein,dimeric
M01429,M00095,M00103,M00102,M00639,M03957	182	3930	82	3927	1.88e-10	3.56e-09	Cux1,Homez,Onecut1,Onecut2,Onecut3	CDP,Clox,HNF-6,Homez,ONECUT3	Clox,cut-like homeodomain protein,monomeric,transcriptional repressor CDP
M02056,M03791,M01975,M02052,M01980,M02071,M01977,M02745,M01214,M01979,M02054,M01974,M02042,M01993,M02070,M02055,M03832,M00074,M02269,M02241	149	3930	68	3927	1.32e-08	2.34e-07	Ehf,Elf1,Elf2,Elf3,Elf4,Elf5,Elk3,Ets1,Etv6,Fev,Gabpa,Gabpb1,Gabpb2,Spic	EHF,ELF1,ELF2,ELF4,ESE-1,ETV7,Ehf,Elf5,FEV,GABPalpha_GABPbeta,Net,Spic,TEL1,c-Ets-1(p54)	Dimer,ETV6,belongs to ETS class IIa,c-Ets-1(p54),special human matrix
M00119,M01034,M03860,M03890,M01029,M00001,M02099,M03582	192	3930	99	3927	1.57e-08	2.62e-07	Ascl1,Bhlhe40,Bhlhe41,Hand1,Hand2,Max,Mitf,Mxd1,Mxd3,Mxd4,Mxi1,Myc,Mycn,Myf5,Myf6,Myod1,Myog,Nhlh1,Tal1,Tal2,Tcf12,Tcf3,Tcf4,Tfe3,Tfeb,Tfec,Twist1,Usf1,Usf2	Ebox,MITF,Max,MyoD,TFE,TFEA,TWIST,USF2	Max,myoblast determination gene product
M01437,M01329,M01378,M01380,M01361	147	3930	72	3927	1.59e-07	2.51e-06	Hoxa11,Hoxc10,Hoxc11,Hoxc12,Hoxd12	HOXA11,HOXC10,HOXC11,HOXC12,HOXD12
M01331,M01422,M01325,M01314,M01435,M01401,M01427,M01389,M01474,M01455,M01348,M01355,M01444,M01423,M01339,M01362,M01453,M01376,M01385,M02943,M02945	152	3930	76	3927	1.9e-07	2.84e-06	Alx1,Alx3,Arx,En2,Esx1,Isx,Lbx2,Lhx2,Lhx6,Nkx1-2,Pax4,Pax7,Phox2a,Prrx1,Prrx2,Rax,Rhox6	Alx3,Arx,CART1,En-2,Esx1,K-2b,LHX2,Lbx2,Nkx1-2,PMX2A,PSX1,Pax-4,Pax-7,S8,isx,lhx6.1,rax
M01855,M00483,M02378,M00976,M01249	245	3930	147	3927	2.3e-07	3.27e-06	Ahr,Ahrr,Arnt,Arnt2,Atf6,Epas1,Hif1a	Arnt, HIF-1,AHR,ATF6,AhR,HIF-2alpha,HIF1A:ARNT	activating transcription factor 6
M02861,M04110,M03935,M03978,M04109,M04175	196	3930	114	3927	1.23e-06	1.66e-05	Ets1,Gata6,Max,Runx3	ETS1,Gata-6,MAX,RUNX3,ZKSCAN3	dimer of dimers,dimeric,monomeric
M00024,M02809,M01220,M01119,M02898,M03963,M04520	221	3930	134	3927	1.4e-06	1.77e-05	E2f1,E2f7,E2f8,Smad3,Sp100,Stat3,Zbtb33	E2F,E2F7,E2F8,Kaiso,STAT3:STAT3,Smad3,Sp100	E2F,dimeric
M02089,M00803	498	3930	367	3927	1.43e-06	1.77e-05	E2f1,E2f3,E2f4,Tfdp1	E2F,E2F-3
M00626,M04627,M00279,M04100,M00280,M02788,M04096,M04098,M04104	682	3930	535	3927	2.78e-06	3.29e-05	Hivep2,Rfx1,Rfx2,Rfx3,Rfx4	MIF-1,RFX1,RFX1 (EF-C),RFX2,RFX3,RFX4,Rfx1,Rfx2,Rfx3	MIBP-1 / RFX1 complex,X-box binding protein RFX1,dimeric
M01390,M02968	164	3930	92	3927	2.91e-06	3.31e-05	Duxbl1	Duxbl,Duxl
M00938,M03958,M03960,M03961,M04518	339	3930	235	3927	3.98e-06	4.35e-05	E2f1,E2f2,E2f3,E2f4	E2F-1,E2F2,E2F3,E2F4	dimeric
M01382,M01440,M01330,M01461,M01334,M01386,M01475,M01448,M01349,M01421,M01393,M01371,M01235,M01233	121	3930	62	3927	6.27e-06	6.6e-05	Emx2,Evx1,Evx2,Gbx1,Gbx2,Hoxb3,Hoxd1,Lhx4,Lhx8,Mnx1,Msx2,Nkx1-1,Pdx1	EMX2,Evx-1,Evx2,Gbx1,Gbx2,HB9,HOXB3,HOXD1,IPF1,Lhx4,Lhx8,Msx-2,Nkx1-1	A3
M03895,M01259,M01200	211	3930	134	3927	1.38e-05	0.00014	Ctcf	CTCF	CCCTC-binding factor,monomeric
M00220,M03572,M04189,M00236,M04188,M04162,M00985,M04158,M04163,M04167,M04171	78	3930	35	3927	2.91e-05	0.000285	Arnt,Arntl,Bhlhe40,Bhlhe41,Hes7,Srebf1,Srebf2	ARNTL,Arnt,BHLHE40,BHLHE41,Bhlhe40,DEC1,HES7,SREBF2,SREBP-1,Srebf1,Stra13	AhR nuclear translocator homodimers,dimeric,sterol regulatory element-binding protein 1
M01843,M03789,M00997	154	3930	93	3927	5e-05	0.000473	Bhlhe40,Bhlhe41,Mlxipl	ChREBP,DEC,DEC2	half-site
M01281,M01004,M01883,M01718,M01886,M02265,M03555	267	3930	186	3927	5.39e-05	0.000494	Ikzf2,Irf4,Nfatc1,Nfatc2,Nfatc3	Helios A,IRF-4,NF-AT1,NF-AT2,NF-AT4,NFAT1,NFATC2
M03994,M00007,M03995,M01204,M03984,M00746,M01172	64	3930	27	3927	6.14e-05	0.000545	Elf1,Elk1,Etv6,Sfpi1,Spib	ETV6,Elf-1,Elk-1,PU.1,SPI-B,SPI1,SPIB	Elk-1,dimeric,monomeric
M01251,M01252,M00734,M00415,M01665	88	3930	44	3927	7.18e-05	0.000618	E2f1,E2f6,Irf8,Zeb1,Zfp384	AREB6,CIZ,E2F-1,E2F-6,IRF-8	AREB6 (Atp1a1 regulatory element binding factor 6),CIZ (Cas-associated zinc finger protein)
M01967,M02028,M01108	97	3930	52	3927	0.000126	0.00105	Hoxa7,Pbx1	HOXA7,Pbx,Pbx1	Pbx consensus element (PCE); pbx binds to TGAT half site,complex of pbx with Nuclear factor pbx partner (NFPP) which is not a HOX protein class I
M01337,M01338,M01443,M01402,M01487,M01397,M01460,M01319,M01439,M01326,M01340,M01392,M01321,M01388,M01400,M01486,M01442,M01468,M01013,M01438,M01452,M04400	111	3930	63	3927	0.000148	0.0012	Barx1,Bsx,Dlx1,Dlx2,Dlx3,Dlx4,Dlx5,Gsx2,Hoxa1,Hoxa2,Hoxa3,Hoxa5,Hoxa6,Hoxb5,Hoxb6,Hoxc8,Hoxd3,Meox1,Meox2,Pdx1,Vax1	Barx1,Bsx,Dlx-1,Dlx-2,Dlx7,GSH2,HOXA1,HOXA3,HOXA5,HOXA6,HOXB6,HOXC-8,HOXD3,HoxA2,HoxB5,IPF1,MEOX2,Mox1,Vax-1,dlx3,dlx5,ipf1	dimeric
M01458,M01370,M01454,M01367,M01396,M01327,M01323,M01369,M01356,M01335,M01417,M01432,M01336,M01320,M01409,M01353,M01363,M01477,M01424,M01418,M01406,M01328,M01412,M01471,M01441,M01489,M02944	29	3930	7	3927	0.000153	0.00121	Alx4,Hoxa4,Hoxa7,Hoxb4,Hoxb7,Hoxc4,Hoxc5,Hoxc6,Hoxd8,Isl2,Lhx1,Lhx3,Lhx5,Lhx9,Lmx1a,Lmx1b,Msx1,Nkx6-1,Nobox,Otp,Phox2b,Pou3f2,Prop1,Uncx,Vax2,Vsx1	Alx-4,Alx4,HOXA4,HOXA7,HOXB4,HOXB7,HOXC4,HOXC5,HOXC6,HOXD8,Isl2,Lhx3,Lhx5,Lhx9,Lim-1,Lmx-1,Msx-1,NKX6.1,OG-2,OTP,Octamer,PMX2B,Prop-1,Uncx-4.1,Vax-2,Vsx1,lmx1b
M00144	2106	3930	1947	3927	0.000206	0.00158	Pax5	Pax-5	B-cell-specific activating protein
M00104,M00106	83	3930	43	3927	0.000212	0.00158	Cux1	CDP CR1,CDP CR3+HD	cut-like homeodomain protein
M01876,M00678,M02278,M01776,M00971,M01203,M02078,M02076,M00655,M01197,M01207,M02031,M00658,M01266,M01660	92	3930	50	3927	0.000242	0.00176	Elf1,Elf2,Elf4,Elf5,Elk1,Elk3,Elk4,Erg,Ets1,Ets2,Etv4,Etv6,Fli1,Gabpa,Gabpb1,Nr2c2,Sfpi1,Spib	ELF1,Elf5,Ets,GABPalpha,GABPbeta,PEA3,PU.1,SPI1,SPI1 (PU1),Spi-B,TR4,Tel-2,c-Ets-2	PU.1
M02112,M03829	74	3930	37	3927	0.000265	0.00188	Onecut1,Onecut2	HNF-6,OC-2
M00223,M02117,M01595,M01212,M00457,M01823,M01209,M02085,M01260	49	3930	20	3927	0.000305	0.00211	Bcl6,Il18,Stat1,Stat2,Stat3,Stat4,Stat5a,Stat5b,Stat6	Bcl-6,GAF,STAT,STAT1,STAT1:STAT1,STAT3,STAT4,STAT5A (homodimer)	signal transducer and activator of transcription 3,signal transducer and activator of transcription 5a,signal transducers and activators of transcription
M04203,M01869,M04204,M02879,M04201,M04202,M00117	31	3930	9	3927	0.000332	0.00224	Cebpb,Cebpd,Cebpe,Cebpg,Mafb	C/EBPbeta,C/EBPgamma,CEBPB,CEBPD,CEBPE,CEBPG,Mafb	CCAAT/enhancer binding protein beta,dimeric
M03867,M03834,M00118,M01145,M00322,M02011,M02250,M02259,M01830	37	3930	13	3927	0.000456	0.00294	Hes1,Max,Myc,Mycn	HES1,MAX,Myc,Mycn,N-Myc,c-Myc,c-Myc:Max	c-Myc site,c-Myc:Max binding sites,c-Myc:Max heterodimer
M02868,M03562,M00638,M00411,M02220,M01728,M00762,M02016,M00134,M00158,M00764,M02934,M02262,M01031,M00763,M03828,M04467	79	3930	42	3927	0.000456	0.00294	Hnf4a,Hnf4g,Nr2f1,Nr2f2,Nr2f6,Ppara,Ppard,Pparg,Rarg,Rxra,Zscan26	COUP, HNF-4, RAR,COUP-TF,EAR2,HNF-4,HNF-4alpha,HNF4,HNF4 direct repeat 1,HNF4A,HNF4alpha,HNF4alpha1,Hnf4a,PPAR,PPAR direct repeat 1,PPARgamma:RXR-alpha,RAR-gamma,Zfp187	Direct repeat 1,Hepatocyte nuclear factor 4,dimeric,hepatic nuclear factor 4
M00237,M00235	213	3930	151	3927	0.000532	0.00336	Ahr,Arnt	AhR:Arnt	fixed core,aryl hydrocarbon receptor:Arnt heterodimers
M02266,M00206,M02162,M00132,M03872,M02013,M03826,M01011,M00790,M04336,M04337,M04338	89	3930	50	3927	0.000546	0.00337	Hnf1a,Hnf1b	HNF-1,HNF-1A,HNF-1beta,HNF1,HNF1A,HNF1B	Hepatic nuclear factor 1,dimeric,hepatic nuclear factor 1
M03825,M01058,M00250,M01067,M02010	22	3930	5	3927	0.000748	0.00452	Gfi1,Gfi1b	Gfi-1,Gfi1,Gfi1b	growth factor independence 1
M01317,M01430,M04342,M04358,M04364,M02873	75	3930	41	3927	0.000963	0.0057	Hoxa13,Hoxc13,Hoxd13,Irf5	HOXA13,HOXC13,HOXD13,IRF-5	monomeric
M00621,M00201,M01868,M00109	19	3930	4	3927	0.00129	0.00748	Cebpa,Cebpb,Cebpd,Cebpe	C/EBP,C/EBPbeta,C/EBPdelta,CEBPepsilon	C/EBP binding site,CCAAT/enhancer binding protein beta
M00225,M00224	44	3930	20	3927	0.00179	0.0102	Stat1,Stat3	STAT1,STAT3	signal transducer and activator of transcription 1,signal transducer and activator of transcription 3
M01384,M01347,M03099,M03100	45	3930	21	3927	0.00208	0.0116	Rhox11	Rhox11
M01399,M01408,M01470,M04626,M01473,M01360,M01316,M01469,M02735,M01465,M00436,M01236,M02271,M01431,M00510,M01255,M01971,M01391,M00145,M00489,M01354,M04086	49	3930	24	3927	0.00224	0.0119	Arid3a,Barx2,Dbx2,Hlx,Hoxa5,Lhx3,Nkx6-1,Nkx6-2,Nkx6-3,Pax6,Pdx1,Pou1f1,Pou2f1,Pou3f1,Pou3f2,Pou3f4,Pou4f2,Pou4f3,Prop1	Barx-2,Brn-2,Brn-3c,Brn-4,DRI1,Dbx2,HOXA5,Hlx,IPF1,LHX3b,Lhx3a,NKX6.1,Nkx6-2,Nkx6-3,Oct-1,Oct-6,POU4F2,Pit-1,Prop-1,ipf1,pax6	HB24,LIM homeobox transcription factor 3,NK related homeobox factor 6-2,POU factor Brn-2,POU2F1,POU3F1,TAAT motif is included 2-5 times in a sequence,homeobox transcription factor Pdx-1,monomeric
M00342,M01368,M04093,M00210,M00161,M00135,M00248,M01476,M00464,M04083	25	3930	8	3927	0.00225	0.0119	Pou2f1,Pou2f2,Pou2f3,Pou3f2,Pou3f4	OCT-x,Oct-1,Oct-2,POU2F3,POU3F2,POU3F4,Pou2f2	Octamer binding factor 1,Octamer binding site,POU2F2,monomeric,octamer factor 1,octamer-binding factor 1
M00264,M03933,M04052	36	3930	15	3927	0.00226	0.0119	Nfatc1,Zfp143	NFATC1,Staf,ZNF143	Se-Cys tRNA gene transcription activating factor,dimeric,monomeric
M00056	3803	3930	3751	3927	0.00237	0.0122	Nfia,Nfib,Nfic,Nfix	myogenin / NF-1	myogenin / nuclear factor 1 or related factors
M01434,M01416,M01373,M00729,M01426,M01375,M01464,M01723,M01351,M01451	102	3930	65	3927	0.0024	0.0122	Cdx1,Cdx2,Hoxa10,Hoxa9,Hoxb8,Hoxb9,Hoxc9,Hoxd10,Hoxd11,Satb1	Cdx-1,Cdx-2,HOXA10,HOXB8,HOXB9,HOXC9,HOXD10,HOXD11,SATB1,hoxa9
M01588,M01113,M02773,M01874,M03553	106	3930	69	3927	0.00293	0.0146	CACCC-bsD,Klf1,Klf3,Klf4,Klf7	CACD,EKLF,GKLF (KLF4),KLF3,Klf7
M00750,M01734,M03556,M00053,M00302,M00935	73	3930	43	3927	0.00326	0.016	Hmga1,Hmga2,Nfat5,Nfatc1,Nfatc2,Nfatc3,Nfatc4,Rel	HMGIY,NF-AT,NF-AT5,NFAT3,c-Rel	Nuclear factor of activated T-cells,c-Rel
M01481,M01446,M01332,M01341,M01365,M00424,M00099	147	3930	104	3927	0.00354	0.017	Barhl1,Barhl2,En1,Hmx1,Msx3,Nkx6-1,Prrx2	Barhl-1,Barhl2,En-1,HMX1,Msx-3,Nkx6-1,S8	NKX6-1,S8
M00699,M00063,M01066,M00453,M03865,M00258,M00772,M03916,M01279,M03875,M00062,M01881,M01882,M03793	8	3930	0	3927	0.0039	0.0185	Irf1,Irf2,Irf3,Irf4,Irf5,Irf6,Irf7,Irf8,Irf9,Prdm1	Blimp-1,ICSBP,IRF,IRF-1,IRF-2,IRF-3,IRF-5,IRF-7,ISGF-3,PRDM1	interferon regulatory factor 1,interferon regulatory factor 2,interferon regulatory factor 7,interferon-stimulated response element,monomeric or dimeric
M00096,M04062,M04066	91	3930	58	3927	0.00402	0.0187	Pax3,Pax7,Pbx1	PAX3,PAX7,Pbx-1	Pbx-1,dimeric
M01232,M01394,M00416,M04289,M04295,M04388,M04424	253	3930	198	3927	0.00449	0.0203	Alx1,Barhl1,Barhl2,Hoxa7,Lhx6,Pdx1,Satb1	(SATB1)2,BARHL2,Barhl1,Cart-1,HOXA7,LHX6,PDX1	Cart-1 (cartilage homeoprotein 1),Consensus SATB1 Binding Sequence,dimeric
M00421,M00420	44	3930	22	3927	0.0045	0.0203	Hoxa9,Meis1	MEIS1A:HOXA9,MEIS1B:HOXA9	Meis-1a:HOXA9 heterodimeric binding,Meis-1b:HOXA9 heterodimeric binding
M00795,M03836,M00930,M00195,M03561,M02113,M00138,M00162,M03837	18	3930	5	3927	0.00528	0.0234	Pou2af1,Pou2f1,Pou2f2,Pou2f3,Pou3f1,Pou3f2,Pou3f3,Pou3f4,Pou4f1,Pou5f1	OCA-B,Oct-1,Oct3,Octamer,POU2F1,oct-2	octamer factor 1,octamer-binding factor 1
M00941,M00406,M02024,M01301,M00006	29	3930	12	3927	0.00569	0.0249	Mef2a,Mef2c,Mef2d	MEF-2,MEF2A,mef2A	Mef2a b.s,myocyte enhancer factor,myogenic enhancer factor 2
M03806,M04619,M04617,M02267,M04151,M04153	51	3930	28	3927	0.00624	0.0269	Ebf1,Mtf1,Tfap2b,Tfap2c,Zbtb7a,Zbtb7c	EBF1,LRF,MTF-1,TFAP2B,TFAP2C,ZBTB7C	dimeric
M01315,M01413,M02869,M01000	86	3930	56	3927	0.00698	0.0296	Aire,Hmx2,Hmx3,Hoxa3	AIRE,Hoxa3,Nkx5-1,Nkx5-2
M00695	237	3930	187	3927	0.00733	0.0306	ETF	ETF
M00187,M02881,M01009,M04209,M04205	72	3930	45	3927	0.00764	0.0314	Creb3l1,Creb3l2,Hes1,Max,Usf1,Usf2	CREB3L1,Creb3l2,HES1,Max,USF	dimeric,upstream stimulating factor
M02933,M01253	141	3930	103	3927	0.00812	0.0329	Cnot3,Zbtb14	CNOT3,Zfp161
M02019,M03794,M00805,M03858,M02033,M04633,M03857	72	3930	46	3927	0.0101	0.0404	Lef1,Tcf7,Tcf7l1,Tcf7l2	LEF-1,LEF1,TCF-1,TCF-3,TCF-4	including
M00459,M01211,M01666,M00777,M01890	13	3930	3	3927	0.0106	0.0418	Parp1,Stat1,Stat2,Stat3,Stat4,Stat5a,Stat5b,Stat6	PARP,STAT,STAT4,STAT5A,STAT5B (homodimer)	signal transducer and activator of transcription 5b
M00124,M02878,M00998,M01357,M02922	37	3930	19	3927	0.011	0.0422	Lef1,Pbx1,Pbx2,Pbx3,Tcf7l2	Lef1,Pbx,Pbx-1b,Pbx1,Tcf7l2	homeo domain factor Pbx-1
M04265,M02270,M04259,M01968,M03823,M04231,M04244,M04253,M04272	45	3930	25	3927	0.011	0.0422	Foxb1,Foxg1,Foxi1,Foxl1,Foxo1,Foxo3,Foxo6	FOXB1,FOXI1,FOXL1,FOXO1,FOXO1A,FOXO3,FOXO6,Foxg1	IRE alone shows weaker binding,monomeric
M01969	355	3930	299	3927	0.0126	0.0477	Foxo1	FOXO1
M00249,M02880,M04389,M04397	64	3930	41	3927	0.0152	0.0568	Cebpa,Ddit3,Lhx6,Lhx8,Mafk	CHOP:C/EBPalpha,LHX6,Lhx8,Mafk	dimeric,heterodimers of CHOP and C/EBPalpha
M00622	175	3930	139	3927	0.0222	0.0819	Cebpg	C/EBPgamma
M01162,M00640,M01415,M04283,M04322,M04330,M04381,M04410,M00241,M04435,M04425,M00437,M01654,M04407	64	3930	43	3927	0.0258	0.0939	Alx1,Arid3a,Gbx1,Hesx1,Hoxa4,Isx,Msx2,Msx3,Nkx2-5,Nobox,Pdx1,Rax,Shox2,Vsx2	Alx1,CHX10,DRI1,GBX1,HESX1,HOXA4,ISX,MSX2,Msx3,Nkx2-5,OG-2,PDX1,RAX,Shox2	tinman homolog,DRI1 b.s,homeo domain factor Nkx-2.5/Csx,monomeric
M00081,M00078,M00082	71	3930	49	3927	0.0267	0.096	Mecom	Evi-1	ectopic viral integration site 1 encoded factor
M00152,M00922,M00186,M00215,M01304,M00810,M01007,M01257,M04025	5	3930	0	3927	0.0313	0.108	Srf	SRF	SRF b.s,dimeric,serum response factor
M01834,M01467,M04298,M03873,M01449,M01404,M01659	5	3930	0	3927	0.0313	0.108	Cdx2,Hoxa10,Hoxb13,Hoxd13,Hoxd9	CDX2,Cdx-2,HOXA10,HOXB13,HOXD13,Hoxd9	monomeric
M02846,M04516,M02847,M03959,M00332,M03926,M03962,M04517,M04519	5	3930	0	3927	0.0313	0.108	E2f1,E2f2,E2f3,E2f4,Foxn1	E2F-2,E2F-3,E2F1,E2F2,E2F3,E2F4,Whn,ZBED1	dimeric,winged-helix factor nude
M00766,M00647,M03795,M03809,M02021,M00965	14	3930	5	3927	0.0317	0.108	Nr1h2,Nr1h3,Nr1h4,Nr1i2,Nr1i3,Nr2f1,Nr2f2,Rara,Rarb,Rarg,Rxra,Rxrb	CAR, COUP, PXR, RAR,LXR,LXR direct repeat 4,LXR-beta_RXR-alpha,LXR; FXR,LXRbeta:RXRalpha	direct repeat 4
M00233,M00232,M00407,M00026,M00231,M04022,M04023,M04024	9	3930	2	3927	0.0327	0.11	Mef2a,Mef2b,Mef2d	MEF-2,MEF2A,MEF2B,MEF2D,RSRFC4	C4,dimeric,myogenic MADS factor MEF-2,related to serum response factor
M02764,M04622,M02273,M03568,M02110,M03790,M01724,M03892,M01722,M02009,M02111,M02783,M02787,M02791,M03542	28	3930	15	3927	0.0328	0.11	Hnf4a,Nr1h4,Nr2c2,Nr2f1,Nr2f2,Nr4a1,Nr4a2,Nr6a1,Rara,Rarb,Rorb,Rxra,Thra,Vdr	COUP-TF1,FXR,GCNF,HNF4-alpha,NR1B1,NR1B2,NR4A2,Nr2f2,Nur77,RORbeta,RXRalpha,Rara,T3RALPHA,TR4,VDR:RXR-alpha	complex (half-site),half-site
M00034,M01651,M01655,M01652,M03558,M01656,M04499,M04502,M04503	126	3930	98	3927	0.0339	0.112	Trp53,Trp63,Trp73	P53,P73,TP63,Trp53,Trp73,p53,p63	dimeric,tumor suppressor p53
M01747,M01796,M01798	7	3930	1	3927	0.0352	0.115	Bdp1,Brf1,Polr3a	BDP1,BRF-1,RPC155
M00478,M00672,M04251,M04248,M00802,M02760	22	3930	11	3927	0.0399	0.129	Cdc5l,Foxj2,Foxj3,Pou1f1,Tef,Zscan4f	Cdc5,FOXJ2,FOXJ3,Gm397,Pit-1,TEF	cell division control protein 5,dimeric
M00671,M01022,M01014,M00978,M01284,M02816,M03539	49	3930	33	3927	0.048	0.153	Ctnnb1,Lef1,Sox10,Sox11,Sox13,Sox15,Sox18,Sox2,Sox4,Sox5,Sox6,Sox8,Sox9,Sry,Tcf7,Tcf7l1,Tcf7l2	TCF1,LEF1,SOX,SOX9,TCF-4,Tcf3,beta-catenin
M02015,M00809,M00130,M03843,M04236,M00742,M02827	24	3930	13	3927	0.0493	0.156	Foxa3,Foxc2,Foxd3,Foxf1,Foxf2,Foxh1,Foxj1,Pou4f1,Zfp105	FOX factors,FOXC2,FOXD3,HFH4 (FOXJ1),HNF-3gamma,POU4F1,Zfp105	dimeric,fork head box D3
M02940,M02941,M02939,M04594	210	3930	178	3927	0.0541	0.169	Zic1,Zic2,Zic3	Zic1,Zic2,Zic3
M00291,M00477,M00292,M00476,M00474,M00290,M02749,M01261,M02750,M02752,M02753	41	3930	27	3927	0.0567	0.175	Foxa1,Foxa2,Foxc1,Foxd1,Foxf2,Foxj1,Foxk1,Foxl1,Foxo1,Foxo3,Foxo4	FOXJ1,FOXO1,FOXO3,FOXO4,Foxk1,Foxl1,Freac-2,Freac-3,Freac-4,HNF3-beta,HNF3A	FOXA1,Fork head RElated ACtivator-2,Fork head RElated ACtivator-3,Fork head RElated ACtivator-4,fork head box O1,fork head box O3,fork head box O4
M00294,M00129,M00289,M00293,M01599,M03573	6	3930	1	3927	0.0625	0.187	Foxf1,Foxi1,Foxl1,Foxp3,Foxq1	FKHL5,FOXP3,Freac-7,HFH1 (FOXQ1),HFH3 (FOXI1),HFH8 (FOXF1A)	Fork head RElated ACtivator-7,HFH-3 (HNF3/fork head homolog 3),HNF-3/Fkh Homolog 1,HNF-3/Fkh Homolog-8,forkhead box P3
M00972,M04015,M04020,M04021	4	3930	0	3927	0.0625	0.187	Irf1,Irf2,Irf3,Irf4,Irf5,Irf7,Irf8,Irf9	IRF,IRF4,IRF8,IRF9	dimeric,trimeric
M03543,M02852,M01725,M00526,M00156,M03788	4	3930	0	3927	0.0625	0.187	Esrra,Nr1i3,Nr2c2,Nr2f2,Nr6a1,Rora,Rxra	CAR_RXR (Dimer),COUP-TF2,Esrra,GCNF,RORalpha1,TR4	GCNF (germ cell nuclear factor),RAR-related orphan receptor alpha1
M01216,M01137,M00724,M03827,M02014,M00472	28	3930	17	3927	0.0674	0.199	Foxa1,Foxa2,Foxg1,Foxo1,Foxo3,Foxo4	FOXO1,FOXO3A,FOXO4,HNF-3alpha,HNF-3beta,HNF3alpha	fork head box O4
M01045,M04156,M00800,M01047,M03839,M02924,M04150,M02820,M02819,M02821,M02822	9	3930	3	3927	0.073	0.212	Pax2,Tfap2a,Tfap2b,Tfap2c,Tfap2e	AP-2,AP-2alphaA,Pax-2,TFAP2B,Tcfap2a,Tcfap2b,Tcfap2c,Tcfap2e,Tfap2a	dimeric
M03838,M01117,M04623,M01230,M01735,M02097	9	3930	3	3927	0.073	0.212	Lhx3,Otx1,Otx2,Pitx3	LHX3,OTX,Otx1,Otx2,PITX3,ZNF333
M01410,M01405,M01472,M01318,M01377,M01485,M04382	80	3930	62	3927	0.0755	0.216	Irx2,Irx3,Irx4,Irx5,Irx6	IRX4,Irx-3,Irx2,Irx3,Irx5,Irx6	dimeric
M03824,M03574,M02758	56	3930	41	3927	0.0767	0.216	Gcm1,Gcm2	GCMa,GCMb
M01196,M00193,M00806,M04056,M04057,M04058	111	3930	90	3927	0.0772	0.216	Nfia,Nfib,Nfic,Nfix	CTF1,NF-1,NFIA,NFIB,NFIX	dimeric,nuclear factor 1,selection of
M00512,M04469,M00765,M01198,M01650,M01782,M04466,M04472,M04489,M04491,M04492,M04493	159	3930	134	3927	0.0775	0.216	Hnf4a,Nr1h2,Nr2c2,Nr2e3,Nr2f1,Nr2f2,Pparg,Rxra,Rxrb,Rxrg	COUP direct repeat 1,HNF4A,NR2C2,NR2F1,PNR,PPARgamma:RXRalpha,RXR:LXR-beta,RXRA,RXRB,RXRG,Rxrb,TR4	(TR4)2 b.s,PPAR-gamma (peroxisome proliferator-activated receptor gamma),dimeric
M01001,M01002	94	3930	75	3927	0.0815	0.225	Deaf1	DEAF1
M00539,M00538,M04208,M00251,M04572	17	3930	9	3927	0.0843	0.23	Arnt,Creb3l1,Creb3l2,Xbp1	Arnt,CREB3L1,Creb3l2,HTF (XBP1),XBP-1	AhR nuclear translocator homodimers,X-box-binding protein 1,dimeric
M00085	7	3930	2	3927	0.0899	0.24	Zbtb6	ZID	zinc finger with interaction domain
M04238,M04240,M00423,M04233,M02931,M02736	7	3930	2	3927	0.0899	0.24	Arid5a,Foxc1,Foxd2,Foxd3,Foxj2,Zfp105	Arid5a,FOXC1,FOXD2,FOXD3,FOXJ2,Zfp105	dimeric,fork head box J 2
M01383,M00485,M01457,M01352,M03941	40	3930	28	3927	0.0905	0.24	Nkx2-2,Nkx2-3,Nkx2-9,Nkx3-1,Zfp784	Nkx2-2,Nkx2-3,Nkx2-9,Nkx3A,ZNF784	NK2 class homeobox factor 2,monomeric
M00517,M00924,M00037,M02022,M00115,M00495	18	3930	10	3927	0.0924	0.243	Bach1,Creb1,Fos,Fosb,Fosl1,Fosl2,Jun,Junb,Jund,Mafk,Nfe2	AP-1,Bach1,MafK,NF-E2,Tax/CREB	BTB and CNC homolog 1,NF-E2 p45,Tax/CREB complex
M01854,M01814	19	3930	11	3927	0.1	0.261	Runx3	AML2
M01739	78	3930	62	3927	0.101	0.261	Gtf2b	TFIIB
M02093,M02000,M01841,M01171,M00979,M02748,M04459,M04464	5	3930	1	3927	0.109	0.276	Bcl6,Esrra,Esrrb,Esrrg,Pax6	BCL6,ERR1,ERR3,ESRRB,Esrra,Pax-6	monomeric
M03575,M04177,M02100,M00644,M00184,M01287,M01808,M02101,M02781,M02823,M03831	5	3930	1	3927	0.109	0.276	Mesp1,Mycn,Myf6,Myod1,Myog,Neurod1,Nhlh2,Tcf3,Ubp1	HEN2,LBP-1,MESP1,MRF4,MyoD,NMYC,Neuro D,Tcfe2a,myogenin	MYCN b.s,dimeric,myoblast determining factor
M00325,M01028,M00256,M01256	107	3930	89	3927	0.11	0.276	Rest	NRSE,NRSF,REST	neuron-restrictive silencer factor,NRSF,neural-restrictive-silencer-element,neuron-restrictive silencer factor
M01661,M02802,M02912,M02762	26	3930	17	3927	0.111	0.277	Hbp1,Sox1,Sox8	Hbp1,Sox1,Sox8,hbp1
M02779,M02780,M04047	21	3930	13	3927	0.115	0.279	Myb,Mybl1,Mybl2	MYBL2,Mybl1,c-Myb	dimeric
M00466,M00797	16	3930	9	3927	0.115	0.279	Hif1a	HIF1	hypoxia induced factor,hypoxia-inducible factor 1
M01456,M01379,M01425,M02815	87	3930	71	3927	0.115	0.279	Hmbox1,Hnf1a,Hnf1b	HNF-1alpha,HNF-1beta,Hmbox1,Tcf1
M00767,M00631	3	3930	0	3927	0.125	0.293	Nr1h4,Rxra	FXR inverted repeat 1,FXR/RXR-alpha
M01127,M02096,M01234,M04616	3	3930	0	3927	0.125	0.293	Isl1,Pdx1	IPF1,ipf1,islet1	A1
M02108,M01043,M00432,M00433	3	3930	0	3927	0.125	0.293	Hmx3,Nkx2-1,Nkx2-5	Hmx3 (Nkx5-1),Nkx-2.5,Nkx2-5,TTF1 (Nkx2-1)	TITF1 (thyroid transcription factor 1),CSX,H6 homeobox 3,TTF-1
M02742,M02743	3	3930	0	3927	0.125	0.293	E2f2,E2f3	E2F-2,E2F-3
M01149,M01148,M01150,M01147,M01151,M01146,M02784	23	3930	15	3927	0.128	0.298	Dmrt1,Dmrt2,Dmrt3,Dmrta1,Dmrta2,Dmrtc2,Osr1	DMRT1,DMRT2,DMRT3,DMRT4,DMRT5,DMRT7,Osr1
M00157,M01138,M03884	9	3930	4	3927	0.134	0.302	Nr1d1,Rora	RORalpha,RORalpha2,Rev-ErbAaLPHA	RAR-related orphan receptor alpha2
M00791,M00131,M00422,M01012,M04230	9	3930	4	3927	0.134	0.302	Foxa1,Foxa2,Foxa3,Foxb1,Foxj2	FOXB1,FOXJ2,HNF3,HNF3beta	Hepatocyte Nuclear Factor 3beta,dimeric,fork head box J 2
M01858,M02938,M00634,M00446,M00665,M01778,M01973,M03903,M03904,M03930,M03931,M04266	9	3930	4	3927	0.134	0.302	Foxo6,Gcm1,Gcm2,Glis1,Glis2,Plag1,Sp3,Spz1,Tfap2b,Zfp740,Zic1,Zic3	AP-2beta,FOXO6,GCM,GLIS1,GLIS2,PLAG1,Sp3,Spz1,ZIC1,ZIC3,Zfp740	Motif score = 2.278 calculated by Bioprospector,PLAG1 b.s.,PLAG1 binding site,monomeric,putatively multimeric,spermatogenic Zip
M03848,M01308,M00410,M03888,M01272,M02795,M02804,M03847,M03849,M03886	258	3930	233	3927	0.134	0.302	Sox11,Sox15,Sox18,Sox2,Sox30,Sox4,Sox6,Sox9	SOX2,SOX9,Sox11,Sox15,Sox18,Sox2,Sox30,Sox4,Sox6	SOX (SRY-related HMG box)
M01036,M00133,M02272,M04458,M04460,M04483,M04485,M04487,M04501	59	3930	47	3927	0.142	0.317	Esrra,Esrrg,Nr2f1,Nr2f2,Pou3f1,Rara,Rarg,Rora,Rxra,Trp53	COUPTF,ESRRA,ESRRG,RARA,RARG,RORA,RXR:RAR,Trp53,Tst-1	POU-factor Tst-1/Oct-6,dimeric
M00650,M02778,M04507	14	3930	8	3927	0.143	0.317	Mtf1	MTF-1	monomeric
M01488,M01395,M01407,M00418,M01459,M01411,M01346,M01419,M03111	159	3930	140	3927	0.146	0.321	Meis1,Meis2,Meis3,Pknox1,Pknox2,Tgif1,Tgif2	MRG2,Meis1,Meis2,PKNOX2,PREP1,TGIF,TGIF2,Tgif1	TGIF (5'TG3' interacting factor)
M00481,M01201,M01996,M02219,M00205,M00447,M00192,M04453,M04476,M04477	52	3930	41	3927	0.149	0.326	Ar,Nr3c1,Nr3c2	AR,GR,NR3C1,NR3C2	Androgen receptor,Glucocorticoid response element,androgen receptor,dimeric,glucocorticoid receptor
M03830,M03816,M03796,M01598	15	3930	9	3927	0.154	0.334	Maf,Mafa,Mafb,Zbed6	MafA,MafB,ZBED6,c-MAF
M00136,M04071,M00744,M04089,M04092,M04565	8	3930	4	3927	0.194	0.417	Pou1f1,Pou2f1,Pou2f2,Sox1	Oct-1,POU1F1,POU2F1,POU5F1B,Pou2f2,Sox1	dimeric,monomeric,octamer factor 1
M03842,M01324,M00463,M03090	90	3930	78	3927	0.197	0.421	Pou3f1,Pou3f2,Pou3f3	BRN1,POU3F1,POU3F2,Pou3f3	Octamer
M00528,M00242	50	3930	41	3927	0.201	0.426	Ppara,Pparg	PPAR,PPARalpha:RXRalpha	PPAR (peroxisome proliferator-activated receptor gamma),PPAR:RXR heterodimers
M00351,M02774,M00632,M02817,M04005,M04006	15	3930	10	3927	0.212	0.446	Gata3,Gata4,Lef1,Tcf7,Tcf7l1	GATA-3,GATA-4,LEF-1,TCF7L1,Tcf7	GATA-binding factor 3,monomeric
M00339,M00531,M00340,M00771	56	3930	47	3927	0.215	0.449	Elf1,Elf2,Elk1,Elk4,Erf,Erg,Ets1,Ets2,Fli1	Ets,c-Ets,c-Ets-1,nerf	c-ETS-1 binding site,c-Ets-2 binding sites,new ets-related factor 1a
M00281,M04103,M02894,M04097,M01109,M02892,M04053,M04095,M04101,M04102,M04105	16	3930	11	3927	0.221	0.455	Nfatc1,Rfx1,Rfx2,Rfx3,Rfx5,Rfx7	NFATC1,RFX1,RFX2,RFX3,RFX5,Rfx2,Rfx3,Rfxdc2,SZF1-1	X-box binding protein RFX1,dimeric
M01702,M01703,M01704	34	3930	27	3927	0.221	0.455	Gli1,Gli2,Gli3	GLI1,Gli2,gli3
M01070,M04215,M03883,M02776,M02775,M04216,M04221	2	3930	0	3927	0.25	0.497	Maf,Mafb,Maff,Mafg,Mafk,Rest	MAFF,MAFG,MafB,MafK,Mafb,REST,c-Maf	dimeric
M01344,M02959,M04401	2	3930	0	3927	0.25	0.497	Cux1,Meox2	CDP,Cux1,MEOX2	dimeric
M01420,M02807,M02928,M03950,M04331,M04406,M04449	2	3930	0	3927	0.25	0.497	Cux1,Hesx1,Msx2,Sox7,Tlx2,Zbtb12	CDP,HESX1,MSX2,Ncx,Sox7,VENTX,Zbtb12	dimeric
M03835,M02104,M00284,M00821	2	3930	0	3927	0.25	0.497	Mafg,Nfe2,Nfe2l1,Nfe2l2	NF-E2,Nrf-2,Nrf2,TCF11:MafG	TCF11:MafG heterodimers,heterodimer containing Nrf2
M04252,M01299,M04271,M00646,M04273	2	3930	0	3927	0.25	0.497	Foxg1,Foxj3,Foxk1,Hnf1b,Mecp2	FOXK1,Foxg1,Foxj3,LF-A1,MECP2	MECP2 b.s,putatively multimeric
M00974,M01888,M00733,M00222,M00701	6	3930	3	3927	0.254	0.501	Hand1,Smad1,Smad2,Smad3,Smad4,Smad5,Smad6,Smad7,Smad9,Tcf3	Hand1:E47,SMAD,SMAD3,SMAD4,Smad3	Hand1:E47 heterodimer
M01694,M00704,M01696	21	3930	16	3927	0.256	0.501	Tead1,Yy2,Zfp42	REX1,TEF-1,YY2
M03874,M04528,M04530,M04533,M04537,M04540,M04548,M04553,M04557,M04564,M04567	34	3930	28	3927	0.263	0.51	Hoxa9,Sox1,Sox14,Sox15,Sox18,Sox2,Sox21,Sox3,Sox8,Sox9,Sry	Hoxa9,SOX14,SOX15,SOX18,SOX2,SOX21,SOX8,SOX9,SRY,Sox1,Sox3	dimeric
M00105,M02902,M02900,M03943	85	3930	76	3927	0.264	0.51	Cux1,Sox12,Sox14,Zfp652	CDP CR3,Sox12,Sox14,Zfp652	cut-like homeodomain protein,monomeric
M00727,M02094,M01589,M01217,M03802,M01132,M02098,M01142,M01248,M01269	23	3930	18	3927	0.267	0.512	Esrrb,Esrrg,Nr0b1,Nr4a1,Nr4a2,Nr5a1,Nr5a2	DAX1,ERR2 (ESRRB),ERR3,LRH-1,LRH1,NUR77,NURR1,SF-1,SF1
M00405,M00403	7	3930	4	3927	0.275	0.521	Mef2a	MEF-2,aMEF-2	myocyte enhancer factor
M01462,M04091,M01479	7	3930	4	3927	0.275	0.521	Pou6f1,Pou6f2	POU6F1,POU6F2	monomeric
M01333,M01478,M02859	15	3930	11	3927	0.279	0.525	Cphx1,Gata3,Hdx	Cphx,Gata3,Hdx
M01035,M02044,M00793,M00651,M01744,M00285,M01123,M01695	16	3930	12	3927	0.286	0.534	NF-muE1,Nanog,Nfe2l1,Yy1,Zfp42	NF-muE1,Nanog,REX1,TCF11,YY1	TCF11/KCR-F1/Nrf1 homodimers
M00346,M00350,M00347,M01797,M00348,M00349,M01591,M00128,M02756,M02860	8	3930	5	3927	0.291	0.54	Gata1,Gata2,Gata3,Gata5,Sirt6,Tal1	GATA-1,GATA-2,GATA-3,GATA-5,Gata5,SIRT6,Tal-1 (Scl)	GATA-binding factor 1,GATA-binding factor 2,GATA-binding factor 3
M01075,M00999,M00023,M00380	9	3930	6	3927	0.304	0.559	Aire,Hoxa5,Pax4,Zbtb16	AIRE,HOXA5 (Hox-1.3),PLZF,Pax-4	HOXA5 (Hox-1.3),Pax-4 binding sites
M01242	34	3930	29	3927	0.308	0.559	Mtf1	MTF-1	MTF1
M00088,M01003,M00086,M00087,M02832	75	3930	68	3927	0.308	0.559	Ikzf1,Ikzf2,Zfp410	Helios A,Ik-1,Ik-2,Ik-3,Zfp410	Ikaros 1,Ikaros 2,Ikaros 3
M03869,M02095,M00490,M03870,M01267,M02280,M02876,M02937,M04213,M04222	35	3930	30	3927	0.31	0.559	Bach2,Fos,Fosl1,Fosl2,Jdp2,Jun,Nfe2,Zfp691	AP1,Bach2,Fra-1,Fra-2,JDP2,Jundm2,NFE2,Zfp691	BTB and CNC homolog 2,dimeric
M00004,M02883,M02884	3	3930	1	3927	0.313	0.559	Myb,Mybl1	Myb,Mybl1,c-Myb	c-Myb
M02889,M04323,M00991,M02830,M04090,M04313,M04315	3	3930	1	3927	0.313	0.559	Cdx1,Cdx2,Emx1,Emx2,Gbx2,Osr2,Pou6f2,Zscan26	Cdx,EMX1,EMX2,GBX2,Osr2,POU6F2,Zfp187	dimeric
M01111,M01112	22	3930	18	3927	0.318	0.564	Rbpj	RBP-Jkappa
M00616,M00630	4	3930	2	3927	0.344	0.597	Foxm1,Zfhx3	AFP1,FOXM1
M01306,M01817,M01305	4	3930	2	3927	0.344	0.597	Tead1,Zfp217	TEF,TEF-1,ZABC1	TEF b.s,ZABC1 b.s
M00465,M02803,M02813,M02798,M02908	30	3930	26	3927	0.345	0.597	Pou6f1,Sox14,Sox21,Sox30,Sry	POU6F1,Sox14,Sox21,Sox30,Sry
M01241	699	3930	684	3927	0.345	0.597	Gtf2ird1	BEN
M02744,M01873,M00982,M01714,M02036,M03893,M01303,M02810	15	3930	12	3927	0.351	0.604	Egr1,Egr2,Egr3,Egr4,Klf15,Sp1,Sp4,Wt1	Egr-1,Egr1,KLF15,KROX,SP1,Sp4,WT1	Sp1 b.s
M00189,M03811,M00915,M01199,M02786,M00470,M03876	336	3930	326	3927	0.361	0.618	Plagl1,Tfap2a,Tfap2b,Tfap2c,Trim28,Zbtb33	AP-2,AP-2gamma,Kaiso,Plagl1,RNF96	activator protein 2
M02857,M02856,M02855	6	3930	4	3927	0.377	0.641	Foxj3,Foxk1,Foxl1	Foxj3,Foxk1,Foxl1
M01239,M02848,M01100,M00051,M02862,M04054,M04055	10	3930	8	3927	0.408	0.69	Egr1,Gcm1,Nfkb1,Nfkb2,Relb,Zbtb7a	Egr1,Gcm1,LRF,NF-kappaB (p50),NFKB1,NFKB2,RelB:p52 (NF-kappaB)	NF-kappaB (p50),dimeric,kappaB site
M00707	40	3930	37	3927	0.411	0.691	Gtf2a2	TFIIA
M00460,M00992,M03882,M01298,M04019,M04051	47	3930	44	3927	0.418	0.698	Foxp3,Irf7,Mecp2,Nfatc1,Relb,Stat5a	FOXP3,IRF7,MECP2,NFATC1,RelB:p50,STAT5A (homotetramer)	MECP2 b.s,dimeric,trimeric
M00240,M00747,M01884	28	3930	26	3927	0.447	0.742	Irf1,Irf7,Nkx2-5	IRF-1,IRF-7,Nkx2-5	tinman homolog,homeo domain factor Nkx-2.5/Csx
M00069	31	3930	29	3927	0.45	0.743	Yy1	YY1	Yin and Yang 1
M03551,M00174,M00173,M00172,M00199,M00188,M03538,M03552,M03815,M03866,M02263,M00801,M00983	49	3930	47	3927	0.461	0.743	Atf1,Atf2,Atf3,Atf4,Atf7,Bach1,Bach2,Creb1,Crem,Fos,Jun,Junb,Jund,Maf,Mafb,Maff,Mafg,Mafk,Nfe2,Nfe2l1,Nfe2l2,Nfe2l3	AP-1,CREB,JunB,JunD,MAF,NFE2L2,c-Fos,c-Fos:c-Jun	AP-1 binding site,activator protein 1
M00214	1	3930	0	3927	0.5	0.743	Runx2	SEF-1	SEF1 binding site
M00413,M00412,M00073	1	3930	0	3927	0.5	0.743	Zeb1	AREB6,deltaEF1	AREB6 (Atp1a1 regulatory element binding factor 6),deltaEF1
M00623,M01447,M01463,M01445,M01403,M01366,M01381,M01480,M01387,M01436,M01719,M02919,M03066,M03067,M03068	1	3930	0	3927	0.5	0.743	Crx,DOBOX5,Dmbx1,Hnf1a,Obox5,Obox6,Otx1,Otx2,Pitx2,Rax	Crx,Dobox5,OTX2,Obox5,Obox6,Otx1,Otx2,Otx3,PITX2,Tcf1
M01247,M02246,M01125,M01124,M01590,M01594	1	3930	0	3927	0.5	0.743	Nanog,Pou5f1,Smad1,Sox2,Tcf7l1	Nanog,Oct-4 (POU5F1),SMAD1,Sox2,TCF-3	in silico predicted,Sox2-Oct4 joint motif
M01300,M01023,M00641,M01244,M02017,M02824,M02915,M04009	1	3930	0	3927	0.5	0.743	Hmga2,Hsf1,Hsf2,Spdef,Zbtb12	HMGA2,HSF,HSF1,HSF2,Spdef,Zbtb12	HMGA2 binding site,Heat shock transcription factor 2,trimeric
M01484,M01826,M01343,M01364,M01428,M01466,M01450,M03064,M03065	1	3930	0	3927	0.5	0.743	Gsc,Obox1,Obox2,Obox3,Pitx1,Pitx3	Gsc,Obox1,Obox2,Obox3,PITX1,Pitx1,Pitx3
M02119,M01593,M00444,M04496,M04497	1	3930	0	3927	0.5	0.743	Thrb,Vdr,Zfx	T3Rbeta,THRB,VDR,Zfx	often dimerizes with RXR-alpha,dimeric,vitamin D receptor; mediates vitamin D3-signaling
M02864,M03942	1	3930	0	3927	0.5	0.743	Zscan4f	Gm397,ZSCAN4	monomeric
M03566,M00804,M00005,M00002,M00929	1	3930	0	3927	0.5	0.743	Myf6,Myod1,Myog,Snai1,Tcf3,Tfap4	AP-4,E2A,E47,MyoD,SNA	E47,activator protein 4
M04143,M02849,M04142,M04513	1	3930	0	3927	0.5	0.743	Ehf,Tead1,Tead3	Ehf,TEAD1,TEAD3,ZNF713	dimeric,monomeric
M04420,M04422,M02115,M01294,M04114,M04280,M04282,M04284,M04286,M04308,M04380	1	3930	0	3927	0.5	0.743	Alx1,Alx3,Arx,Gmeb2,Isx,Otx1,Otx2,Prop1,Prrxl1,Prxx2	(Prop-1)2,ALX3,ARX,Alx1,Arx,DRGX,GMEB2,ISX,OTX2,Otx1,Prx2	Prop-1 binding site,dimer of dimers,dimeric
M02767,M02771,M02768,M02769,M02770	2	3930	1	3927	0.5	0.743	Irf3,Irf4,Irf5,Irf6,Irf9	IRF-3,IRF-5,IRF-6,IRF-9,Irf4
M00160,M02796,M02797,M02799,M02801,M02808,M02866,M02899,M02906,M02907,M02909	3	3930	2	3927	0.5	0.743	Hbp1,Sox1,Sox11,Sox12,Sox13,Sox15,Sox18,Sox21,Sox4,Sox8,Sry	Hbp1,SRY,Sox1,Sox11,Sox12,Sox13,Sox15,Sox18,Sox21,Sox4,Sox8	sex-determining region Y gene product
M00953,M00956,M00954,M00955,M00957	3	3930	2	3927	0.5	0.743	Ar,Nr3c1,Pgr	AR,GR,PR	androgen reseptor,high affinity binding site for glucocorticoid receptor,high affinity binding sites for androgen receptor,high affinity binding sites for progesterone receptor,progesterone receptor
M04632,M00221,M01173,M00776	4	3930	3	3927	0.5	0.743	Srebf1,Srebf2	SREBP,SREBP-1,SREBP1	sterol regulatory element-binding protein 1
M00731,M00722,M01658,M00271,M00751,M01856,M02084,M03841	6	3930	5	3927	0.501	0.743	Cbfb,Runx1,Runx2	AML1,AML1a,AML3,Osf2,PEBP2beta,core-binding factor	runt-factor AML-1
M00471,M00216,M00252,M02814,M02897	9	3930	8	3927	0.501	0.743	Six6,Tbp	Six6,TATA,TBP,Tbp	Retroviral TATA box,TATA binding protein,cellular and viral TATA box elements
M00975,M03917,M03918	15	3930	14	3927	0.501	0.743	Rfx1,Rfx2,Rfx3,Rfx4,Rfx5,Rfxank,Rfxap,Scrt1,Scrt2	RFX,SCRT1,SCRT2	monomeric
M01229,M00482,M02114	99	3930	98	3927	0.502	0.743	Gtf2ird1,Pitx2	GTF2IRD1-isoform2,Pitx2,pitx2	GTF2IRD1-isoform2,pituitary homeobox factor 2
M00143	684	3930	685	3927	0.53	0.78	Pax5	Pax-5	B-cell-specific activating protein
M01414,M01482,M01312,M01372,M01322,M01350,M02782	67	3930	67	3927	0.537	0.786	Nkx2-1,Nkx2-2,Nkx2-4,Nkx2-5,Nkx2-6,Nkx3-1,Nkx3-2	NKX25,NKX2B,NKX3A,Nkx2-4,Nkx2-6,Nkx3-2,TFF-1	Nkx2-1
M03548,M04113,M04256,M04258,M04261,M04264	15	3930	15	3927	0.573	0.835	Foxl2,Foxo1,Foxo3,Foxo4,Foxo6,Gmeb2	FOXL2,FOXO1,FOXO3,FOXO4,FOXO6,GMEB2	dimer of dimers,dimeric
M00052,M00774,M01224,M03557,M03563,M00054,M00208,M03545,M00194,M01223	12	3930	12	3927	0.581	0.842	NFKB1,Nfkb1,Nfkb2,Rel,Rela	NF-kappaB,NF-kappaB (p65),P50,P50:P50,P50:RELA-P65,RelA-p65,c-Rel	NF-kappaB,NF-kappaB (p65),NF-kappaB binding site,NF-kappaB1
M03846,M03565,M00071,M04174,M00993,M00693,M03877,M00712,M00973,M02018,M03804	102	3930	104	3927	0.587	0.846	Ascl1,Id4,Myf5,Myf6,Myod1,Myog,Smad5,Snai2,Tal1,Tcf12,Tcf3,Tcf4	E12,E2A,E47,HTF4,ID4,MASH-1,SMAD5,Tal-1,myogenin,slug	E47,dimeric
M01295	9	3930	9	3927	0.593	0.846	Atf5	ATF5	ATF5 binding site
M02002,M00011,M00079,M00080	9	3930	9	3927	0.593	0.846	Mecom	Evi-1	ectopic viral integration site 1 encoded factor
M00072,M01592,M00947	247	3930	252	3927	0.613	0.87	Tfcp2,Tfcp2l1	CP2,CP2/LBP-1c/LSF,LBP9	CP2
M01342,M00057,M00127,M02757,M02958	5	3930	5	3927	0.624	0.882	COMP1,Cux1,Gata1,Gata6	CDP,COMP1,Cux1,GATA-1,GATA-6	COMP1,GATA-binding factor 1
M04625,M00451,M03833,M01692	13	3930	14	3927	0.65	0.914	Ltf,Nkx3-1,Zbtb16	LTF,NKX3A,Nkx3-1,PLZF	NK class homeobox factor 3A
M01185,M02740,M03894	51	3930	54	3927	0.655	0.916	Bcl6,Bcl6b	BCL6,BCL6B,Bcl6b	monomeric
M00721,M04127,M04128,M04132	47	3930	50	3927	0.66	0.919	Tbx1,Tbx21,Zfp148	CACCC-binding factor,TBX1,TBX21	dimeric
M00175,M00176,M00698	8	3930	9	3927	0.686	0.939	Tcf12,Tfap4	AP-4,HEB	activator protein 4
M00272	33	3930	36	3927	0.687	0.939	Trp53	p53	tumor suppressor p53
M02891,M03821,M02887	2	3930	2	3927	0.688	0.939	Esr2,Nr2f2,Rara	ER-beta,Nr2f2,Rara
M04159,M00277,M00927,M03880,M01860,M01716,M01288,M00414,M02088,M02737	2	3930	2	3927	0.688	0.939	Ascl2,Atoh1,Lmo2,Myf5,Neurod1,Tcf3,Tfap4,Zeb1	AP-4,AREB6,Ascl2,E2A,Lmo2 complex,MATH1,Myf-5,NeuroD	E2A proteins, and GATA-1, half-site 1,AREB6 (Atp1a1 regulatory element binding factor 6),E47:MATH1,complex of Lmo2 bound to Tal-1,dimeric
M02836,M02837,M02835	28	3930	31	3927	0.7	0.951	Zic1,Zic2,Zic3	Zic1,Zic2,Zic3
M02268	25	3930	28	3927	0.71	0.96	Insm1	INSM1
M02377,M02261,M01801,M00515,M04455	22	3930	25	3927	0.721	0.97	Esr1,Esr2,Pparg	PPARgamma,ER-alpha,ESR1,ESR2,PPARgamma:RXRalpha	2 ERE half-sites with a 3bp spacer within,PPAR-gamma (peroxisome proliferator-activated receptor gamma),dimeric
M03797,M00454,M03993,M04242,M04245,M04246,M04250,M04510	242	3930	254	3927	0.73	0.978	Arid5b,Foxg1,Foxi1,Foxj2,Foxj3,Msx2,Spdef	FOXG1,FOXI1,FOXJ2,FOXJ3,MRF-2,Msx-2,SPDEF,ZNF232	dimeric,modulator recognition factor 2,monomeric,putative multimer
M04122,M02747,M04120,M04126	10	3930	12	3927	0.739	0.985	Eomes,Tbr1,Tbx1,Tbx15	TBR1,TBX1,TBX15,Tbr2	monomeric
M00203,M00126,M00278	1	3930	1	3927	0.75	0.995	Gata1,Gata2,Gata3,Lmo2	GATA-1,GATA-X,Lmo2 complex	E2A proteins, and GATA-1, half-site 2,GATA binding site,GATA-binding factor 1,complex of Lmo2 bound to Tal-1
M03871,M01037,M01596,M01042,M01657	7	3930	9	3927	0.773	1	Gli1,Gli2,Gli3,Glis1	GLI,GLI1,GLI3,Gli3
M04631	5	3930	7	3927	0.807	1	Rreb1	RREB
M01345,M01313,M01358,M01398,M01374,M01433,M01359	64	3930	73	3927	0.807	1	DOBOX4,Six1,Six2,Six3,Six4,Six6	Dobox4,Six-1,Six-2,Six-3,Six-6,six4
M00141,M03878,M01169	6	3930	9	3927	0.85	1	Hivep2,Ikzf1	Ikaros,Lyf-1,MIBP1	LyF-1
M00070,M00066,M00065,M00532,M02927	5	3930	8	3927	0.867	1	Tal1,Tcf3,Tcf4,Zbtb18	RP58,Tal-1alpha:E47,Tal-1beta:E47,Tal-1beta:ITF-2,Tcfe2a	58 KDA repressor protein,Tal-1alpha:E47 heterodimer,Tal-1beta:E47 heterodimer,Tal-1beta:ITF-2 heterodimer
M03810,M03909,M04457,M04461,M04463,M04482	1	3930	2	3927	0.875	1	Esrra,Esrrg,Hinfp,Nr1i2,Rara,Rxra	ESRRA,ESRRG,Esrra,HINFP,RARA,RXR:PXR	Dimer,dimeric
M03855,M03856	1	3930	2	3927	0.875	1	Nkx2-5,Tbx5	Tbx5,Tbx5:csx
M04031,M04033,M04028,M04035,M04036,M04037,M04038,M04039,M04040,M04041	1	3930	2	3927	0.875	1	Meis2,Meis3,Pknox1,Pknox2,Tgif1,Tgif2,Tgif2lx1	MEIS2,MEIS3,Meis2,Meis3,PKNOX1,PKNOX2,Pknox2,TGIF1,TGIF2,TGIF2LX	dimeric
M04611	106	3930	123	3927	0.888	1	Foxm1	FOXM1
M00690	59	3930	73	3927	0.907	1	AP-3	AP-3
M04624,M03881,M04050	739	3930	785	3927	0.913	1	Nfat5,Pax4	NF-AT5,NFAT5,Pax-4	dimeric
M04635,M02025,M02026	20	3930	30	3927	0.941	1	Mef2c,Mef2d,Tead3	MEF-2C,MEF-2D,TEF-5
M00261,M00977,M01871,M03964	49	3930	67	3927	0.963	1	Ebf1,Ebf2,Ebf3	COE1,EBF,EBF1,Olf-1	dimeric,olfactory neuron-specific factor
M04613	269	3930	310	3927	0.966	1	Hltf	HLTF
M03818,M00749,M01743,M04595	229	3930	274	3927	0.984	1	Egr3,Ing4,Sall2,Srebf1	ING4,SALL2,SREBP-1,egr-3	SALL2
M01019,M01044,M02851,M03889	15	3930	29	3927	0.989	1	Eomes,Tbx2,Tbx5	Eomes,TBX2,Tbx5
M04570,M04181,M04195	1	3930	6	3927	0.992	1	Msc,Myf6,Tcf21	MSC,MYF6,Tcf21	dimeric
M00083,M01733	32	3930	58	3927	0.998	1	Mzf1	MZF1	MZF1
M01231,M02834,M00491,M01122,M02826,M02831	1	3930	11	3927	1	1	Glis3,Patz1,Zbtb7b,Zfp219,Zfp281,Zfp740	MAZR,ZNF219,ZNF515,Zbtb7b,Zfp281,Zfp740	Glis binding sites,MAZ related factor
M00966,M01202,M02739,M04498	1580	3930	1739	3927	1	1	Bbx,Nr1i2,Nr1i3,Rxra,Rxrb,Vdr	CAR, PXR,Bbx,VDR,VDR:RXR	dimeric,direct repeat 3
M00155,M04473,M04481,M04484,M04488,M04573	606	3930	722	3927	1	1	Nr2f1,Nr2f2,Rara,Rarb,Rarg,Rora	ARP-1 (COUP-TF2),NR2F1,RARA,RARB,RARG,RORA	apolipoprotein AI regulatory protein 1,dimeric
M00042,M03803,M03854	0	3930	1	3927	1	1	Sox17,Sox5,Sry	SOX5,SRY,Sox17	Sox-5
M00058,M00068	0	3930	0	3927	1	1	Nhlh1	HEN1	HEN1
M00084,M02105	39	3930	105	3927	1	1	Mzf1	MZF1,NF-E4	MZF1
M00150	0	3930	0	3927	1	1	T	Brachyury	Brachyury
M00257	368	3930	672	3927	1	1	Rreb1	RREB-1	Ras-responsive element binding protein 1
M00326	0	3930	0	3927	1	1	Pax1	Pax-1	Pax-1 binding sites
M00419	0	3930	0	3927	1	1	Meis1	MEIS1	Meis-1 (myeloid ecotropic viral integration site 1)
M00467	0	3930	0	3927	1	1	Zfp423	Roaz	rat Olf-1/EBF-associated zinc finger protein
M00480	0	3930	5	3927	1	1	Topors	LUN-1
M00619	0	3930	0	3927	1	1	Alx4	Alx-4
M00648	255	3930	375	3927	1	1	Maf	MAF
M00706	0	3930	0	3927	1	1	Gtf2i	TFII-I
M00769,M00984	0	3930	2	3927	1	1	Cbfb,Runx1,Runx2,Runx3	AML,PEBP
M00987	0	3930	0	3927	1	1	Foxp1	FOXP1
M01069	0	3930	0	3927	1	1	Gzf1	GZF1	plays a role in renal branching morphogenesis
M01072,M01073,M02833,M02867	0	3930	0	3927	1	1	Hic1,Zfp691	HIC1,Hic1,Zfp691
M01081	0	3930	0	3927	1	1	Zfp628	Zec	zinc finger protein expressed in embryonal cells and certain adult organs
M01105	0	3930	0	3927	1	1		ZBRK1
M01195,M01262,M01263,M04121,M04125,M04512	0	3930	0	3927	1	1	Tbx1,Tbx15,Tbx18,Tbx22	TBX1,TBX15,TBX18,TBX22,ZSCAN16	T-box 15,T-box 18,dimeric
M01237	0	3930	0	3927	1	1	Terf1	TRF1
M01245	0	3930	0	3927	1	1	Gm9897,Mterf	mTERF	mTERF binding site
M01264,M04569	0	3930	0	3927	1	1	Tbx15,Tbx20	TBX15,TBX20	T-box 15,dimeric
M01292,M02086,M03564	0	3930	0	3927	1	1	Cdx1,Hoxa13,Satb1	Cdx-1,HOXA13,SATB1	HOXA13 binding site
M02252	0	3930	0	3927	1	1	Ewsr1	EWSR1-FLI1
M02759,M02890,M02930,M02935	0	3930	0	3927	1	1	Glis2,Plagl1,Zbtb7b,Zfp281	Glis2,Plagl1,Zbtb7b,Zfp281
M02763	0	3930	0	3927	1	1	Hic1	HIC-1
M02785	0	3930	0	3927	1	1	Osr2	Osr2
M02789,M02790	0	3930	0	3927	1	1	Rfx4,Rfx7	Rfx4,Rfxdc2
M02794	0	3930	0	3927	1	1	Smad3	Smad3
M02825	0	3930	1	3927	1	1	Zbtb3	Zbtb3
M02828	0	3930	0	3927	1	1	Zfp128	Zfp128
M02845,M03971,M04500,M04509,M04511	0	3930	0	3927	1	1	Bhlhe40,Elk1,Trp53,Zbtb49,Zfp282	Bhlhb2,ELK1,Trp53,ZBTB49,ZNF282	dimeric,monomeric
M02893	0	3930	0	3927	1	1	Rfx4	Rfx4
M03822	0	3930	0	3927	1	1	Foxh1	FoxH1
M03908,M04118,M04119,M04124,M04130,M04136,M04138	0	3930	0	3927	1	1	Hinfp,Mga,Tbx1,Tbx21,Tbx4,Tbx5	HINFP,MGA,TBX1,TBX21,TBX4,Tbx5	dimeric
M03910	0	3930	0	3927	1	1	Hic1	Hic1	dimeric
M03936	0	3930	0	3927	1	1	Zfp410	ZNF410	monomeric
M03951,M03953	0	3930	0	3927	1	1	Cux1,Cux2	CDP,CUX2	dimeric
M04094	0	3930	0	3927	1	1	Prox1	PROX1	dimeric
M04161,M04164,M04182,M04185	0	3930	1	3927	1	1	Bhlha15,Bhlhe22,Neurod2,Olig1	BHLHA15,BHLHE22,NEUROD2,OLIG1	dimeric
M04197,M04199	0	3930	0	3927	1	1	Atf4	ATF4,Atf4	dimeric
M04479,M04494,M04495	0	3930	0	3927	1	1	Nr4a2,Thra,Thrb	NR4A2,THRA,THRB	dimeric
M04508	0	3930	0	3927	1	1	Prdm4	PRDM4	monomeric
M04521,M04532,M04535,M04542,M04544,M04546,M04552	0	3930	0	3927	1	1	Sox10,Sox18,Sox21,Sox4,Sox7,Sox8,Sox9	SOX10,SOX18,SOX21,SOX4,SOX7,SOX8,SOX9	dimeric
M04522,M04536,M04543,M04549,M04556	0	3930	0	3927	1	1	Sox10,Sox21,Sox7,Sox9,Sry	SOX10,SOX21,SOX7,SOX9,SRY	dimeric
M04524,M04545,M04547,M04554	0	3930	0	3927	1	1	Sox10,Sox7,Sox8,Sox9	SOX10,SOX7,SOX8,SOX9	dimeric
M04525,M04550,M04551	0	3930	0	3927	1	1	Sox10,Sox9	SOX10,SOX9	dimeric
M04526,M04529,M04539,M04555,M04560,M04562,M04566	0	3930	0	3927	1	1	Sox1,Sox14,Sox15,Sox17,Sox2,Sox3,Sry	SOX14,SOX15,SOX2,SRY,Sox1,Sox17,Sox3	dimeric
M04527,M04531,M04534,M04538,M04541,M04558,M04561,M04563,M04568	0	3930	0	3927	1	1	Sox1,Sox14,Sox15,Sox17,Sox18,Sox2,Sox21,Sox3,Sry	SOX14,SOX15,SOX18,SOX2,SOX21,SRY,Sox1,Sox17,Sox3	dimeric

## Sheet: CDvsCR_lowCpG_all_vs_random
Motifs	foreground counts	foreground total seqs	background counts	background total seqs	p-value	FDR	Gene symbols	Motif names	Motif descriptions
M03790,M02110,M02273,M03568,M02764,M03892,M04622,M01724,M01722,M02009,M02111,M02783,M02787,M02791,M03542	1118	6405	438	6405	7.56e-78	2.15e-75	Hnf4a,Nr1h4,Nr2c2,Nr2f1,Nr2f2,Nr4a1,Nr4a2,Nr6a1,Rara,Rarb,Rorb,Rxra,Thra,Vdr	COUP-TF1,FXR,GCNF,HNF4-alpha,NR1B1,NR1B2,NR4A2,Nr2f2,Nur77,RORbeta,RXRalpha,Rara,T3RALPHA,TR4,VDR:RXR-alpha	complex (half-site),half-site
M00512,M00765,M04469,M01198,M01650,M01782,M04466,M04472,M04489,M04491,M04492,M04493	697	6405	199	6405	2.97e-70	4.22e-68	Hnf4a,Nr1h2,Nr2c2,Nr2e3,Nr2f1,Nr2f2,Pparg,Rxra,Rxrb,Rxrg	COUP direct repeat 1,HNF4A,NR2C2,NR2F1,PNR,PPARgamma:RXRalpha,RXR:LXR-beta,RXRA,RXRB,RXRG,Rxrb,TR4	(TR4)2 b.s,PPAR-gamma (peroxisome proliferator-activated receptor gamma),dimeric
M00763,M00764,M00762,M00158,M02262,M00638,M02220,M02868,M00411,M02016,M01031,M01728,M00134,M03562,M03828,M02934,M04467	1084	6405	469	6405	8.37e-64	7.92e-62	Hnf4a,Hnf4g,Nr2f1,Nr2f2,Nr2f6,Ppara,Ppard,Pparg,Rarg,Rxra,Zscan26	COUP, HNF-4, RAR,COUP-TF,EAR2,HNF-4,HNF-4alpha,HNF4,HNF4 direct repeat 1,HNF4A,HNF4alpha,HNF4alpha1,Hnf4a,PPAR,PPAR direct repeat 1,PPARgamma:RXR-alpha,RAR-gamma,Zfp187	Direct repeat 1,Hepatocyte nuclear factor 4,dimeric,hepatic nuclear factor 4
M00528,M00242	344	6405	61	6405	1.12e-50	7.95e-49	Ppara,Pparg	PPAR,PPARalpha:RXRalpha	PPAR (peroxisome proliferator-activated receptor gamma),PPAR:RXR heterodimers
M01196,M00806,M04058,M00193,M04056,M04057	355	6405	122	6405	1.1e-28	6.25e-27	Nfia,Nfib,Nfic,Nfix	CTF1,NF-1,NFIA,NFIB,NFIX	dimeric,nuclear factor 1,selection of
M00260,M00040,M00228,M04223,M04225,M00045	151	6405	21	6405	4.82e-26	2.28e-24	Atf2,Hlf,Nfil3,Tef	ATF2,E4BP4,HLF,NFIL3,TEF,VBP	E4BP4,PAR-type chicken vitellogenin promoter-binding protein,cAMP-responsive element binding protein 1,dimeric,hepatic leukemia factor
M00039,M00041,M02279,M00179,M00514,M00178,M00177,M01863,M00981,M01864,M00917,M00114,M00916,M01820,M02091,M00338,M00694,M01861,M00017,M01862,M03544	513	6405	244	6405	1.76e-24	7.14e-23	Atf1,Atf2,Atf3,Atf4,Atf5,Atf6,Atf7,Creb1,Crem,E4f1,Jun	ATF,ATF,ATF-1,ATF-2,ATF-3,ATF-4,ATF2,ATF2:c-Jun,ATF4,CREB,CREB1,CREM,E4F1,Tax/CREB	ATF binding site,CRE-binding protein 1,CRE-binding protein 1:c-Jun heterodimer,Tax/CREB complex,activating transcription factor,activating transcription factor 4,cAMP-response element binding protein,cAMP-response element-binding protein,cAMP-responsive element binding protein
M02162,M03872,M03826,M00132,M02013,M02266,M00206,M00790,M01011,M04337,M04336,M04338	93	6405	9	6405	3.79e-19	1.35e-17	Hnf1a,Hnf1b	HNF-1,HNF-1A,HNF-1beta,HNF1,HNF1A,HNF1B	Hepatic nuclear factor 1,dimeric,hepatic nuclear factor 1
M01036,M02272,M00133,M04458,M04460,M04483,M04485,M04487,M04501	123	6405	29	6405	1.97e-15	6.22e-14	Esrra,Esrrg,Nr2f1,Nr2f2,Pou3f1,Rara,Rarg,Rora,Rxra,Trp53	COUPTF,ESRRA,ESRRG,RARA,RARG,RORA,RXR:RAR,Trp53,Tst-1	POU-factor Tst-1/Oct-6,dimeric
M01261,M00292,M00477,M00474,M00476,M00291,M02749,M00290,M02750,M02752,M02753	178	6405	62	6405	1.05e-14	2.98e-13	Foxa1,Foxa2,Foxc1,Foxd1,Foxf2,Foxj1,Foxk1,Foxl1,Foxo1,Foxo3,Foxo4	FOXJ1,FOXO1,FOXO3,FOXO4,Foxk1,Foxl1,Freac-2,Freac-3,Freac-4,HNF3-beta,HNF3A	FOXA1,Fork head RElated ACtivator-2,Fork head RElated ACtivator-3,Fork head RElated ACtivator-4,fork head box O1,fork head box O3,fork head box O4
M00631,M00767	631	6405	408	6405	2.8e-13	7.23e-12	Nr1h4,Rxra	FXR inverted repeat 1,FXR/RXR-alpha
M03895,M01259,M01200	193	6405	81	6405	3.14e-12	7.43e-11	Ctcf	CTCF	CCCTC-binding factor,monomeric
M04203,M01869,M00117,M04201,M04202,M04204,M02879	63	6405	8	6405	4.57e-12	9.98e-11	Cebpb,Cebpd,Cebpe,Cebpg,Mafb	C/EBPbeta,C/EBPgamma,CEBPB,CEBPD,CEBPE,CEBPG,Mafb	CCAAT/enhancer binding protein beta,dimeric
M01725,M03788,M03543,M02852,M00526,M00156	90	6405	23	6405	6.24e-11	1.27e-09	Esrra,Nr1i3,Nr2c2,Nr2f2,Nr6a1,Rora,Rxra	CAR_RXR (Dimer),COUP-TF2,Esrra,GCNF,RORalpha1,TR4	GCNF (germ cell nuclear factor),RAR-related orphan receptor alpha1
M00513,M00113,M00691,M02738,M02772,M04198,M04200,M04206,M04210,M04214	300	6405	171	6405	7.47e-10	1.41e-08	Atf1,Atf3,Atf7,Batf3,Creb1,Creb3,Creb5,Jdp2	ATF1,ATF3,ATF7,Atf1,BATF3,CREB,CREB3,Creb5,JDP2,Jdp2	activating transcription factor 3,cAMP-responsive element binding protein,dimeric
M04265,M02270,M01968,M04259,M03823,M04231,M04244,M04253,M04272	139	6405	58	6405	2.87e-09	5.09e-08	Foxb1,Foxg1,Foxi1,Foxl1,Foxo1,Foxo3,Foxo6	FOXB1,FOXI1,FOXL1,FOXO1,FOXO1A,FOXO3,FOXO6,Foxg1	IRE alone shows weaker binding,monomeric
M03848,M01308,M03888,M00410,M01272,M02795,M02804,M03847,M03849,M03886	586	6405	421	6405	3.43e-08	5.73e-07	Sox11,Sox15,Sox18,Sox2,Sox30,Sox4,Sox6,Sox9	SOX2,SOX9,Sox11,Sox15,Sox18,Sox2,Sox30,Sox4,Sox6	SOX (SRY-related HMG box)
M03829,M02112	33	6405	3	6405	1.1e-07	1.74e-06	Onecut1,Onecut2	HNF-6,OC-2
M00726,M00799,M01154,M00796,M00121,M00217,M04180,M00055,M00123,M00615,M01116,M04172,M04173,M04176	178	6405	94	6405	1.49e-07	2.23e-06	Arntl,Clock,Hey1,Hey2,Max,Mnt,Myc,Mycn,Usf1,Usf2	CLOCK:BMAL,HEY1,HEY2,MAX,MNT,Myc,N-Myc,USF,USF2,c-Myc,c-Myc:Max	N-Myc,USF binding site,c-Myc heterodimer (with a 26-29 kDa factor),c-Myc:Max heterodimer,dimeric,upstream stimulating factor
M00647,M00965,M03795,M00766,M02021,M03809	147	6405	72	6405	1.78e-07	2.53e-06	Nr1h2,Nr1h3,Nr1h4,Nr1i2,Nr1i3,Nr2f1,Nr2f2,Rara,Rarb,Rarg,Rxra,Rxrb	CAR, COUP, PXR, RAR,LXR,LXR direct repeat 4,LXR-beta_RXR-alpha,LXR; FXR,LXRbeta:RXRalpha	direct repeat 4
M00157,M03884,M01138	34	6405	4	6405	2.92e-07	3.95e-06	Nr1d1,Rora	RORalpha,RORalpha2,Rev-ErbAaLPHA	RAR-related orphan receptor alpha2
M01801,M02377,M02261,M00515,M04455	237	6405	141	6405	3.1e-07	4e-06	Esr1,Esr2,Pparg	PPARgamma,ER-alpha,ESR1,ESR2,PPARgamma:RXRalpha	2 ERE half-sites with a 3bp spacer within,PPAR-gamma (peroxisome proliferator-activated receptor gamma),dimeric
M00119,M03890,M01029,M00001,M03860,M01034,M02099,M03582	181	6405	99	6405	4.17e-07	5.15e-06	Ascl1,Bhlhe40,Bhlhe41,Hand1,Hand2,Max,Mitf,Mxd1,Mxd3,Mxd4,Mxi1,Myc,Mycn,Myf5,Myf6,Myod1,Myog,Nhlh1,Tal1,Tal2,Tcf12,Tcf3,Tcf4,Tfe3,Tfeb,Tfec,Twist1,Usf1,Usf2	Ebox,MITF,Max,MyoD,TFE,TFEA,TWIST,USF2	Max,myoblast determination gene product
M00805,M03858,M02019,M03794,M02033,M04633,M03857	581	6405	433	6405	7.25e-07	8.58e-06	Lef1,Tcf7,Tcf7l1,Tcf7l2	LEF-1,LEF1,TCF-1,TCF-3,TCF-4	including
M03551,M02263,M03538,M03552,M03815,M00199,M03866,M00174,M00172,M00173,M00188,M00801,M00983	161	6405	88	6405	1.75e-06	1.92e-05	Atf1,Atf2,Atf3,Atf4,Atf7,Bach1,Bach2,Creb1,Crem,Fos,Jun,Junb,Jund,Maf,Mafb,Maff,Mafg,Mafk,Nfe2,Nfe2l1,Nfe2l2,Nfe2l3	AP-1,CREB,JunB,JunD,MAF,NFE2L2,c-Fos,c-Fos:c-Jun	AP-1 binding site,activator protein 1
M00724,M02014,M03827,M01137,M00472,M01216	117	6405	56	6405	1.76e-06	1.92e-05	Foxa1,Foxa2,Foxg1,Foxo1,Foxo3,Foxo4	FOXO1,FOXO3A,FOXO4,HNF-3alpha,HNF-3beta,HNF3alpha	fork head box O4
M01390,M02968	231	6405	144	6405	3.01e-06	3.17e-05	Duxbl1	Duxbl,Duxl
M00155,M04481,M04473,M04484,M04488,M04573	1387	6405	1182	6405	3.35e-06	3.21e-05	Nr2f1,Nr2f2,Rara,Rarb,Rarg,Rora	ARP-1 (COUP-TF2),NR2F1,RARA,RARB,RARG,RORA	apolipoprotein AI regulatory protein 1,dimeric
M00727,M01132,M01589,M02098,M01217,M02094,M03802,M01142,M01248,M01269	137	6405	72	6405	3.44e-06	3.21e-05	Esrrb,Esrrg,Nr0b1,Nr4a1,Nr4a2,Nr5a1,Nr5a2	DAX1,ERR2 (ESRRB),ERR3,LRH-1,LRH1,NUR77,NURR1,SF-1,SF1
M02000,M00979,M02093,M01841,M01171,M04459,M02748,M04464	137	6405	72	6405	3.44e-06	3.21e-05	Bcl6,Esrra,Esrrb,Esrrg,Pax6	BCL6,ERR1,ERR3,ESRRB,Esrra,Pax-6	monomeric
M02280,M03869,M01267,M03870,M02095,M00490,M02876,M02937,M04213,M04222	657	6405	510	6405	3.6e-06	3.21e-05	Bach2,Fos,Fosl1,Fosl2,Jdp2,Jun,Nfe2,Zfp691	AP1,Bach2,Fra-1,Fra-2,JDP2,Jundm2,NFE2,Zfp691	BTB and CNC homolog 2,dimeric
M01776,M01207,M01876,M02278,M00971,M02078,M01197,M00655,M01203,M00678,M02031,M00658,M01266,M01660,M02076	335	6405	230	6405	3.62e-06	3.21e-05	Elf1,Elf2,Elf4,Elf5,Elk1,Elk3,Elk4,Erg,Ets1,Ets2,Etv4,Etv6,Fli1,Gabpa,Gabpb1,Nr2c2,Sfpi1,Spib	ELF1,Elf5,Ets,GABPalpha,GABPbeta,PEA3,PU.1,SPI1,SPI1 (PU1),Spi-B,TR4,Tel-2,c-Ets-2	PU.1
M00187,M04209,M04205,M02881,M01009	61	6405	21	6405	5.3e-06	4.56e-05	Creb3l1,Creb3l2,Hes1,Max,Usf1,Usf2	CREB3L1,Creb3l2,HES1,Max,USF	dimeric,upstream stimulating factor
M00209,M00687,M00185,M00775,M02107,M02106,M00287	185	6405	113	6405	1.46e-05	0.000122	Nfya,Nfyb,Nfyc	NF-Y,NF-YA,NF-YC,alpha-CP1	Heterotrimeric transcription factor,Heterotrimeric transcription factor Y,Nuclear transcription factor Y subunit alpha,Nuclear transcription factor Y subunit gamma,nuclear factor Y (Heterotrimeric transcription factor)
M01367,M01370,M01356,M01432,M01454,M01323,M01417,M01418,M01335,M01412,M01409,M01424,M01458,M01336,M01396,M01406,M01369,M01327,M01353,M01363,M01328,M01320,M01477,M01471,M01441,M01489,M02944	111	6405	58	6405	2.48e-05	0.000201	Alx4,Hoxa4,Hoxa7,Hoxb4,Hoxb7,Hoxc4,Hoxc5,Hoxc6,Hoxd8,Isl2,Lhx1,Lhx3,Lhx5,Lhx9,Lmx1a,Lmx1b,Msx1,Nkx6-1,Nobox,Otp,Phox2b,Pou3f2,Prop1,Uncx,Vax2,Vsx1	Alx-4,Alx4,HOXA4,HOXA7,HOXB4,HOXB7,HOXC4,HOXC5,HOXC6,HOXD8,Isl2,Lhx3,Lhx5,Lhx9,Lim-1,Lmx-1,Msx-1,NKX6.1,OG-2,OTP,Octamer,PMX2B,Prop-1,Uncx-4.1,Vax-2,Vsx1,lmx1b
M00626,M04627,M00280,M00279,M02788,M04096,M04098,M04100,M04104	991	6405	831	6405	2.86e-05	0.000226	Hivep2,Rfx1,Rfx2,Rfx3,Rfx4	MIF-1,RFX1,RFX1 (EF-C),RFX2,RFX3,RFX4,Rfx1,Rfx2,Rfx3	MIBP-1 / RFX1 complex,X-box binding protein RFX1,dimeric
M00622	499	6405	387	6405	5.45e-05	0.000418	Cebpg	C/EBPgamma
M00103,M00639,M00102,M00095,M01429,M03957	29	6405	6	6405	5.73e-05	0.000428	Cux1,Homez,Onecut1,Onecut2,Onecut3	CDP,Clox,HNF-6,Homez,ONECUT3	Clox,cut-like homeodomain protein,monomeric,transcriptional repressor CDP
M01843,M00997,M03789	128	6405	74	6405	7.87e-05	0.000573	Bhlhe40,Bhlhe41,Mlxipl	ChREBP,DEC,DEC2	half-site
M00621,M00109,M00201,M01868	34	6405	9	6405	8.31e-05	0.00059	Cebpa,Cebpb,Cebpd,Cebpe	C/EBP,C/EBPbeta,C/EBPdelta,CEBPepsilon	C/EBP binding site,CCAAT/enhancer binding protein beta
M00791,M00131,M01012,M04230,M00422	32	6405	9	6405	0.000211	0.00146	Foxa1,Foxa2,Foxa3,Foxb1,Foxj2	FOXB1,FOXJ2,HNF3,HNF3beta	Hepatocyte Nuclear Factor 3beta,dimeric,fork head box J 2
M01439,M01338,M01392,M01340,M01442,M01397,M01468,M01443,M01460,M01402,M01337,M01321,M01486,M01487,M01319,M01400,M01326,M01388,M01013,M01438,M01452,M04400	130	6405	79	6405	0.000231	0.00156	Barx1,Bsx,Dlx1,Dlx2,Dlx3,Dlx4,Dlx5,Gsx2,Hoxa1,Hoxa2,Hoxa3,Hoxa5,Hoxa6,Hoxb5,Hoxb6,Hoxc8,Hoxd3,Meox1,Meox2,Pdx1,Vax1	Barx1,Bsx,Dlx-1,Dlx-2,Dlx7,GSH2,HOXA1,HOXA3,HOXA5,HOXA6,HOXB6,HOXC-8,HOXD3,HoxA2,HoxB5,IPF1,MEOX2,Mox1,Vax-1,dlx3,dlx5,ipf1	dimeric
M00483,M01855,M01249,M02378,M00976	407	6405	316	6405	0.000281	0.00186	Ahr,Ahrr,Arnt,Arnt2,Atf6,Epas1,Hif1a	Arnt, HIF-1,AHR,ATF6,AhR,HIF-2alpha,HIF1A:ARNT	activating transcription factor 6
M00481,M01201,M00205,M01996,M00447,M00192,M02219,M04453,M04476,M04477	122	6405	75	6405	0.000456	0.00294	Ar,Nr3c1,Nr3c2	AR,GR,NR3C1,NR3C2	Androgen receptor,Glucocorticoid response element,androgen receptor,dimeric,glucocorticoid receptor
M02774,M02817,M04005,M04006,M00351,M00632	72	6405	37	6405	0.000492	0.00311	Gata3,Gata4,Lef1,Tcf7,Tcf7l1	GATA-3,GATA-4,LEF-1,TCF7L1,Tcf7	GATA-binding factor 3,monomeric
M01588,M02773,M01113,M01874,M03553	30	6405	9	6405	0.000524	0.00324	CACCC-bsD,Klf1,Klf3,Klf4,Klf7	CACD,EKLF,GKLF (KLF4),KLF3,Klf7
M00118,M01145,M03867,M02011,M00322,M03834,M01830,M02250,M02259	59	6405	28	6405	0.000562	0.0034	Hes1,Max,Myc,Mycn	HES1,MAX,Myc,Mycn,N-Myc,c-Myc,c-Myc:Max	c-Myc site,c-Myc:Max binding sites,c-Myc:Max heterodimer
M00821,M02104,M00284,M03835	212	6405	151	6405	0.000685	0.00405	Mafg,Nfe2,Nfe2l1,Nfe2l2	NF-E2,Nrf-2,Nrf2,TCF11:MafG	TCF11:MafG heterodimers,heterodimer containing Nrf2
M02941,M02940,M02939,M04594	449	6405	361	6405	0.000787	0.00456	Zic1,Zic2,Zic3	Zic1,Zic2,Zic3
M03970,M01165,M01163,M00808,M01182,M03844,M03986,M03988	85	6405	48	6405	0.000802	0.00456	Elk1,Elk3,Elk4,Fli1,Hinfp,Pax1,Pax2,Pax3,Pax4,Pax5,Pax6,Pax8	ELK1,Elk-1,Elk3,FLI1,MIZF,Pax,SAP-1a	monomeric
M00809,M00130,M04236,M02015,M03843,M02827,M00742	226	6405	164	6405	0.000838	0.00459	Foxa3,Foxc2,Foxd3,Foxf1,Foxf2,Foxh1,Foxj1,Pou4f1,Zfp105	FOX factors,FOXC2,FOXD3,HFH4 (FOXJ1),HNF-3gamma,POU4F1,Zfp105	dimeric,fork head box D3
M04064,M00139,M00097,M04061,M00360,M03992,M04060,M04065,M04067	1026	6405	898	6405	0.00084	0.00459	Ahr,Pax1,Pax2,Pax3,Pax5,Pax6,Pax9,Spdef	AhR,PAX1,PAX2,PAX5,PAX6,PAX9,Pax-3,Pax-6,SPDEF	Pax-3 binding sites,Pax-6,aryl hydrocarbon / dioxin receptor,monomeric,putative multimer
M00037,M00517,M02022,M00924,M00115,M00495	500	6405	410	6405	0.0011	0.00589	Bach1,Creb1,Fos,Fosb,Fosl1,Fosl2,Jun,Junb,Jund,Mafk,Nfe2	AP-1,Bach1,MafK,NF-E2,Tax/CREB	BTB and CNC homolog 1,NF-E2 p45,Tax/CREB complex
M04240,M04238,M02931,M00423,M04233,M02736	17	6405	3	6405	0.00128	0.00666	Arid5a,Foxc1,Foxd2,Foxd3,Foxj2,Zfp105	Arid5a,FOXC1,FOXD2,FOXD3,FOXJ2,Zfp105	dimeric,fork head box J 2
M00978,M00671,M01284,M01022,M01014,M02816,M03539	70	6405	38	6405	0.00129	0.00666	Ctnnb1,Lef1,Sox10,Sox11,Sox13,Sox15,Sox18,Sox2,Sox4,Sox5,Sox6,Sox8,Sox9,Sry,Tcf7,Tcf7l1,Tcf7l2	TCF1,LEF1,SOX,SOX9,TCF-4,Tcf3,beta-catenin
M01421,M01440,M01334,M01393,M01382,M01448,M01349,M01330,M01386,M01371,M01235,M01461,M01475,M01233	179	6405	127	6405	0.00156	0.00791	Emx2,Evx1,Evx2,Gbx1,Gbx2,Hoxb3,Hoxd1,Lhx4,Lhx8,Mnx1,Msx2,Nkx1-1,Pdx1	EMX2,Evx-1,Evx2,Gbx1,Gbx2,HB9,HOXB3,HOXD1,IPF1,Lhx4,Lhx8,Msx-2,Nkx1-1	A3
M03874,M04528,M04557,M04530,M04533,M04537,M04540,M04548,M04553,M04564,M04567	105	6405	66	6405	0.00166	0.00827	Hoxa9,Sox1,Sox14,Sox15,Sox18,Sox2,Sox21,Sox3,Sox8,Sox9,Sry	Hoxa9,SOX14,SOX15,SOX18,SOX2,SOX21,SOX8,SOX9,SRY,Sox1,Sox3	dimeric
M00220,M04189,M04188,M04162,M03572,M00236,M00985,M04158,M04163,M04167,M04171	82	6405	49	6405	0.00238	0.0117	Arnt,Arntl,Bhlhe40,Bhlhe41,Hes7,Srebf1,Srebf2	ARNTL,Arnt,BHLHE40,BHLHE41,Bhlhe40,DEC1,HES7,SREBF2,SREBP-1,Srebf1,Stra13	AhR nuclear translocator homodimers,dimeric,sterol regulatory element-binding protein 1
M01473,M01431,M01316,M01360,M01470,M01236,M01391,M01399,M01255,M01408,M01354,M01971,M01469,M00489,M02735,M01465,M00436,M04626,M00145,M00510,M02271,M04086	80	6405	48	6405	0.00284	0.0137	Arid3a,Barx2,Dbx2,Hlx,Hoxa5,Lhx3,Nkx6-1,Nkx6-2,Nkx6-3,Pax6,Pdx1,Pou1f1,Pou2f1,Pou3f1,Pou3f2,Pou3f4,Pou4f2,Pou4f3,Prop1	Barx-2,Brn-2,Brn-3c,Brn-4,DRI1,Dbx2,HOXA5,Hlx,IPF1,LHX3b,Lhx3a,NKX6.1,Nkx6-2,Nkx6-3,Oct-1,Oct-6,POU4F2,Pit-1,Prop-1,ipf1,pax6	HB24,LIM homeobox transcription factor 3,NK related homeobox factor 6-2,POU factor Brn-2,POU2F1,POU3F1,TAAT motif is included 2-5 times in a sequence,homeobox transcription factor Pdx-1,monomeric
M01348,M01325,M01422,M01401,M01331,M01444,M01355,M01474,M01435,M01423,M01314,M01427,M01339,M01362,M01453,M01455,M01389,M01376,M01385,M02943,M02945	101	6405	65	6405	0.00304	0.0144	Alx1,Alx3,Arx,En2,Esx1,Isx,Lbx2,Lhx2,Lhx6,Nkx1-2,Pax4,Pax7,Phox2a,Prrx1,Prrx2,Rax,Rhox6	Alx3,Arx,CART1,En-2,Esx1,K-2b,LHX2,Lbx2,Nkx1-2,PMX2A,PSX1,Pax-4,Pax-7,S8,isx,lhx6.1,rax
M01287,M02100,M01808,M03575,M00644,M04177,M00184,M02101,M02781,M02823,M03831	479	6405	401	6405	0.00356	0.0163	Mesp1,Mycn,Myf6,Myod1,Myog,Neurod1,Nhlh2,Tcf3,Ubp1	HEN2,LBP-1,MESP1,MRF4,MyoD,NMYC,Neuro D,Tcfe2a,myogenin	MYCN b.s,dimeric,myoblast determining factor
M02064,M02073,M02059,M00032,M02063,M01981,M01986,M00025,M01167,M01208,M01991,M02065,M01976,M02066,M02067,M01992,M01989,M01078,M01988,M01987,M01258,M02074,M02039,M00341,M02053,M01984,M02038,M02040,M01985,M02037,M02060,M02061,M02075,M02068,M01982,M02062,M00108,M02072,M01990,M02069,M01983,M02058	181	6405	133	6405	0.00358	0.0163	Elf1,Elf2,Elk1,Elk3,Elk4,Erf,Erg,Ets1,Ets2,Etv1,Etv2,Etv3,Etv4,Etv5,Fev,Fli1,Gabpa,Gabpb1,Gap43,Spdef	ELF1,ELK-1,ER71,ER81,ERF,ERG,ETV3,Elk-1,Erg,Erm,Ets2 (c-ets-2),FLI1,Fli-1,GABP,GABPalpha,NRF-2/GABP,Net (Elk-3),PDEF,PEA3,Pet-1,SAP-1a,SAP1A (Elk4),SAP1A (elk4),c-Ets-1 p54,c-Ets-1(p54),c-ets-1 (ets1),c-ets-2,etv3,nerf	ETV1,ETV4,ETV5,Elk-1,Ets sites selected in the presence of CBF (core binding factor),Ets2,FEV,GA binding protein,Growth-associated binding protein,SPDEF,belongs to ETS class I,belongs to ETS class IIa,c-Ets-1(p54),nuclear respiratory factor 2
M00339,M00340,M00771,M00531	79	6405	48	6405	0.00362	0.0163	Elf1,Elf2,Elk1,Elk4,Erf,Erg,Ets1,Ets2,Fli1	Ets,c-Ets,c-Ets-1,nerf	c-ETS-1 binding site,c-Ets-2 binding sites,new ets-related factor 1a
M01416,M01351,M01434,M01451,M01373,M01464,M00729,M01375,M01426,M01723	190	6405	141	6405	0.00372	0.0165	Cdx1,Cdx2,Hoxa10,Hoxa9,Hoxb8,Hoxb9,Hoxc9,Hoxd10,Hoxd11,Satb1	Cdx-1,Cdx-2,HOXA10,HOXB8,HOXB9,HOXC9,HOXD10,HOXD11,SATB1,hoxa9
M02878,M00124,M00998,M01357,M02922	96	6405	62	6405	0.00403	0.0176	Lef1,Pbx1,Pbx2,Pbx3,Tcf7l2	Lef1,Pbx,Pbx-1b,Pbx1,Tcf7l2	homeo domain factor Pbx-1
M01109,M00281,M02894,M02892,M04053,M04095,M04097,M04101,M04102,M04103,M04105	385	6405	317	6405	0.00463	0.0199	Nfatc1,Rfx1,Rfx2,Rfx3,Rfx5,Rfx7	NFATC1,RFX1,RFX2,RFX3,RFX5,Rfx2,Rfx3,Rfxdc2,SZF1-1	X-box binding protein RFX1,dimeric
M01704,M01702,M01703	154	6405	114	6405	0.00796	0.0337	Gli1,Gli2,Gli3	GLI1,Gli2,gli3
M00096,M04062,M04066	265	6405	213	6405	0.00868	0.0363	Pax3,Pax7,Pbx1	PAX3,PAX7,Pbx-1	Pbx-1,dimeric
M00026,M00407,M00232,M00233,M00231,M04022,M04023,M04024	20	6405	7	6405	0.00952	0.0383	Mef2a,Mef2b,Mef2d	MEF-2,MEF2A,MEF2B,MEF2D,RSRFC4	C4,dimeric,myogenic MADS factor MEF-2,related to serum response factor
M03810,M03909,M04457,M04461,M04463,M04482	15	6405	4	6405	0.00956	0.0383	Esrra,Esrrg,Hinfp,Nr1i2,Rara,Rxra	ESRRA,ESRRG,Esrra,HINFP,RARA,RXR:PXR	Dimer,dimeric
M00241,M01415,M00640,M01162,M04425,M04381,M04410,M04283,M04435,M00437,M01654,M04322,M04330,M04407	205	6405	160	6405	0.00968	0.0383	Alx1,Arid3a,Gbx1,Hesx1,Hoxa4,Isx,Msx2,Msx3,Nkx2-5,Nobox,Pdx1,Rax,Shox2,Vsx2	Alx1,CHX10,DRI1,GBX1,HESX1,HOXA4,ISX,MSX2,Msx3,Nkx2-5,OG-2,PDX1,RAX,Shox2	tinman homolog,DRI1 b.s,homeo domain factor Nkx-2.5/Csx,monomeric
M01967,M02028,M01108	112	6405	79	6405	0.00971	0.0383	Hoxa7,Pbx1	HOXA7,Pbx,Pbx1	Pbx consensus element (PCE); pbx binds to TGAT half site,complex of pbx with Nuclear factor pbx partner (NFPP) which is not a HOX protein class I
M00057,M02757,M01342,M00127,M02958	267	6405	216	6405	0.0102	0.0397	COMP1,Cux1,Gata1,Gata6	CDP,COMP1,Cux1,GATA-1,GATA-6	COMP1,GATA-binding factor 1
M00699,M00062,M00258,M00063,M03865,M00772,M01066,M00453,M01881,M03916,M03793,M01279,M01882,M03875	18	6405	6	6405	0.0113	0.0434	Irf1,Irf2,Irf3,Irf4,Irf5,Irf6,Irf7,Irf8,Irf9,Prdm1	Blimp-1,ICSBP,IRF,IRF-1,IRF-2,IRF-3,IRF-5,IRF-7,ISGF-3,PRDM1	interferon regulatory factor 1,interferon regulatory factor 2,interferon regulatory factor 7,interferon-stimulated response element,monomeric or dimeric
M01692,M00451,M04625,M03833	62	6405	39	6405	0.0137	0.0516	Ltf,Nkx3-1,Zbtb16	LTF,NKX3A,Nkx3-1,PLZF	NK class homeobox factor 3A
M01149,M01146,M01151,M01150,M01147,M01148,M02784	110	6405	79	6405	0.0138	0.0516	Dmrt1,Dmrt2,Dmrt3,Dmrta1,Dmrta2,Dmrtc2,Osr1	DMRT1,DMRT2,DMRT3,DMRT4,DMRT5,DMRT7,Osr1
M00129,M00289,M00294,M00293,M01599,M03573	61	6405	39	6405	0.0172	0.0634	Foxf1,Foxi1,Foxl1,Foxp3,Foxq1	FKHL5,FOXP3,Freac-7,HFH1 (FOXQ1),HFH3 (FOXI1),HFH8 (FOXF1A)	Fork head RElated ACtivator-7,HFH-3 (HNF3/fork head homolog 3),HNF-3/Fkh Homolog 1,HNF-3/Fkh Homolog-8,forkhead box P3
M01365,M01481,M01446,M01341,M01332,M00424,M00099	69	6405	46	6405	0.0194	0.0706	Barhl1,Barhl2,En1,Hmx1,Msx3,Nkx6-1,Prrx2	Barhl-1,Barhl2,En-1,HMX1,Msx-3,Nkx6-1,S8	NKX6-1,S8
M01420,M02807,M02928,M03950,M04331,M04406,M04449	22	6405	10	6405	0.0249	0.0895	Cux1,Hesx1,Msx2,Sox7,Tlx2,Zbtb12	CDP,HESX1,MSX2,Ncx,Sox7,VENTX,Zbtb12	dimeric
M00056	5936	6405	5876	6405	0.0259	0.0915	Nfia,Nfib,Nfic,Nfix	myogenin / NF-1	myogenin / nuclear factor 1 or related factors
M04570,M04181,M04195	16	6405	6	6405	0.0261	0.0915	Msc,Myf6,Tcf21	MSC,MYF6,Tcf21	dimeric
M02776,M03883,M01070,M02775,M04215,M04216,M04221	11	6405	3	6405	0.0286	0.0974	Maf,Mafb,Maff,Mafg,Mafk,Rest	MAFF,MAFG,MafB,MafK,Mafb,REST,c-Maf	dimeric
M00223,M00457,M02117,M01209,M01595,M01212,M01823,M02085,M01260	55	6405	36	6405	0.0288	0.0974	Bcl6,Il18,Stat1,Stat2,Stat3,Stat4,Stat5a,Stat5b,Stat6	Bcl-6,GAF,STAT,STAT1,STAT1:STAT1,STAT3,STAT4,STAT5A (homodimer)	signal transducer and activator of transcription 3,signal transducer and activator of transcription 5a,signal transducers and activators of transcription
M01333,M01478,M02859	55	6405	36	6405	0.0288	0.0974	Cphx1,Gata3,Hdx	Cphx,Gata3,Hdx
M01394,M00416,M01232,M04289,M04295,M04388,M04424	97	6405	72	6405	0.0314	0.105	Alx1,Barhl1,Barhl2,Hoxa7,Lhx6,Pdx1,Satb1	(SATB1)2,BARHL2,Barhl1,Cart-1,HOXA7,LHX6,PDX1	Cart-1 (cartilage homeoprotein 1),Consensus SATB1 Binding Sequence,dimeric
M03922,M01273,M02914,M01783,M00196,M00649,M00931,M01865,M00932,M00933,M01175,M02281,M00008,M03567,M01837,M03807,M01816,M01587,M03814,M00720,M02023,M01219,M01597	29	6405	16	6405	0.036	0.119	CAC-BP,Klf11,Klf13,Klf5,Maz,Sp1,Sp2,Sp3,Sp4,Zbtb7b,Zfp148,Zfp263,Zfp281	BTEB2,BTEB3,CAC-binding protein,CKROX,FKLF,FPM315 (ZNF263),MAZ,SP1,SP1:SP3,SP2,SP4,Sp1,Sp2,Sp4,ZBP89,Zfp281	Zinc finger protein FPM315 with KRAB and SCAN domains,monomeric,stimulating protein 1
M00738,M00426,M00427,M00736,M00425,M00050,M00430,M00740,M00920,M00737,M00516,M00919,M00739,M00940,M00431,M00918,M00939,M02090	334	6405	290	6405	0.0388	0.127	E2f1,E2f2,E2f3,E2f4,E2f5,E2f6,E2f7,E2f8,Rb1,Tfdp1,Tfdp2	E2F,E2F-1,E2F-1:DP-1,E2F-1:DP-2,E2F-4,E2F-4:DP-1,E2F-4:DP-2,Rb:E2F-1:DP-1	E2F,E2F-1,E2F-1:DP-1 heterodimer,E2F-1:DP-2 heterodimer,E2F-4:DP-1 heterodimer,E2F-4:DP-2 heterodimer,Rb:E2F-1:DP-1 trimeric complex
M00007,M01204,M00746,M03994,M03995,M01172,M03984	304	6405	263	6405	0.0428	0.137	Elf1,Elk1,Etv6,Sfpi1,Spib	ETV6,Elf-1,Elk-1,PU.1,SPI-B,SPI1,SPIB	Elk-1,dimeric,monomeric
M03846,M00693,M03565,M00993,M03877,M00712,M04174,M00973,M00071,M02018,M03804	121	6405	95	6405	0.043	0.137	Ascl1,Id4,Myf5,Myf6,Myod1,Myog,Smad5,Snai2,Tal1,Tcf12,Tcf3,Tcf4	E12,E2A,E47,HTF4,ID4,MASH-1,SMAD5,Tal-1,myogenin,slug	E47,dimeric
M00420,M00421	173	6405	142	6405	0.0435	0.137	Hoxa9,Meis1	MEIS1A:HOXA9,MEIS1B:HOXA9	Meis-1a:HOXA9 heterodimeric binding,Meis-1b:HOXA9 heterodimeric binding
M00704,M01694,M01696	375	6405	330	6405	0.0441	0.137	Tead1,Yy2,Zfp42	REX1,TEF-1,YY2
M00975,M03917,M03918	23	6405	12	6405	0.0445	0.137	Rfx1,Rfx2,Rfx3,Rfx4,Rfx5,Rfxank,Rfxap,Scrt1,Scrt2	RFX,SCRT1,SCRT2	monomeric
M01411,M01407,M01488,M01395,M01346,M00418,M01459,M01419,M03111	628	6405	571	6405	0.0447	0.137	Meis1,Meis2,Meis3,Pknox1,Pknox2,Tgif1,Tgif2	MRG2,Meis1,Meis2,PKNOX2,PREP1,TGIF,TGIF2,Tgif1	TGIF (5'TG3' interacting factor)
M03821,M02891,M02887	10	6405	3	6405	0.0461	0.139	Esr2,Nr2f2,Rara	ER-beta,Nr2f2,Rara
M00225,M00224	24	6405	13	6405	0.0492	0.147	Stat1,Stat3	STAT1,STAT3	signal transducer and activator of transcription 1,signal transducer and activator of transcription 3
M00966,M01202,M02739,M04498	2131	6405	2044	6405	0.0525	0.155	Bbx,Nr1i2,Nr1i3,Rxra,Rxrb,Vdr	CAR, PXR,Bbx,VDR,VDR:RXR	dimeric,direct repeat 3
M02071,M01993,M02070,M02054,M02269,M01214,M03832,M03791,M01977,M02052,M01974,M01980,M01979,M02055,M02056,M02241,M00074,M01975,M02745,M02042	8	6405	2	6405	0.0546	0.16	Ehf,Elf1,Elf2,Elf3,Elf4,Elf5,Elk3,Ets1,Etv6,Fev,Gabpa,Gabpb1,Gabpb2,Spic	EHF,ELF1,ELF2,ELF4,ESE-1,ETV7,Ehf,Elf5,FEV,GABPalpha_GABPbeta,Net,Spic,TEL1,c-Ets-1(p54)	Dimer,ETV6,belongs to ETS class IIa,c-Ets-1(p54),special human matrix
M00034,M01652,M03558,M01651,M01655,M01656,M04499,M04502,M04503	139	6405	113	6405	0.0558	0.161	Trp53,Trp63,Trp73	P53,P73,TP63,Trp53,Trp73,p53,p63	dimeric,tumor suppressor p53
M00072,M00947,M01592	392	6405	349	6405	0.056	0.161	Tfcp2,Tfcp2l1	CP2,CP2/LBP-1c/LSF,LBP9	CP2
M00459,M00777,M01890,M01666,M01211	18	6405	9	6405	0.0608	0.173	Parp1,Stat1,Stat2,Stat3,Stat4,Stat5a,Stat5b,Stat6	PARP,STAT,STAT4,STAT5A,STAT5B (homodimer)	signal transducer and activator of transcription 5b
M01247,M02246,M01590,M01124,M01125,M01594	4	6405	0	6405	0.0625	0.176	Nanog,Pou5f1,Smad1,Sox2,Tcf7l1	Nanog,Oct-4 (POU5F1),SMAD1,Sox2,TCF-3	in silico predicted,Sox2-Oct4 joint motif
M00953,M00956,M00954,M00955,M00957	15	6405	7	6405	0.0667	0.185	Ar,Nr3c1,Pgr	AR,GR,PR	androgen reseptor,high affinity binding site for glucocorticoid receptor,high affinity binding sites for androgen receptor,high affinity binding sites for progesterone receptor,progesterone receptor
M00176,M00175,M00698	45	6405	31	6405	0.0671	0.185	Tcf12,Tfap4	AP-4,HEB	activator protein 4
M03563,M01224,M00208,M03545,M00774,M00194,M00054,M00052,M03557,M01223	19	6405	10	6405	0.0678	0.185	NFKB1,Nfkb1,Nfkb2,Rel,Rela	NF-kappaB,NF-kappaB (p65),P50,P50:P50,P50:RELA-P65,RelA-p65,c-Rel	NF-kappaB,NF-kappaB (p65),NF-kappaB binding site,NF-kappaB1
M01299,M00646,M04252,M04271,M04273	9	6405	3	6405	0.0729	0.197	Foxg1,Foxj3,Foxk1,Hnf1b,Mecp2	FOXK1,Foxg1,Foxj3,LF-A1,MECP2	MECP2 b.s,putatively multimeric
M00249,M02880,M04389,M04397	108	6405	87	6405	0.0744	0.199	Cebpa,Ddit3,Lhx6,Lhx8,Mafk	CHOP:C/EBPalpha,LHX6,Lhx8,Mafk	dimeric,heterodimers of CHOP and C/EBPalpha
M04616,M01234,M02096,M01127	16	6405	8	6405	0.0756	0.201	Isl1,Pdx1	IPF1,ipf1,islet1	A1
M02268	36	6405	24	6405	0.077	0.202	Insm1	INSM1
M01384,M01347,M03099,M03100	84	6405	66	6405	0.0812	0.212	Rhox11	Rhox11
M01119,M02809,M01220,M00024,M02898,M03963,M04520	17	6405	9	6405	0.0841	0.217	E2f1,E2f7,E2f8,Smad3,Sp100,Stat3,Zbtb33	E2F,E2F7,E2F8,Kaiso,STAT3:STAT3,Smad3,Sp100	E2F,dimeric
M04613	621	6405	575	6405	0.0859	0.22	Hltf	HLTF
M01305,M01817,M01306	54	6405	40	6405	0.089	0.226	Tead1,Zfp217	TEF,TEF-1,ZABC1	TEF b.s,ZABC1 b.s
M00800,M02820,M03839,M04150,M02819,M02821,M01047,M02822,M02924,M01045,M04156	29	6405	19	6405	0.0963	0.242	Pax2,Tfap2a,Tfap2b,Tfap2c,Tfap2e	AP-2,AP-2alphaA,Pax-2,TFAP2B,Tcfap2a,Tcfap2b,Tcfap2c,Tcfap2e,Tfap2a	dimeric
M00672,M04248,M00478,M04251,M00802,M02760	44	6405	32	6405	0.103	0.257	Cdc5l,Foxj2,Foxj3,Pou1f1,Tef,Zscan4f	Cdc5,FOXJ2,FOXJ3,Gm397,Pit-1,TEF	cell division control protein 5,dimeric
M00088,M01003,M00086,M00087,M02832	170	6405	147	6405	0.105	0.259	Ikzf1,Ikzf2,Zfp410	Helios A,Ik-1,Ik-2,Ik-3,Zfp410	Ikaros 1,Ikaros 2,Ikaros 3
M00733,M00222,M00974,M00701,M01888	595	6405	554	6405	0.108	0.26	Hand1,Smad1,Smad2,Smad3,Smad4,Smad5,Smad6,Smad7,Smad9,Tcf3	Hand1:E47,SMAD,SMAD3,SMAD4,Smad3	Hand1:E47 heterodimer
M00480	5	6405	1	6405	0.109	0.26	Topors	LUN-1
M01449,M03873,M04298,M01404,M01834,M01467,M01659	5	6405	1	6405	0.109	0.26	Cdx2,Hoxa10,Hoxb13,Hoxd13,Hoxd9	CDX2,Cdx-2,HOXA10,HOXB13,HOXD13,Hoxd9	monomeric
M02767,M02771,M02768,M02769,M02770	5	6405	1	6405	0.109	0.26	Irf3,Irf4,Irf5,Irf6,Irf9	IRF-3,IRF-5,IRF-6,IRF-9,Irf4
M02267,M04151,M04619,M04617,M03806,M04153	17	6405	10	6405	0.124	0.291	Ebf1,Mtf1,Tfap2b,Tfap2c,Zbtb7a,Zbtb7c	EBF1,LRF,MTF-1,TFAP2B,TFAP2C,ZBTB7C	dimeric
M00972,M04015,M04020,M04021	3	6405	0	6405	0.125	0.291	Irf1,Irf2,Irf3,Irf4,Irf5,Irf7,Irf8,Irf9	IRF,IRF4,IRF8,IRF9	dimeric,trimeric
M01593,M02119,M00444,M04496,M04497	3	6405	0	6405	0.125	0.291	Thrb,Vdr,Zfx	T3Rbeta,THRB,VDR,Zfx	often dimerizes with RXR-alpha,dimeric,vitamin D receptor; mediates vitamin D3-signaling
M00346,M01797,M00128,M00349,M01591,M00347,M00348,M00350,M02756,M02860	30	6405	21	6405	0.131	0.302	Gata1,Gata2,Gata3,Gata5,Sirt6,Tal1	GATA-1,GATA-2,GATA-3,GATA-5,Gata5,SIRT6,Tal-1 (Scl)	GATA-binding factor 1,GATA-binding factor 2,GATA-binding factor 3
M03830,M03796,M03816,M01598	20	6405	13	6405	0.148	0.339	Maf,Mafa,Mafb,Zbed6	MafA,MafB,ZBED6,c-MAF
M01456,M01425,M01379,M02815	227	6405	205	6405	0.152	0.345	Hmbox1,Hnf1a,Hnf1b	HNF-1alpha,HNF-1beta,Hmbox1,Tcf1
M03825,M02010,M01058,M00250,M01067	15	6405	9	6405	0.153	0.345	Gfi1,Gfi1b	Gfi-1,Gfi1,Gfi1b	growth factor independence 1
M01374,M01398,M01313,M01358,M01345,M01359,M01433	179	6405	161	6405	0.175	0.39	DOBOX4,Six1,Six2,Six3,Six4,Six6	Dobox4,Six-1,Six-2,Six-3,Six-6,six4
M00144	2239	6405	2188	6405	0.176	0.39	Pax5	Pax-5	B-cell-specific activating protein
M03882,M00992,M00460,M01298,M04019,M04051	65	6405	54	6405	0.179	0.394	Foxp3,Irf7,Mecp2,Nfatc1,Relb,Stat5a	FOXP3,IRF7,MECP2,NFATC1,RelB:p50,STAT5A (homotetramer)	MECP2 b.s,dimeric,trimeric
M01123,M00651,M00793,M01035,M00285,M01695,M01744,M02044	4	6405	1	6405	0.187	0.405	NF-muE1,Nanog,Nfe2l1,Yy1,Zfp42	NF-muE1,Nanog,REX1,TCF11,YY1	TCF11/KCR-F1/Nrf1 homodimers
M04323,M04315,M02889,M00991,M02830,M04090,M04313	4	6405	1	6405	0.187	0.405	Cdx1,Cdx2,Emx1,Emx2,Gbx2,Osr2,Pou6f2,Zscan26	Cdx,EMX1,EMX2,GBX2,Osr2,POU6F2,Zfp187	dimeric
M04093,M00135,M01368,M00342,M00161,M00464,M00210,M01476,M00248,M04083	13	6405	8	6405	0.191	0.411	Pou2f1,Pou2f2,Pou2f3,Pou3f2,Pou3f4	OCT-x,Oct-1,Oct-2,POU2F3,POU3F2,POU3F4,Pou2f2	Octamer binding factor 1,Octamer binding site,POU2F2,monomeric,octamer factor 1,octamer-binding factor 1
M01361,M01378,M01329,M01437,M01380	147	6405	132	6405	0.199	0.422	Hoxa11,Hoxc10,Hoxc11,Hoxc12,Hoxd12	HOXA11,HOXC10,HOXC11,HOXC12,HOXD12
M01043,M00432,M02108,M00433	127	6405	113	6405	0.199	0.422	Hmx3,Nkx2-1,Nkx2-5	Hmx3 (Nkx5-1),Nkx-2.5,Nkx2-5,TTF1 (Nkx2-1)	TITF1 (thyroid transcription factor 1),CSX,H6 homeobox 3,TTF-1
M04623,M01117,M03838,M01735,M01230,M02097	14	6405	9	6405	0.202	0.425	Lhx3,Otx1,Otx2,Pitx3	LHX3,OTX,Otx1,Otx2,PITX3,ZNF333
M00272	97	6405	85	6405	0.206	0.429	Trp53	p53	tumor suppressor p53
M01661,M02912,M02762,M02802	53	6405	44	6405	0.207	0.429	Hbp1,Sox1,Sox8	Hbp1,Sox1,Sox8,hbp1
M01185,M02740,M03894	119	6405	106	6405	0.21	0.432	Bcl6,Bcl6b	BCL6,BCL6B,Bcl6b	monomeric
M00518,M04490,M00327,M01875,M00191,M03820,M04478	273	6405	255	6405	0.225	0.46	Esr1,Esr2,Nr4a2,Pax3,Ppara,Rxra	ER,ER-alpha,ER-beta,NR4A2,PPARalpha:RXRalpha,Pax-3,RXRA	PPAR-alpha:RXR-alpha heterodimer (peroxisome proliferator activated factor alpha:retinoid X receptor alpha),Pax-3 binding sites,dimeric,estrogen receptor
M04142,M04143,M02849,M04513	2	6405	0	6405	0.25	0.507	Ehf,Tead1,Tead3	Ehf,TEAD1,TEAD3,ZNF713	dimeric,monomeric
M00264,M03933,M04052	14	6405	10	6405	0.27	0.544	Nfatc1,Zfp143	NFATC1,Staf,ZNF143	Se-Cys tRNA gene transcription activating factor,dimeric,monomeric
M04159,M00927,M01288,M01716,M03880,M00277,M01860,M00414,M02088,M02737	7	6405	4	6405	0.274	0.548	Ascl2,Atoh1,Lmo2,Myf5,Neurod1,Tcf3,Tfap4,Zeb1	AP-4,AREB6,Ascl2,E2A,Lmo2 complex,MATH1,Myf-5,NeuroD	E2A proteins, and GATA-1, half-site 1,AREB6 (Atp1a1 regulatory element binding factor 6),E47:MATH1,complex of Lmo2 bound to Tal-1,dimeric
M04033,M04035,M04031,M04028,M04036,M04037,M04038,M04039,M04040,M04041	8	6405	5	6405	0.29	0.576	Meis2,Meis3,Pknox1,Pknox2,Tgif1,Tgif2,Tgif2lx1	MEIS2,MEIS3,Meis2,Meis3,PKNOX1,PKNOX2,Pknox2,TGIF1,TGIF2,TGIF2LX	dimeric
M00105,M02902,M02900,M03943	176	6405	166	6405	0.311	0.602	Cux1,Sox12,Sox14,Zfp652	CDP CR3,Sox12,Sox14,Zfp652	cut-like homeodomain protein,monomeric
M00922,M01007,M00152,M00215,M00186,M01304,M00810,M01257,M04025	3	6405	1	6405	0.312	0.602	Srf	SRF	SRF b.s,dimeric,serum response factor
M01081	3	6405	1	6405	0.312	0.602	Zfp628	Zec	zinc finger protein expressed in embryonal cells and certain adult organs
M01484,M03064,M03065,M01826,M01343,M01364,M01428,M01450,M01466	3	6405	1	6405	0.312	0.602	Gsc,Obox1,Obox2,Obox3,Pitx1,Pitx3	Gsc,Obox1,Obox2,Obox3,PITX1,Pitx1,Pitx3
M01037,M01042,M01596,M03871,M01657	38	6405	33	6405	0.317	0.602	Gli1,Gli2,Gli3,Glis1	GLI,GLI1,GLI3,Gli3
M00237,M00235	84	6405	77	6405	0.317	0.602	Ahr,Arnt	AhR:Arnt	fixed core,aryl hydrocarbon receptor:Arnt heterodimers
M02089,M00803	115	6405	107	6405	0.318	0.602	E2f1,E2f3,E2f4,Tfdp1	E2F,E2F-3
M00650,M02778,M04507	11	6405	8	6405	0.324	0.609	Mtf1	MTF-1	monomeric
M00081,M00078,M00082	216	6405	206	6405	0.328	0.613	Mecom	Evi-1	ectopic viral integration site 1 encoded factor
M00053,M00302,M00935,M00750,M01734,M03556	12	6405	9	6405	0.332	0.616	Hmga1,Hmga2,Nfat5,Nfatc1,Nfatc2,Nfatc3,Nfatc4,Rel	HMGIY,NF-AT,NF-AT5,NFAT3,c-Rel	Nuclear factor of activated T-cells,c-Rel
M00616,M00630	13	6405	10	6405	0.339	0.622	Foxm1,Zfhx3	AFP1,FOXM1
M00731,M00722,M01658,M00271,M00751,M01856,M02084,M03841	29	6405	25	6405	0.341	0.622	Cbfb,Runx1,Runx2	AML1,AML1a,AML3,Osf2,PEBP2beta,core-binding factor	runt-factor AML-1
M01972,M00243,M00244,M00807,M03896,M00778,M02877,M03897,M03898,M03900	115	6405	108	6405	0.343	0.622	Ahr,Egr1,Egr2,Egr3,Egr4,Klf7	AhR,EGR-1,EGR1,EGR2,EGR3,Egr,Egr-1,Egr3,Klf7,NGFI-C	E-value=3.4e-020,Egr-1/Krox-24/NGFI-A immediate-early gene product,aryl hydrocarbon / dioxin receptor,monomeric,nerve growth factor-induced protein C
M02869,M01000,M01413,M01315	4	6405	2	6405	0.344	0.622	Aire,Hmx2,Hmx3,Hoxa3	AIRE,Hoxa3,Nkx5-1,Nkx5-2
M02779,M02780,M04047	15	6405	12	6405	0.35	0.629	Myb,Mybl1,Mybl2	MYBL2,Mybl1,c-Myb	dimeric
M01251,M01252,M00734,M00415,M01665	97	6405	91	6405	0.357	0.638	E2f1,E2f6,Irf8,Zeb1,Zfp384	AREB6,CIZ,E2F-1,E2F-6,IRF-8	AREB6 (Atp1a1 regulatory element binding factor 6),CIZ (Cas-associated zinc finger protein)
M03966,M03965,M02811,M03967,M03968	216	6405	208	6405	0.365	0.648	Ehf,Elf1,Elf3,Elf4,Spdef	EHF,ELF1,ELF3,ELF4,Spdef	monomeric
M01295	21	6405	18	6405	0.374	0.66	Atf5	ATF5	ATF5 binding site
M00160,M02866,M02796,M02797,M02799,M02801,M02808,M02899,M02906,M02907,M02909	7	6405	5	6405	0.387	0.67	Hbp1,Sox1,Sox11,Sox12,Sox13,Sox15,Sox18,Sox21,Sox4,Sox8,Sry	Hbp1,SRY,Sox1,Sox11,Sox12,Sox13,Sox15,Sox18,Sox21,Sox4,Sox8	sex-determining region Y gene product
M00634,M00446,M01858,M02938,M00665,M01778,M01973,M03903,M03904,M03930,M03931,M04266	7	6405	5	6405	0.387	0.67	Foxo6,Gcm1,Gcm2,Glis1,Glis2,Plag1,Sp3,Spz1,Tfap2b,Zfp740,Zic1,Zic3	AP-2beta,FOXO6,GCM,GLIS1,GLIS2,PLAG1,Sp3,Spz1,ZIC1,ZIC3,Zfp740	Motif score = 2.278 calculated by Bioprospector,PLAG1 b.s.,PLAG1 binding site,monomeric,putatively multimeric,spermatogenic Zip
M02113,M03561,M00930,M00795,M03836,M00195,M00138,M00162,M03837	7	6405	5	6405	0.387	0.67	Pou2af1,Pou2f1,Pou2f2,Pou2f3,Pou3f1,Pou3f2,Pou3f3,Pou3f4,Pou4f1,Pou5f1	OCA-B,Oct-1,Oct3,Octamer,POU2F1,oct-2	octamer factor 1,octamer-binding factor 1
M00412,M00413,M00073	29	6405	26	6405	0.394	0.678	Zeb1	AREB6,deltaEF1	AREB6 (Atp1a1 regulatory element binding factor 6),deltaEF1
M00721,M04127,M04128,M04132	60	6405	57	6405	0.427	0.731	Tbx1,Tbx21,Zfp148	CACCC-binding factor,TBX1,TBX21	dimeric
M01256,M01028,M00256,M00325	18	6405	16	6405	0.432	0.735	Rest	NRSE,NRSF,REST	neuron-restrictive silencer factor,NRSF,neural-restrictive-silencer-element,neuron-restrictive silencer factor
M03574,M02758,M03824	21	6405	19	6405	0.437	0.739	Gcm1,Gcm2	GCMa,GCMb
M02105,M00084	44	6405	42	6405	0.457	0.741	Mzf1	MZF1,NF-E4	MZF1
M01112,M01111	192	6405	189	6405	0.459	0.741	Rbpj	RBP-Jkappa
M01969	879	6405	874	6405	0.459	0.741	Foxo1	FOXO1
M00104,M00106	68	6405	66	6405	0.466	0.741	Cux1	CDP CR1,CDP CR3+HD	cut-like homeodomain protein
M00332,M02846,M02847,M03926,M03959,M03962,M04516,M04517,M04519	1	6405	0	6405	0.5	0.741	E2f1,E2f2,E2f3,E2f4,Foxn1	E2F-2,E2F-3,E2F1,E2F2,E2F3,E2F4,Whn,ZBED1	dimeric,winged-helix factor nude
M00769,M00984	1	6405	0	6405	0.5	0.741	Cbfb,Runx1,Runx2,Runx3	AML,PEBP
M01719,M01447,M01403,M01463,M00623,M01366,M01381,M01387,M01436,M01445,M01480,M02919,M03066,M03067,M03068	1	6405	0	6405	0.5	0.741	Crx,DOBOX5,Dmbx1,Hnf1a,Obox5,Obox6,Otx1,Otx2,Pitx2,Rax	Crx,Dobox5,OTX2,Obox5,Obox6,Otx1,Otx2,Otx3,PITX2,Tcf1
M02024,M00006,M00941,M00406,M01301	1	6405	0	6405	0.5	0.741	Mef2a,Mef2c,Mef2d	MEF-2,MEF2A,mef2A	Mef2a b.s,myocyte enhancer factor,myogenic enhancer factor 2
M04175,M02861,M03935,M03978,M04109,M04110	1	6405	0	6405	0.5	0.741	Ets1,Gata6,Max,Runx3	ETS1,Gata-6,MAX,RUNX3,ZKSCAN3	dimer of dimers,dimeric,monomeric
M04246,M00454,M03797,M03993,M04242,M04245,M04250,M04510	1	6405	0	6405	0.5	0.741	Arid5b,Foxg1,Foxi1,Foxj2,Foxj3,Msx2,Spdef	FOXG1,FOXI1,FOXJ2,FOXJ3,MRF-2,Msx-2,SPDEF,ZNF232	dimeric,modulator recognition factor 2,monomeric,putative multimer
M04258,M04264,M03548,M04113,M04256,M04261	1	6405	0	6405	0.5	0.741	Foxl2,Foxo1,Foxo3,Foxo4,Foxo6,Gmeb2	FOXL2,FOXO1,FOXO3,FOXO4,FOXO6,GMEB2	dimer of dimers,dimeric
M04280,M04282,M04284,M04286,M02115,M01294,M04114,M04308,M04380,M04420,M04422	1	6405	0	6405	0.5	0.741	Alx1,Alx3,Arx,Gmeb2,Isx,Otx1,Otx2,Prop1,Prrxl1,Prxx2	(Prop-1)2,ALX3,ARX,Alx1,Arx,DRGX,GMEB2,ISX,OTX2,Otx1,Prx2	Prop-1 binding site,dimer of dimers,dimeric
M04358,M04364,M04342,M01317,M01430,M02873	1	6405	0	6405	0.5	0.741	Hoxa13,Hoxc13,Hoxd13,Irf5	HOXA13,HOXC13,HOXD13,IRF-5	monomeric
M04562,M04526,M04529,M04539,M04555,M04560,M04566	1	6405	0	6405	0.5	0.741	Sox1,Sox14,Sox15,Sox17,Sox2,Sox3,Sry	SOX14,SOX15,SOX2,SRY,Sox1,Sox17,Sox3	dimeric
M00214	2	6405	1	6405	0.5	0.741	Runx2	SEF-1	SEF1 binding site
M00539,M00538,M00251,M04208,M04572	2	6405	1	6405	0.5	0.741	Arnt,Creb3l1,Creb3l2,Xbp1	Arnt,CREB3L1,Creb3l2,HTF (XBP1),XBP-1	AhR nuclear translocator homodimers,X-box-binding protein 1,dimeric
M01479,M01462,M04091	2	6405	1	6405	0.5	0.741	Pou6f1,Pou6f2	POU6F1,POU6F2	monomeric
M02803,M02798,M00465,M02813,M02908	2	6405	1	6405	0.5	0.741	Pou6f1,Sox14,Sox21,Sox30,Sry	POU6F1,Sox14,Sox21,Sox30,Sry
M04182,M04161,M04164,M04185	2	6405	1	6405	0.5	0.741	Bhlha15,Bhlhe22,Neurod2,Olig1	BHLHA15,BHLHE22,NEUROD2,OLIG1	dimeric
M00023,M01075,M00999,M00380	6	6405	5	6405	0.5	0.741	Aire,Hoxa5,Pax4,Zbtb16	AIRE,HOXA5 (Hox-1.3),PLZF,Pax-4	HOXA5 (Hox-1.3),Pax-4 binding sites
M03856,M03855	6	6405	5	6405	0.5	0.741	Nkx2-5,Tbx5	Tbx5,Tbx5:csx
M03893,M01873,M02744,M01714,M02036,M00982,M01303,M02810	9	6405	8	6405	0.5	0.741	Egr1,Egr2,Egr3,Egr4,Klf15,Sp1,Sp4,Wt1	Egr-1,Egr1,KLF15,KROX,SP1,Sp4,WT1	Sp1 b.s
M01372,M01350,M01312,M01322,M01414,M01482,M02782	47	6405	46	6405	0.5	0.741	Nkx2-1,Nkx2-2,Nkx2-4,Nkx2-5,Nkx2-6,Nkx3-1,Nkx3-2	NKX25,NKX2B,NKX3A,Nkx2-4,Nkx2-6,Nkx3-2,TFF-1	Nkx2-1
M01718,M01883,M01281,M01004,M01886,M02265,M03555	114	6405	113	6405	0.501	0.741	Ikzf2,Irf4,Nfatc1,Nfatc2,Nfatc3	Helios A,IRF-4,NF-AT1,NF-AT2,NF-AT4,NFAT1,NFATC2
M01733,M00083	225	6405	226	6405	0.538	0.792	Mzf1	MZF1	MZF1
M01241	924	6405	929	6405	0.56	0.819	Gtf2ird1	BEN
M00240,M00747,M01884	83	6405	84	6405	0.562	0.819	Irf1,Irf7,Nkx2-5	IRF-1,IRF-7,Nkx2-5	tinman homolog,homeo domain factor Nkx-2.5/Csx
M01410,M01472,M01485,M01405,M01318,M01377,M04382	296	6405	299	6405	0.567	0.822	Irx2,Irx3,Irx4,Irx5,Irx6	IRX4,Irx-3,Irx2,Irx3,Irx5,Irx6	dimeric
M00261,M00977,M01871,M03964	62	6405	63	6405	0.572	0.825	Ebf1,Ebf2,Ebf3	COE1,EBF,EBF1,Olf-1	dimeric,olfactory neuron-specific factor
M01229,M02114,M00482	192	6405	196	6405	0.602	0.863	Gtf2ird1,Pitx2	GTF2IRD1-isoform2,Pitx2,pitx2	GTF2IRD1-isoform2,pituitary homeobox factor 2
M00005,M03566,M00002,M00804,M00929	108	6405	111	6405	0.608	0.868	Myf6,Myod1,Myog,Snai1,Tcf3,Tfap4	AP-4,E2A,E47,MyoD,SNA	E47,activator protein 4
M01242	51	6405	53	6405	0.617	0.876	Mtf1	MTF-1	MTF1
M00203,M00126,M00278	4	6405	4	6405	0.637	0.9	Gata1,Gata2,Gata3,Lmo2	GATA-1,GATA-X,Lmo2 complex	E2A proteins, and GATA-1, half-site 2,GATA binding site,GATA-binding factor 1,complex of Lmo2 bound to Tal-1
M00690	191	6405	197	6405	0.641	0.901	AP-3	AP-3
M00136,M04071,M04089,M00744,M04092,M04565	29	6405	31	6405	0.651	0.911	Pou1f1,Pou2f1,Pou2f2,Sox1	Oct-1,POU1F1,POU2F1,POU5F1B,Pou2f2,Sox1	dimeric,monomeric,octamer factor 1
M02836,M02837,M02835	12	6405	13	6405	0.655	0.912	Zic1,Zic2,Zic3	Zic1,Zic2,Zic3
M00143	516	6405	529	6405	0.674	0.932	Pax5	Pax-5	B-cell-specific activating protein
M00485,M01457,M01383,M01352,M03941	37	6405	40	6405	0.676	0.932	Nkx2-2,Nkx2-3,Nkx2-9,Nkx3-1,Zfp784	Nkx2-2,Nkx2-3,Nkx2-9,Nkx3A,ZNF784	NK2 class homeobox factor 2,monomeric
M02915,M00641,M02017,M01023,M01244,M01300,M02824,M04009	2	6405	2	6405	0.688	0.944	Hmga2,Hsf1,Hsf2,Spdef,Zbtb12	HMGA2,HSF,HSF1,HSF2,Spdef,Zbtb12	HMGA2 binding site,Heat shock transcription factor 2,trimeric
M04631	7	6405	8	6405	0.696	0.95	Rreb1	RREB
M04611	318	6405	330	6405	0.7	0.951	Foxm1	FOXM1
M00070,M00065,M00066,M00532,M02927	10	6405	12	6405	0.738	0.998	Tal1,Tcf3,Tcf4,Zbtb18	RP58,Tal-1alpha:E47,Tal-1beta:E47,Tal-1beta:ITF-2,Tcfe2a	58 KDA repressor protein,Tal-1alpha:E47 heterodimer,Tal-1beta:E47 heterodimer,Tal-1beta:ITF-2 heterodimer
M02856,M02857,M02855	4	6405	5	6405	0.746	1	Foxj3,Foxk1,Foxl1	Foxj3,Foxk1,Foxl1
M02935,M02759,M02890,M02930	1	6405	1	6405	0.75	1	Glis2,Plagl1,Zbtb7b,Zfp281	Glis2,Plagl1,Zbtb7b,Zfp281
M04059,M02102,M00652,M01742	1	6405	1	6405	0.75	1	Nrf1,Zscan10	NRF-1,NRF1,Zfp206	dimeric,nuclear respiratory factor 1
M01324,M03842,M00463,M03090	188	6405	201	6405	0.765	1	Pou3f1,Pou3f2,Pou3f3	BRN1,POU3F1,POU3F2,Pou3f3	Octamer
M00466,M00797	3	6405	4	6405	0.774	1	Hif1a	HIF1	hypoxia induced factor,hypoxia-inducible factor 1
M03889,M01044,M01019,M02851	3	6405	4	6405	0.774	1	Eomes,Tbx2,Tbx5	Eomes,TBX2,Tbx5
M00707	67	6405	75	6405	0.777	1	Gtf2a2	TFIIA
M00069	27	6405	32	6405	0.783	1	Yy1	YY1	Yin and Yang 1
M00776,M00221,M01173,M04632	156	6405	169	6405	0.785	1	Srebf1,Srebf2	SREBP,SREBP-1,SREBP1	sterol regulatory element-binding protein 1
M04122,M02747,M04120,M04126	30	6405	36	6405	0.806	1	Eomes,Tbr1,Tbx1,Tbx15	TBR1,TBX1,TBX15,Tbr2	monomeric
M00915,M00470,M03811,M01199,M03876,M00189,M02786	2	6405	3	6405	0.813	1	Plagl1,Tfap2a,Tfap2b,Tfap2c,Trim28,Zbtb33	AP-2,AP-2gamma,Kaiso,Plagl1,RNF96	activator protein 2
M00141,M03878,M01169	18	6405	23	6405	0.826	1	Hivep2,Ikzf1	Ikaros,Lyf-1,MIBP1	LyF-1
M01239,M00051,M01100,M02848,M02862,M04054,M04055	6	6405	9	6405	0.849	1	Egr1,Gcm1,Nfkb1,Nfkb2,Relb,Zbtb7a	Egr1,Gcm1,LRF,NF-kappaB (p50),NFKB1,NFKB2,RelB:p52 (NF-kappaB)	NF-kappaB (p50),dimeric,kappaB site
M00085	5	6405	8	6405	0.867	1	Zbtb6	ZID	zinc finger with interaction domain
M02002,M00011,M00079,M00080	21	6405	28	6405	0.874	1	Mecom	Evi-1	ectopic viral integration site 1 encoded factor
M03822	2	6405	4	6405	0.891	1	Foxh1	FoxH1
M01739	176	6405	199	6405	0.896	1	Gtf2b	TFIIB
M03818,M00749,M01743,M04595	430	6405	467	6405	0.906	1	Egr3,Ing4,Sall2,Srebf1	ING4,SALL2,SREBP-1,egr-3	SALL2
M01854,M01814	22	6405	31	6405	0.916	1	Runx3	AML2
M04624,M03881,M04050	1406	6405	1472	6405	0.922	1	Nfat5,Pax4	NF-AT5,NFAT5,Pax-4	dimeric
M00216,M00471,M00252,M02814,M02897	74	6405	92	6405	0.932	1	Six6,Tbp	Six6,TATA,TBP,Tbp	Retroviral TATA box,TATA binding protein,cellular and viral TATA box elements
M01344,M02959,M04401	3	6405	7	6405	0.945	1	Cux1,Meox2	CDP,Cux1,MEOX2	dimeric
M00042,M03803,M03854	4	6405	9	6405	0.954	1	Sox17,Sox5,Sry	SOX5,SRY,Sox17	Sox-5
M00648	514	6405	567	6405	0.957	1	Maf	MAF
M01001,M01002	12	6405	21	6405	0.96	1	Deaf1	DEAF1
M00403,M00405	61	6405	82	6405	0.969	1	Mef2a	MEF-2,aMEF-2	myocyte enhancer factor
M00938,M03958,M03960,M03961,M04518	35	6405	52	6405	0.974	1	E2f1,E2f2,E2f3,E2f4	E2F-1,E2F2,E2F3,E2F4	dimeric
M01231,M02831,M00491,M02834,M01122,M02826	4	6405	11	6405	0.982	1	Glis3,Patz1,Zbtb7b,Zfp219,Zfp281,Zfp740	MAZR,ZNF219,ZNF515,Zbtb7b,Zfp281,Zfp740	Glis binding sites,MAZ related factor
M04635,M02025,M02026	97	6405	132	6405	0.993	1	Mef2c,Mef2d,Tead3	MEF-2C,MEF-2D,TEF-5
M00257	811	6405	909	6405	0.995	1	Rreb1	RREB-1	Ras-responsive element binding protein 1
M01747,M01796,M01798	1	6405	8	6405	0.998	1	Bdp1,Brf1,Polr3a	BDP1,BRF-1,RPC155
M02933,M01253	7	6405	22	6405	0.999	1	Cnot3,Zbtb14	CNOT3,Zfp161
M00695	5	6405	25	6405	1	1	ETF	ETF
M00004,M02883,M02884	0	6405	0	6405	1	1	Myb,Mybl1	Myb,Mybl1,c-Myb	c-Myb
M00058,M00068	0	6405	0	6405	1	1	Nhlh1	HEN1	HEN1
M00150	0	6405	0	6405	1	1	T	Brachyury	Brachyury
M00326	0	6405	0	6405	1	1	Pax1	Pax-1	Pax-1 binding sites
M00419	0	6405	0	6405	1	1	Meis1	MEIS1	Meis-1 (myeloid ecotropic viral integration site 1)
M00467	0	6405	0	6405	1	1	Zfp423	Roaz	rat Olf-1/EBF-associated zinc finger protein
M00619	0	6405	0	6405	1	1	Alx4	Alx-4
M00706	0	6405	0	6405	1	1	Gtf2i	TFII-I
M00987	0	6405	0	6405	1	1	Foxp1	FOXP1
M01069	0	6405	0	6405	1	1	Gzf1	GZF1	plays a role in renal branching morphogenesis
M01072,M01073,M02833,M02867	0	6405	0	6405	1	1	Hic1,Zfp691	HIC1,Hic1,Zfp691
M01105	0	6405	0	6405	1	1		ZBRK1
M01195,M01262,M01263,M04121,M04125,M04512	0	6405	0	6405	1	1	Tbx1,Tbx15,Tbx18,Tbx22	TBX1,TBX15,TBX18,TBX22,ZSCAN16	T-box 15,T-box 18,dimeric
M01237	0	6405	0	6405	1	1	Terf1	TRF1
M01245	0	6405	1	6405	1	1	Gm9897,Mterf	mTERF	mTERF binding site
M01264,M04569	0	6405	0	6405	1	1	Tbx15,Tbx20	TBX15,TBX20	T-box 15,dimeric
M01292,M02086,M03564	0	6405	0	6405	1	1	Cdx1,Hoxa13,Satb1	Cdx-1,HOXA13,SATB1	HOXA13 binding site
M02252	0	6405	0	6405	1	1	Ewsr1	EWSR1-FLI1
M02742,M02743	0	6405	1	6405	1	1	E2f2,E2f3	E2F-2,E2F-3
M02763	0	6405	0	6405	1	1	Hic1	HIC-1
M02785	0	6405	0	6405	1	1	Osr2	Osr2
M02789,M02790	0	6405	0	6405	1	1	Rfx4,Rfx7	Rfx4,Rfxdc2
M02794	0	6405	0	6405	1	1	Smad3	Smad3
M02825	0	6405	0	6405	1	1	Zbtb3	Zbtb3
M02828	0	6405	0	6405	1	1	Zfp128	Zfp128
M02845,M03971,M04500,M04509,M04511	0	6405	0	6405	1	1	Bhlhe40,Elk1,Trp53,Zbtb49,Zfp282	Bhlhb2,ELK1,Trp53,ZBTB49,ZNF282	dimeric,monomeric
M02864,M03942	0	6405	1	6405	1	1	Zscan4f	Gm397,ZSCAN4	monomeric
M02893	0	6405	0	6405	1	1	Rfx4	Rfx4
M03908,M04118,M04119,M04124,M04130,M04136,M04138	0	6405	0	6405	1	1	Hinfp,Mga,Tbx1,Tbx21,Tbx4,Tbx5	HINFP,MGA,TBX1,TBX21,TBX4,Tbx5	dimeric
M03910	0	6405	0	6405	1	1	Hic1	Hic1	dimeric
M03936	0	6405	0	6405	1	1	Zfp410	ZNF410	monomeric
M03951,M03953	0	6405	0	6405	1	1	Cux1,Cux2	CDP,CUX2	dimeric
M04094	0	6405	0	6405	1	1	Prox1	PROX1	dimeric
M04197,M04199	0	6405	0	6405	1	1	Atf4	ATF4,Atf4	dimeric
M04479,M04494,M04495	0	6405	0	6405	1	1	Nr4a2,Thra,Thrb	NR4A2,THRA,THRB	dimeric
M04508	0	6405	0	6405	1	1	Prdm4	PRDM4	monomeric
M04521,M04532,M04535,M04542,M04544,M04546,M04552	0	6405	0	6405	1	1	Sox10,Sox18,Sox21,Sox4,Sox7,Sox8,Sox9	SOX10,SOX18,SOX21,SOX4,SOX7,SOX8,SOX9	dimeric
M04522,M04536,M04543,M04549,M04556	0	6405	0	6405	1	1	Sox10,Sox21,Sox7,Sox9,Sry	SOX10,SOX21,SOX7,SOX9,SRY	dimeric
M04524,M04545,M04547,M04554	0	6405	0	6405	1	1	Sox10,Sox7,Sox8,Sox9	SOX10,SOX7,SOX8,SOX9	dimeric
M04525,M04550,M04551	0	6405	0	6405	1	1	Sox10,Sox9	SOX10,SOX9	dimeric
M04527,M04531,M04534,M04538,M04541,M04558,M04561,M04563,M04568	0	6405	0	6405	1	1	Sox1,Sox14,Sox15,Sox17,Sox18,Sox2,Sox21,Sox3,Sry	SOX14,SOX15,SOX18,SOX2,SOX21,SRY,Sox1,Sox17,Sox3	dimeric

## Sheet: CDvsCR_highCpG_all_vs_random
Motifs	foreground counts	foreground total seqs	background counts	background total seqs	p-value	FDR	Gene symbols	Motif names	Motif descriptions
M00040,M00260,M00228,M04223,M04225,M00045	322	3969	135	3969	5.18e-20	1.47e-17	Atf2,Hlf,Nfil3,Tef	ATF2,E4BP4,HLF,NFIL3,TEF,VBP	E4BP4,PAR-type chicken vitellogenin promoter-binding protein,cAMP-responsive element binding protein 1,dimeric,hepatic leukemia factor
M00039,M00981,M02279,M00041,M00177,M00179,M00178,M00514,M00917,M01861,M01864,M01820,M00916,M00114,M01863,M00338,M02091,M00017,M01862,M00694,M03544	461	3969	236	3969	1.7e-19	2.41e-17	Atf1,Atf2,Atf3,Atf4,Atf5,Atf6,Atf7,Creb1,Crem,E4f1,Jun	ATF,ATF,ATF-1,ATF-2,ATF-3,ATF-4,ATF2,ATF2:c-Jun,ATF4,CREB,CREB1,CREM,E4F1,Tax/CREB	ATF binding site,CRE-binding protein 1,CRE-binding protein 1:c-Jun heterodimer,Tax/CREB complex,activating transcription factor,activating transcription factor 4,cAMP-response element binding protein,cAMP-response element-binding protein,cAMP-responsive element binding protein
M00652,M02102,M01742,M04059	382	3969	188	3969	1.26e-17	1.19e-15	Nrf1,Zscan10	NRF-1,NRF1,Zfp206	dimeric,nuclear respiratory factor 1
M00243,M03896,M01972,M00778,M00244,M00807,M03897,M02877,M03898,M03900	802	3969	545	3969	8.33e-15	5.91e-13	Ahr,Egr1,Egr2,Egr3,Egr4,Klf7	AhR,EGR-1,EGR1,EGR2,EGR3,Egr,Egr-1,Egr3,Klf7,NGFI-C	E-value=3.4e-020,Egr-1/Krox-24/NGFI-A immediate-early gene product,aryl hydrocarbon / dioxin receptor,monomeric,nerve growth factor-induced protein C
M01440,M01382,M01461,M01421,M01386,M01349,M01334,M01448,M01235,M01393,M01475,M01330,M01371,M01233	259	3969	117	3969	2.42e-14	1.37e-12	Emx2,Evx1,Evx2,Gbx1,Gbx2,Hoxb3,Hoxd1,Lhx4,Lhx8,Mnx1,Msx2,Nkx1-1,Pdx1	EMX2,Evx-1,Evx2,Gbx1,Gbx2,HB9,HOXB3,HOXD1,IPF1,Lhx4,Lhx8,Msx-2,Nkx1-1	A3
M04064,M00097,M00360,M00139,M04060,M04061,M03992,M04065,M04067	1446	3969	1133	3969	3.6e-14	1.7e-12	Ahr,Pax1,Pax2,Pax3,Pax5,Pax6,Pax9,Spdef	AhR,PAX1,PAX2,PAX5,PAX6,PAX9,Pax-3,Pax-6,SPDEF	Pax-3 binding sites,Pax-6,aryl hydrocarbon / dioxin receptor,monomeric,putative multimer
M00726,M00799,M01154,M00123,M00796,M00217,M00121,M00055,M00615,M01116,M04172,M04173,M04176,M04180	209	3969	85	3969	5.95e-14	2.41e-12	Arntl,Clock,Hey1,Hey2,Max,Mnt,Myc,Mycn,Usf1,Usf2	CLOCK:BMAL,HEY1,HEY2,MAX,MNT,Myc,N-Myc,USF,USF2,c-Myc,c-Myc:Max	N-Myc,USF binding site,c-Myc heterodimer (with a 26-29 kDa factor),c-Myc:Max heterodimer,dimeric,upstream stimulating factor
M01981,M02059,M02063,M02064,M02073,M01991,M02065,M01986,M01167,M02066,M02074,M01984,M02039,M01989,M01992,M01976,M02053,M02067,M00032,M01988,M01985,M02068,M00108,M02037,M02061,M02062,M02038,M01258,M01987,M02060,M02072,M00341,M02069,M00025,M01982,M01983,M01208,M01990,M01078,M02058,M02075,M02040	367	3969	198	3969	7.65e-14	2.72e-12	Elf1,Elf2,Elk1,Elk3,Elk4,Erf,Erg,Ets1,Ets2,Etv1,Etv2,Etv3,Etv4,Etv5,Fev,Fli1,Gabpa,Gabpb1,Gap43,Spdef	ELF1,ELK-1,ER71,ER81,ERF,ERG,ETV3,Elk-1,Erg,Erm,Ets2 (c-ets-2),FLI1,Fli-1,GABP,GABPalpha,NRF-2/GABP,Net (Elk-3),PDEF,PEA3,Pet-1,SAP-1a,SAP1A (Elk4),SAP1A (elk4),c-Ets-1 p54,c-Ets-1(p54),c-ets-1 (ets1),c-ets-2,etv3,nerf	ETV1,ETV4,ETV5,Elk-1,Ets sites selected in the presence of CBF (core binding factor),Ets2,FEV,GA binding protein,Growth-associated binding protein,SPDEF,belongs to ETS class I,belongs to ETS class IIa,c-Ets-1(p54),nuclear respiratory factor 2
M00737,M00431,M00738,M00940,M00736,M00427,M00918,M00426,M00739,M00430,M00516,M00425,M00939,M00740,M00919,M00050,M00920,M02090	1122	3969	841	3969	1.51e-13	4.76e-12	E2f1,E2f2,E2f3,E2f4,E2f5,E2f6,E2f7,E2f8,Rb1,Tfdp1,Tfdp2	E2F,E2F-1,E2F-1:DP-1,E2F-1:DP-2,E2F-4,E2F-4:DP-1,E2F-4:DP-2,Rb:E2F-1:DP-1	E2F,E2F-1,E2F-1:DP-1 heterodimer,E2F-1:DP-2 heterodimer,E2F-4:DP-1 heterodimer,E2F-4:DP-2 heterodimer,Rb:E2F-1:DP-1 trimeric complex
M00327,M04490,M01875,M00191,M00518,M03820,M04478	543	3969	339	3969	1.69e-13	4.8e-12	Esr1,Esr2,Nr4a2,Pax3,Ppara,Rxra	ER,ER-alpha,ER-beta,NR4A2,PPARalpha:RXRalpha,Pax-3,RXRA	PPAR-alpha:RXR-alpha heterodimer (peroxisome proliferator activated factor alpha:retinoid X receptor alpha),Pax-3 binding sites,dimeric,estrogen receptor
M00209,M00687,M00185,M02106,M02107,M00775,M00287	204	3969	86	3969	6.47e-13	1.67e-11	Nfya,Nfyb,Nfyc	NF-Y,NF-YA,NF-YC,alpha-CP1	Heterotrimeric transcription factor,Heterotrimeric transcription factor Y,Nuclear transcription factor Y subunit alpha,Nuclear transcription factor Y subunit gamma,nuclear factor Y (Heterotrimeric transcription factor)
M01163,M01165,M03970,M03986,M03988,M00808,M01182,M03844	352	3969	194	3969	1.21e-12	2.86e-11	Elk1,Elk3,Elk4,Fli1,Hinfp,Pax1,Pax2,Pax3,Pax4,Pax5,Pax6,Pax8	ELK1,Elk-1,Elk3,FLI1,MIZF,Pax,SAP-1a	monomeric
M00119,M03890,M03860,M01034,M01029,M00001,M02099,M03582	204	3969	93	3969	2.36e-11	5.16e-10	Ascl1,Bhlhe40,Bhlhe41,Hand1,Hand2,Max,Mitf,Mxd1,Mxd3,Mxd4,Mxi1,Myc,Mycn,Myf5,Myf6,Myod1,Myog,Nhlh1,Tal1,Tal2,Tcf12,Tcf3,Tcf4,Tfe3,Tfeb,Tfec,Twist1,Usf1,Usf2	Ebox,MITF,Max,MyoD,TFE,TFEA,TWIST,USF2	Max,myoblast determination gene product
M01422,M01314,M01331,M01325,M01348,M01355,M01389,M01455,M01444,M01435,M01401,M01423,M01339,M01474,M01427,M01453,M01362,M01376,M01385,M02943,M02945	171	3969	79	3969	1.69e-09	3.43e-08	Alx1,Alx3,Arx,En2,Esx1,Isx,Lbx2,Lhx2,Lhx6,Nkx1-2,Pax4,Pax7,Phox2a,Prrx1,Prrx2,Rax,Rhox6	Alx3,Arx,CART1,En-2,Esx1,K-2b,LHX2,Lbx2,Nkx1-2,PMX2A,PSX1,Pax-4,Pax-7,S8,isx,lhx6.1,rax
M00483,M01855,M02378,M01249,M00976	386	3969	247	3969	4.78e-09	9.05e-08	Ahr,Ahrr,Arnt,Arnt2,Atf6,Epas1,Hif1a	Arnt, HIF-1,AHR,ATF6,AhR,HIF-2alpha,HIF1A:ARNT	activating transcription factor 6
M01390,M02968	166	3969	82	3969	3.27e-08	5.71e-07	Duxbl1	Duxbl,Duxl
M01429,M00095,M00639,M00102,M00103,M03957	196	3969	104	3969	3.42e-08	5.71e-07	Cux1,Homez,Onecut1,Onecut2,Onecut3	CDP,Clox,HNF-6,Homez,ONECUT3	Clox,cut-like homeodomain protein,monomeric,transcriptional repressor CDP
M00118,M00322,M01145,M03867,M02011,M03834,M02250,M02259,M01830	78	3969	27	3969	2.75e-07	4.34e-06	Hes1,Max,Myc,Mycn	HES1,MAX,Myc,Mycn,N-Myc,c-Myc,c-Myc:Max	c-Myc site,c-Myc:Max binding sites,c-Myc:Max heterodimer
M02056,M01977,M03791,M02052,M01975,M01214,M02745,M01974,M01979,M02054,M02055,M01980,M02071,M02042,M01993,M02070,M03832,M02241,M02269,M00074	128	3969	60	3969	2.91e-07	4.35e-06	Ehf,Elf1,Elf2,Elf3,Elf4,Elf5,Elk3,Ets1,Etv6,Fev,Gabpa,Gabpb1,Gabpb2,Spic	EHF,ELF1,ELF2,ELF4,ESE-1,ETV7,Ehf,Elf5,FEV,GABPalpha_GABPbeta,Net,Spic,TEL1,c-Ets-1(p54)	Dimer,ETV6,belongs to ETS class IIa,c-Ets-1(p54),special human matrix
M00104,M00106	89	3969	35	3969	5.55e-07	7.88e-06	Cux1	CDP CR1,CDP CR3+HD	cut-like homeodomain protein
M00144	2172	3969	1968	3969	2.53e-06	3.42e-05	Pax5	Pax-5	B-cell-specific activating protein
M00096,M04062,M04066	102	3969	47	3969	3.18e-06	4.11e-05	Pax3,Pax7,Pbx1	PAX3,PAX7,Pbx-1	Pbx-1,dimeric
M04203,M01869,M04204,M00117,M04201,M04202,M02879	27	3969	3	3969	4.07e-06	5.03e-05	Cebpb,Cebpd,Cebpe,Cebpg,Mafb	C/EBPbeta,C/EBPgamma,CEBPB,CEBPD,CEBPE,CEBPG,Mafb	CCAAT/enhancer binding protein beta,dimeric
M03966,M03965,M03967,M03968,M02811	332	3969	231	3969	5.87e-06	6.95e-05	Ehf,Elf1,Elf3,Elf4,Spdef	EHF,ELF1,ELF3,ELF4,Spdef	monomeric
M01337,M01319,M01439,M01326,M01487,M01397,M01460,M01392,M01321,M01402,M01340,M01486,M01338,M01400,M01443,M01013,M01442,M01388,M01468,M01438,M01452,M04400	114	3969	58	3969	9.58e-06	0.000106	Barx1,Bsx,Dlx1,Dlx2,Dlx3,Dlx4,Dlx5,Gsx2,Hoxa1,Hoxa2,Hoxa3,Hoxa5,Hoxa6,Hoxb5,Hoxb6,Hoxc8,Hoxd3,Meox1,Meox2,Pdx1,Vax1	Barx1,Bsx,Dlx-1,Dlx-2,Dlx7,GSH2,HOXA1,HOXA3,HOXA5,HOXA6,HOXB6,HOXC-8,HOXD3,HoxA2,HoxB5,IPF1,MEOX2,Mox1,Vax-1,dlx3,dlx5,ipf1	dimeric
M03895,M01259,M01200	205	3969	128	3969	9.69e-06	0.000106	Ctcf	CTCF	CCCTC-binding factor,monomeric
M00220,M03572,M04188,M04189,M04162,M00236,M00985,M04158,M04163,M04167,M04171	80	3969	35	3969	1.44e-05	0.000151	Arnt,Arntl,Bhlhe40,Bhlhe41,Hes7,Srebf1,Srebf2	ARNTL,Arnt,BHLHE40,BHLHE41,Bhlhe40,DEC1,HES7,SREBF2,SREBP-1,Srebf1,Stra13	AhR nuclear translocator homodimers,dimeric,sterol regulatory element-binding protein 1
M01783,M03922,M02914,M00008,M00196,M01273,M00933,M00932,M03807,M01865,M00931,M02281,M03567,M01587,M03814,M01837,M01816,M00649,M00720,M01175,M01219,M01597,M02023	658	3969	526	3969	1.81e-05	0.000177	CAC-BP,Klf11,Klf13,Klf5,Maz,Sp1,Sp2,Sp3,Sp4,Zbtb7b,Zfp148,Zfp263,Zfp281	BTEB2,BTEB3,CAC-binding protein,CKROX,FKLF,FPM315 (ZNF263),MAZ,SP1,SP1:SP3,SP2,SP4,Sp1,Sp2,Sp4,ZBP89,Zfp281	Zinc finger protein FPM315 with KRAB and SCAN domains,monomeric,stimulating protein 1
M01378,M01329,M01361,M01380,M01437	132	3969	73	3969	1.81e-05	0.000177	Hoxa11,Hoxc10,Hoxc11,Hoxc12,Hoxd12	HOXA11,HOXC10,HOXC11,HOXC12,HOXD12
M01454,M01367,M01327,M01370,M01335,M01424,M01418,M01417,M01363,M01396,M01336,M01356,M01406,M01412,M01369,M01320,M01458,M01409,M01323,M01353,M01328,M01432,M01441,M01471,M01477,M01489,M02944	64	3969	26	3969	3.49e-05	0.00033	Alx4,Hoxa4,Hoxa7,Hoxb4,Hoxb7,Hoxc4,Hoxc5,Hoxc6,Hoxd8,Isl2,Lhx1,Lhx3,Lhx5,Lhx9,Lmx1a,Lmx1b,Msx1,Nkx6-1,Nobox,Otp,Phox2b,Pou3f2,Prop1,Uncx,Vax2,Vsx1	Alx-4,Alx4,HOXA4,HOXA7,HOXB4,HOXB7,HOXC4,HOXC5,HOXC6,HOXD8,Isl2,Lhx3,Lhx5,Lhx9,Lim-1,Lmx-1,Msx-1,NKX6.1,OG-2,OTP,Octamer,PMX2B,Prop-1,Uncx-4.1,Vax-2,Vsx1,lmx1b
M00691,M00513,M00113,M02772,M04214,M02738,M04198,M04200,M04206,M04210	223	3969	148	3969	3.96e-05	0.000363	Atf1,Atf3,Atf7,Batf3,Creb1,Creb3,Creb5,Jdp2	ATF1,ATF3,ATF7,Atf1,BATF3,CREB,CREB3,Creb5,JDP2,Jdp2	activating transcription factor 3,cAMP-responsive element binding protein,dimeric
M02933,M01253	168	3969	105	3969	6.32e-05	0.000561	Cnot3,Zbtb14	CNOT3,Zfp161
M00766,M00647,M03809,M02021,M03795,M00965	17	3969	1	3969	7.14e-05	0.000614	Nr1h2,Nr1h3,Nr1h4,Nr1i2,Nr1i3,Nr2f1,Nr2f2,Rara,Rarb,Rarg,Rxra,Rxrb	CAR, COUP, PXR, RAR,LXR,LXR direct repeat 4,LXR-beta_RXR-alpha,LXR; FXR,LXRbeta:RXRalpha	direct repeat 4
M02112,M03829	78	3969	37	3969	7.43e-05	0.000621	Onecut1,Onecut2	HNF-6,OC-2
M00187,M01009,M02881,M04209,M04205	84	3969	42	3969	0.000103	0.000836	Creb3l1,Creb3l2,Hes1,Max,Usf1,Usf2	CREB3L1,Creb3l2,HES1,Max,USF	dimeric,upstream stimulating factor
M01876,M01203,M00678,M01776,M02278,M01197,M00971,M02076,M02078,M00655,M01207,M00658,M01266,M01660,M02031	85	3969	43	3969	0.000115	0.000907	Elf1,Elf2,Elf4,Elf5,Elk1,Elk3,Elk4,Erg,Ets1,Ets2,Etv4,Etv6,Fli1,Gabpa,Gabpb1,Nr2c2,Sfpi1,Spib	ELF1,Elf5,Ets,GABPalpha,GABPbeta,PEA3,PU.1,SPI1,SPI1 (PU1),Spi-B,TR4,Tel-2,c-Ets-2	PU.1
M00626,M00280,M04627,M00279,M02788,M04096,M04098,M04100,M04104	654	3969	537	3969	0.000132	0.00101	Hivep2,Rfx1,Rfx2,Rfx3,Rfx4	MIF-1,RFX1,RFX1 (EF-C),RFX2,RFX3,RFX4,Rfx1,Rfx2,Rfx3	MIBP-1 / RFX1 complex,X-box binding protein RFX1,dimeric
M00809,M00130,M03843,M02015,M04236,M00742,M02827	61	3969	28	3969	0.000284	0.00212	Foxa3,Foxc2,Foxd3,Foxf1,Foxf2,Foxh1,Foxj1,Pou4f1,Zfp105	FOX factors,FOXC2,FOXD3,HFH4 (FOXJ1),HNF-3gamma,POU4F1,Zfp105	dimeric,fork head box D3
M01843,M03789,M00997	161	3969	106	3969	0.000373	0.00265	Bhlhe40,Bhlhe41,Mlxipl	ChREBP,DEC,DEC2	half-site
M00206,M03872,M02162,M02013,M00132,M02266,M03826,M01011,M00790,M04337,M04336,M04338	115	3969	69	3969	0.000373	0.00265	Hnf1a,Hnf1b	HNF-1,HNF-1A,HNF-1beta,HNF1,HNF1A,HNF1B	Hepatic nuclear factor 1,dimeric,hepatic nuclear factor 1
M03848,M01308,M03888,M00410,M01272,M02795,M02804,M03847,M03849,M03886	278	3969	206	3969	0.000426	0.00294	Sox11,Sox15,Sox18,Sox2,Sox30,Sox4,Sox6,Sox9	SOX2,SOX9,Sox11,Sox15,Sox18,Sox2,Sox30,Sox4,Sox6	SOX (SRY-related HMG box)
M00225,M00224	48	3969	20	3969	0.000435	0.00294	Stat1,Stat3	STAT1,STAT3	signal transducer and activator of transcription 1,signal transducer and activator of transcription 3
M02779,M02780,M04047	32	3969	10	3969	0.000456	0.00296	Myb,Mybl1,Mybl2	MYBL2,Mybl1,c-Myb	dimeric
M00805,M03858,M02019,M03794,M02033,M04633,M03857	196	3969	136	3969	0.000458	0.00296	Lef1,Tcf7,Tcf7l1,Tcf7l2	LEF-1,LEF1,TCF-1,TCF-3,TCF-4	including
M00621,M00201,M01868,M00109	16	3969	2	3969	0.000649	0.0041	Cebpa,Cebpb,Cebpd,Cebpe	C/EBP,C/EBPbeta,C/EBPdelta,CEBPepsilon	C/EBP binding site,CCAAT/enhancer binding protein beta
M03790,M02273,M04622,M03568,M02764,M01724,M02110,M03892,M01722,M02009,M02111,M02783,M02787,M02791,M03542	274	3969	205	3969	0.000664	0.0041	Hnf4a,Nr1h4,Nr2c2,Nr2f1,Nr2f2,Nr4a1,Nr4a2,Nr6a1,Rara,Rarb,Rorb,Rxra,Thra,Vdr	COUP-TF1,FXR,GCNF,HNF4-alpha,NR1B1,NR1B2,NR4A2,Nr2f2,Nur77,RORbeta,RXRalpha,Rara,T3RALPHA,TR4,VDR:RXR-alpha	complex (half-site),half-site
M01434,M01426,M01416,M00729,M01723,M01375,M01373,M01351,M01451,M01464	101	3969	60	3969	0.000688	0.00416	Cdx1,Cdx2,Hoxa10,Hoxa9,Hoxb8,Hoxb9,Hoxc9,Hoxd10,Hoxd11,Satb1	Cdx-1,Cdx-2,HOXA10,HOXB8,HOXB9,HOXC9,HOXD10,HOXD11,SATB1,hoxa9
M00411,M02868,M02016,M01728,M00638,M01031,M02220,M03562,M00762,M02934,M02262,M00134,M00158,M00764,M00763,M03828,M04467	32	3969	11	3969	0.000931	0.00551	Hnf4a,Hnf4g,Nr2f1,Nr2f2,Nr2f6,Ppara,Ppard,Pparg,Rarg,Rxra,Zscan26	COUP, HNF-4, RAR,COUP-TF,EAR2,HNF-4,HNF-4alpha,HNF4,HNF4 direct repeat 1,HNF4A,HNF4alpha,HNF4alpha1,Hnf4a,PPAR,PPAR direct repeat 1,PPARgamma:RXR-alpha,RAR-gamma,Zfp187	Direct repeat 1,Hepatocyte nuclear factor 4,dimeric,hepatic nuclear factor 4
M02861,M04110,M04109,M03935,M03978,M04175	201	3969	144	3969	0.00101	0.00585	Ets1,Gata6,Max,Runx3	ETS1,Gata-6,MAX,RUNX3,ZKSCAN3	dimer of dimers,dimeric,monomeric
M02089,M00803	512	3969	425	3969	0.00138	0.00784	E2f1,E2f3,E2f4,Tfdp1	E2F,E2F-3
M00291,M02749,M00474,M00476,M01261,M00292,M00477,M00290,M02750,M02752,M02753	47	3969	22	3969	0.0017	0.00939	Foxa1,Foxa2,Foxc1,Foxd1,Foxf2,Foxj1,Foxk1,Foxl1,Foxo1,Foxo3,Foxo4	FOXJ1,FOXO1,FOXO3,FOXO4,Foxk1,Foxl1,Freac-2,Freac-3,Freac-4,HNF3-beta,HNF3A	FOXA1,Fork head RElated ACtivator-2,Fork head RElated ACtivator-3,Fork head RElated ACtivator-4,fork head box O1,fork head box O3,fork head box O4
M00938,M03960,M03958,M03961,M04518	357	3969	285	3969	0.00172	0.00939	E2f1,E2f2,E2f3,E2f4	E2F-1,E2F2,E2F3,E2F4	dimeric
M04093,M00161,M00342,M00135,M00210,M00464,M00248,M01476,M01368,M04083	9	3969	0	3969	0.00194	0.0104	Pou2f1,Pou2f2,Pou2f3,Pou3f2,Pou3f4	OCT-x,Oct-1,Oct-2,POU2F3,POU3F2,POU3F4,Pou2f2	Octamer binding factor 1,Octamer binding site,POU2F2,monomeric,octamer factor 1,octamer-binding factor 1
M00223,M01595,M01212,M02117,M01823,M01209,M02085,M00457,M01260	45	3969	21	3969	0.00206	0.0108	Bcl6,Il18,Stat1,Stat2,Stat3,Stat4,Stat5a,Stat5b,Stat6	Bcl-6,GAF,STAT,STAT1,STAT1:STAT1,STAT3,STAT4,STAT5A (homodimer)	signal transducer and activator of transcription 3,signal transducer and activator of transcription 5a,signal transducers and activators of transcription
M00007,M00746,M03994,M03984,M03995,M01204,M01172	301	3969	238	3969	0.00282	0.0146	Elf1,Elk1,Etv6,Sfpi1,Spib	ETV6,Elf-1,Elk-1,PU.1,SPI-B,SPI1,SPIB	Elk-1,dimeric,monomeric
M01967,M02028,M01108	101	3969	65	3969	0.00294	0.0149	Hoxa7,Pbx1	HOXA7,Pbx,Pbx1	Pbx consensus element (PCE); pbx binds to TGAT half site,complex of pbx with Nuclear factor pbx partner (NFPP) which is not a HOX protein class I
M00281,M02894,M04097,M04103,M04095,M04101,M04102,M04105,M01109,M02892,M04053	19	3969	5	3969	0.00327	0.0163	Nfatc1,Rfx1,Rfx2,Rfx3,Rfx5,Rfx7	NFATC1,RFX1,RFX2,RFX3,RFX5,Rfx2,Rfx3,Rfxdc2,SZF1-1	X-box binding protein RFX1,dimeric
M00024,M02809,M01220,M02898,M01119,M03963,M04520	214	3969	162	3969	0.00349	0.0171	E2f1,E2f7,E2f8,Smad3,Sp100,Stat3,Zbtb33	E2F,E2F7,E2F8,Kaiso,STAT3:STAT3,Smad3,Sp100	E2F,dimeric
M00517,M00037,M00924,M02022,M00115,M00495	18	3969	5	3969	0.00526	0.0253	Bach1,Creb1,Fos,Fosb,Fosl1,Fosl2,Jun,Junb,Jund,Mafk,Nfe2	AP-1,Bach1,MafK,NF-E2,Tax/CREB	BTB and CNC homolog 1,NF-E2 p45,Tax/CREB complex
M01413,M02869,M01315,M01000	72	3969	44	3969	0.00562	0.0266	Aire,Hmx2,Hmx3,Hoxa3	AIRE,Hoxa3,Nkx5-1,Nkx5-2
M03838,M01230,M01735,M04623,M02097,M01117	10	3969	1	3969	0.00583	0.0271	Lhx3,Otx1,Otx2,Pitx3	LHX3,OTX,Otx1,Otx2,PITX3,ZNF333
M03870,M01267,M03869,M00490,M02095,M02280,M02876,M02937,M04213,M04222	65	3969	39	3969	0.00662	0.0303	Bach2,Fos,Fosl1,Fosl2,Jdp2,Jun,Nfe2,Zfp691	AP1,Bach2,Fra-1,Fra-2,JDP2,Jundm2,NFE2,Zfp691	BTB and CNC homolog 2,dimeric
M02271,M01236,M01431,M01470,M01399,M01391,M00145,M01408,M00436,M01360,M01316,M00489,M01255,M01465,M01971,M01473,M04626,M00510,M01354,M01469,M02735,M04086	49	3969	27	3969	0.00748	0.0337	Arid3a,Barx2,Dbx2,Hlx,Hoxa5,Lhx3,Nkx6-1,Nkx6-2,Nkx6-3,Pax6,Pdx1,Pou1f1,Pou2f1,Pou3f1,Pou3f2,Pou3f4,Pou4f2,Pou4f3,Prop1	Barx-2,Brn-2,Brn-3c,Brn-4,DRI1,Dbx2,HOXA5,Hlx,IPF1,LHX3b,Lhx3a,NKX6.1,Nkx6-2,Nkx6-3,Oct-1,Oct-6,POU4F2,Pit-1,Prop-1,ipf1,pax6	HB24,LIM homeobox transcription factor 3,NK related homeobox factor 6-2,POU factor Brn-2,POU2F1,POU3F1,TAAT motif is included 2-5 times in a sequence,homeobox transcription factor Pdx-1,monomeric
M03551,M03538,M03552,M03815,M00199,M02263,M03866,M00172,M00188,M00173,M00174,M00801,M00983	64	3969	39	3969	0.00845	0.0375	Atf1,Atf2,Atf3,Atf4,Atf7,Bach1,Bach2,Creb1,Crem,Fos,Jun,Junb,Jund,Maf,Mafb,Maff,Mafg,Mafk,Nfe2,Nfe2l1,Nfe2l2,Nfe2l3	AP-1,CREB,JunB,JunD,MAF,NFE2L2,c-Fos,c-Fos:c-Jun	AP-1 binding site,activator protein 1
M01251,M01252,M00734,M00415,M01665	82	3969	54	3969	0.00961	0.042	E2f1,E2f6,Irf8,Zeb1,Zfp384	AREB6,CIZ,E2F-1,E2F-6,IRF-8	AREB6 (Atp1a1 regulatory element binding factor 6),CIZ (Cas-associated zinc finger protein)
M00157,M03884,M01138	13	3969	3	3969	0.0106	0.0454	Nr1d1,Rora	RORalpha,RORalpha2,Rev-ErbAaLPHA	RAR-related orphan receptor alpha2
M00791,M00422,M00131,M01012,M04230	9	3969	1	3969	0.0107	0.0454	Foxa1,Foxa2,Foxa3,Foxb1,Foxj2	FOXB1,FOXJ2,HNF3,HNF3beta	Hepatocyte Nuclear Factor 3beta,dimeric,fork head box J 2
M01384,M01347,M03099,M03100	45	3969	25	3969	0.0109	0.0455	Rhox11	Rhox11
M00724,M01216,M01137,M03827,M02014,M00472	27	3969	12	3969	0.0117	0.0482	Foxa1,Foxa2,Foxg1,Foxo1,Foxo3,Foxo4	FOXO1,FOXO3A,FOXO4,HNF-3alpha,HNF-3beta,HNF3alpha	fork head box O4
M00727,M01217,M01132,M02094,M03802,M02098,M01589,M01142,M01248,M01269	25	3969	11	3969	0.0142	0.0568	Esrrb,Esrrg,Nr0b1,Nr4a1,Nr4a2,Nr5a1,Nr5a2	DAX1,ERR2 (ESRRB),ERR3,LRH-1,LRH1,NUR77,NURR1,SF-1,SF1
M02000,M02093,M01841,M01171,M00979,M02748,M04459,M04464	25	3969	11	3969	0.0142	0.0568	Bcl6,Esrra,Esrrb,Esrrg,Pax6	BCL6,ERR1,ERR3,ESRRB,Esrra,Pax-6	monomeric
M01456,M01425,M01379,M02815	86	3969	59	3969	0.0145	0.0572	Hmbox1,Hnf1a,Hnf1b	HNF-1alpha,HNF-1beta,Hmbox1,Tcf1
M01968,M04265,M02270,M04259,M03823,M04231,M04244,M04253,M04272	29	3969	14	3969	0.0155	0.0603	Foxb1,Foxg1,Foxi1,Foxl1,Foxo1,Foxo3,Foxo6	FOXB1,FOXI1,FOXL1,FOXO1,FOXO1A,FOXO3,FOXO6,Foxg1	IRE alone shows weaker binding,monomeric
M00671,M01014,M01284,M03539,M00978,M01022,M02816	41	3969	23	3969	0.016	0.0614	Ctnnb1,Lef1,Sox10,Sox11,Sox13,Sox15,Sox18,Sox2,Sox4,Sox5,Sox6,Sox8,Sox9,Sry,Tcf7,Tcf7l1,Tcf7l2	TCF1,LEF1,SOX,SOX9,TCF-4,Tcf3,beta-catenin
M00124,M02878,M00998,M01357,M02922	38	3969	21	3969	0.0178	0.0674	Lef1,Pbx1,Pbx2,Pbx3,Tcf7l2	Lef1,Pbx,Pbx-1b,Pbx1,Tcf7l2	homeo domain factor Pbx-1
M00512,M00765,M04469,M01198,M01650,M01782,M04466,M04472,M04489,M04491,M04492,M04493	173	3969	136	3969	0.0183	0.0684	Hnf4a,Nr1h2,Nr2c2,Nr2e3,Nr2f1,Nr2f2,Pparg,Rxra,Rxrb,Rxrg	COUP direct repeat 1,HNF4A,NR2C2,NR2F1,PNR,PPARgamma:RXRalpha,RXR:LXR-beta,RXRA,RXRB,RXRG,Rxrb,TR4	(TR4)2 b.s,PPAR-gamma (peroxisome proliferator-activated receptor gamma),dimeric
M01661,M02802,M02912,M02762	27	3969	13	3969	0.019	0.069	Hbp1,Sox1,Sox8	Hbp1,Sox1,Sox8,hbp1
M00774,M03563,M00052,M01224,M01223,M00194,M00054,M03545,M03557,M00208	10	3969	2	3969	0.0192	0.069	NFKB1,Nfkb1,Nfkb2,Rel,Rela	NF-kappaB,NF-kappaB (p65),P50,P50:P50,P50:RELA-P65,RelA-p65,c-Rel	NF-kappaB,NF-kappaB (p65),NF-kappaB binding site,NF-kappaB1
M01045,M02821,M00800,M01047,M02820,M02822,M02819,M02924,M04150,M04156,M03839	10	3969	2	3969	0.0192	0.069	Pax2,Tfap2a,Tfap2b,Tfap2c,Tfap2e	AP-2,AP-2alphaA,Pax-2,TFAP2B,Tcfap2a,Tcfap2b,Tcfap2c,Tcfap2e,Tfap2a	dimeric
M00975,M03917,M03918	21	3969	9	3969	0.0212	0.0753	Rfx1,Rfx2,Rfx3,Rfx4,Rfx5,Rfxank,Rfxap,Scrt1,Scrt2	RFX,SCRT1,SCRT2	monomeric
M00237,M00235	221	3969	181	3969	0.0229	0.0803	Ahr,Arnt	AhR:Arnt	fixed core,aryl hydrocarbon receptor:Arnt heterodimers
M00622	157	3969	124	3969	0.0259	0.0897	Cebpg	C/EBPgamma
M01332,M01365,M01446,M01341,M01481,M00424,M00099	26	3969	13	3969	0.0263	0.09	Barhl1,Barhl2,En1,Hmx1,Msx3,Nkx6-1,Prrx2	Barhl-1,Barhl2,En-1,HMX1,Msx-3,Nkx6-1,S8	NKX6-1,S8
M03548,M04113,M04256,M04258,M04261,M04264	20	3969	9	3969	0.0305	0.103	Foxl2,Foxo1,Foxo3,Foxo4,Foxo6,Gmeb2	FOXL2,FOXO1,FOXO3,FOXO4,FOXO6,GMEB2	dimer of dimers,dimeric
M00821,M03835,M00284,M02104	83	3969	60	3969	0.0315	0.105	Mafg,Nfe2,Nfe2l1,Nfe2l2	NF-E2,Nrf-2,Nrf2,TCF11:MafG	TCF11:MafG heterodimers,heterodimer containing Nrf2
M02813,M00465,M02803,M02798,M02908	7	3969	1	3969	0.0351	0.116	Pou6f1,Sox14,Sox21,Sox30,Sry	POU6F1,Sox14,Sox21,Sox30,Sry
M02744,M01873,M03893,M02036,M01714,M00982,M01303,M02810	25	3969	13	3969	0.0361	0.118	Egr1,Egr2,Egr3,Egr4,Klf15,Sp1,Sp4,Wt1	Egr-1,Egr1,KLF15,KROX,SP1,Sp4,WT1	Sp1 b.s
M01299,M04271,M04252,M00646,M04273	13	3969	5	3969	0.0479	0.155	Foxg1,Foxj3,Foxk1,Hnf1b,Mecp2	FOXK1,Foxg1,Foxj3,LF-A1,MECP2	MECP2 b.s,putatively multimeric
M00423,M04240,M02931,M04238,M02736,M04233	190	3969	159	3969	0.0502	0.16	Arid5a,Foxc1,Foxd2,Foxd3,Foxj2,Zfp105	Arid5a,FOXC1,FOXD2,FOXD3,FOXJ2,Zfp105	dimeric,fork head box J 2
M00528,M00242	61	3969	44	3969	0.0578	0.182	Ppara,Pparg	PPAR,PPARalpha:RXRalpha	PPAR (peroxisome proliferator-activated receptor gamma),PPAR:RXR heterodimers
M01242	48	3969	33	3969	0.0587	0.182	Mtf1	MTF-1	MTF1
M00795,M00930,M02113,M03561,M03836,M00195,M00162,M00138,M03837	11	3969	4	3969	0.0591	0.182	Pou2af1,Pou2f1,Pou2f2,Pou2f3,Pou3f1,Pou3f2,Pou3f3,Pou3f4,Pou4f1,Pou5f1	OCA-B,Oct-1,Oct3,Octamer,POU2F1,oct-2	octamer factor 1,octamer-binding factor 1
M01196,M00806,M00193,M04056,M04057,M04058	106	3969	84	3969	0.0614	0.183	Nfia,Nfib,Nfic,Nfix	CTF1,NF-1,NFIA,NFIB,NFIX	dimeric,nuclear factor 1,selection of
M00405,M00403	6	3969	1	3969	0.0624	0.183	Mef2a	MEF-2,aMEF-2	myocyte enhancer factor
M00062,M00699,M00063,M00453,M00258,M01066,M03865,M00772,M01279,M01881,M01882,M03793,M03875,M03916	4	3969	0	3969	0.0625	0.183	Irf1,Irf2,Irf3,Irf4,Irf5,Irf6,Irf7,Irf8,Irf9,Prdm1	Blimp-1,ICSBP,IRF,IRF-1,IRF-2,IRF-3,IRF-5,IRF-7,ISGF-3,PRDM1	interferon regulatory factor 1,interferon regulatory factor 2,interferon regulatory factor 7,interferon-stimulated response element,monomeric or dimeric
M00294,M00289,M00129,M00293,M01599,M03573	4	3969	0	3969	0.0625	0.183	Foxf1,Foxi1,Foxl1,Foxp3,Foxq1	FKHL5,FOXP3,Freac-7,HFH1 (FOXQ1),HFH3 (FOXI1),HFH8 (FOXF1A)	Fork head RElated ACtivator-7,HFH-3 (HNF3/fork head homolog 3),HNF-3/Fkh Homolog 1,HNF-3/Fkh Homolog-8,forkhead box P3
M03874,M04528,M04530,M04533,M04537,M04540,M04548,M04553,M04557,M04564,M04567	32	3969	20	3969	0.0626	0.183	Hoxa9,Sox1,Sox14,Sox15,Sox18,Sox2,Sox21,Sox3,Sox8,Sox9,Sry	Hoxa9,SOX14,SOX15,SOX18,SOX2,SOX21,SOX8,SOX9,SRY,Sox1,Sox3	dimeric
M00264,M03933,M04052	38	3969	25	3969	0.0642	0.186	Nfatc1,Zfp143	NFATC1,Staf,ZNF143	Se-Cys tRNA gene transcription activating factor,dimeric,monomeric
M04625,M00451,M01692,M03833	23	3969	13	3969	0.0658	0.187	Ltf,Nkx3-1,Zbtb16	LTF,NKX3A,Nkx3-1,PLZF	NK class homeobox factor 3A
M03825,M01058,M02010,M00250,M01067	15	3969	7	3969	0.0666	0.187	Gfi1,Gfi1b	Gfi-1,Gfi1,Gfi1b	growth factor independence 1
M00631,M00767	227	3969	196	3969	0.0669	0.187	Nr1h4,Rxra	FXR inverted repeat 1,FXR/RXR-alpha
M01002,M01001	28	3969	17	3969	0.067	0.187	Deaf1	DEAF1
M01588,M01113,M02773,M01874,M03553	103	3969	82	3969	0.0683	0.188	CACCC-bsD,Klf1,Klf3,Klf4,Klf7	CACD,EKLF,GKLF (KLF4),KLF3,Klf7
M01702,M01703,M01704	42	3969	29	3969	0.076	0.207	Gli1,Gli2,Gli3	GLI1,Gli2,gli3
M01415,M01162,M04425,M04381,M04410,M00640,M04283,M00241,M00437,M01654,M04322,M04330,M04407,M04435	36	3969	24	3969	0.0767	0.207	Alx1,Arid3a,Gbx1,Hesx1,Hoxa4,Isx,Msx2,Msx3,Nkx2-5,Nobox,Pdx1,Rax,Shox2,Vsx2	Alx1,CHX10,DRI1,GBX1,HESX1,HOXA4,ISX,MSX2,Msx3,Nkx2-5,OG-2,PDX1,RAX,Shox2	tinman homolog,DRI1 b.s,homeo domain factor Nkx-2.5/Csx,monomeric
M03574,M03824,M02758	27	3969	17	3969	0.0865	0.232	Gcm1,Gcm2	GCMa,GCMb
M00006,M01301,M00406,M00941,M02024	10	3969	4	3969	0.0896	0.238	Mef2a,Mef2c,Mef2d	MEF-2,MEF2A,mef2A	Mef2a b.s,myocyte enhancer factor,myogenic enhancer factor 2
M00416,M01394,M01232,M04289,M04295,M04388,M04424	5	3969	1	3969	0.109	0.284	Alx1,Barhl1,Barhl2,Hoxa7,Lhx6,Pdx1,Satb1	(SATB1)2,BARHL2,Barhl1,Cart-1,HOXA7,LHX6,PDX1	Cart-1 (cartilage homeoprotein 1),Consensus SATB1 Binding Sequence,dimeric
M01747,M01796,M01798	5	3969	1	3969	0.109	0.284	Bdp1,Brf1,Polr3a	BDP1,BRF-1,RPC155
M00651,M00793,M00285,M02044,M01035,M01123,M01695,M01744	8	3969	3	3969	0.113	0.292	NF-muE1,Nanog,Nfe2l1,Yy1,Zfp42	NF-muE1,Nanog,REX1,TCF11,YY1	TCF11/KCR-F1/Nrf1 homodimers
M01241	716	3969	675	3969	0.119	0.304	Gtf2ird1	BEN
M00539,M00538,M04208,M00251,M04572	17	3969	10	3969	0.123	0.311	Arnt,Creb3l1,Creb3l2,Xbp1	Arnt,CREB3L1,Creb3l2,HTF (XBP1),XBP-1	AhR nuclear translocator homodimers,X-box-binding protein 1,dimeric
M00433,M01043,M00432,M02108	3	3969	0	3969	0.125	0.311	Hmx3,Nkx2-1,Nkx2-5	Hmx3 (Nkx5-1),Nkx-2.5,Nkx2-5,TTF1 (Nkx2-1)	TITF1 (thyroid transcription factor 1),CSX,H6 homeobox 3,TTF-1
M04342,M04358,M01317,M01430,M02873,M04364	3	3969	0	3969	0.125	0.311	Hoxa13,Hoxc13,Hoxd13,Irf5	HOXA13,HOXC13,HOXD13,IRF-5	monomeric
M00650,M02778,M04507	19	3969	12	3969	0.14	0.345	Mtf1	MTF-1	monomeric
M00325,M01256,M00256,M01028	108	3969	92	3969	0.141	0.345	Rest	NRSE,NRSF,REST	neuron-restrictive silencer factor,NRSF,neural-restrictive-silencer-element,neuron-restrictive silencer factor
M00695	252	3969	229	3969	0.15	0.364	ETF	ETF
M00722,M00731,M01658,M00271,M00751,M01856,M02084,M03841	15	3969	9	3969	0.153	0.368	Cbfb,Runx1,Runx2	AML1,AML1a,AML3,Osf2,PEBP2beta,core-binding factor	runt-factor AML-1
M01467,M04298,M01834,M03873,M01404,M01449,M01659	65	3969	53	3969	0.154	0.368	Cdx2,Hoxa10,Hoxb13,Hoxd13,Hoxd9	CDX2,Cdx-2,HOXA10,HOXB13,HOXD13,Hoxd9	monomeric
M00481,M01201,M02219,M00447,M00205,M00192,M01996,M04453,M04476,M04477	58	3969	47	3969	0.163	0.386	Ar,Nr3c1,Nr3c2	AR,GR,NR3C1,NR3C2	Androgen receptor,Glucocorticoid response element,androgen receptor,dimeric,glucocorticoid receptor
M01229,M02114,M00482	117	3969	102	3969	0.169	0.397	Gtf2ird1,Pitx2	GTF2IRD1-isoform2,Pitx2,pitx2	GTF2IRD1-isoform2,pituitary homeobox factor 2
M00002,M00005,M00804,M00929,M03566	7	3969	3	3969	0.172	0.397	Myf6,Myod1,Myog,Snai1,Tcf3,Tfap4	AP-4,E2A,E47,MyoD,SNA	E47,activator protein 4
M04177,M03575,M02100,M00644,M00184,M01287,M01808,M02101,M02781,M02823,M03831	7	3969	3	3969	0.172	0.397	Mesp1,Mycn,Myf6,Myod1,Myog,Neurod1,Nhlh2,Tcf3,Ubp1	HEN2,LBP-1,MESP1,MRF4,MyoD,NMYC,Neuro D,Tcfe2a,myogenin	MYCN b.s,dimeric,myoblast determining factor
M00240,M00747,M01884	35	3969	27	3969	0.186	0.426	Irf1,Irf7,Nkx2-5	IRF-1,IRF-7,Nkx2-5	tinman homolog,homeo domain factor Nkx-2.5/Csx
M01333,M01478,M02859	19	3969	13	3969	0.188	0.427	Cphx1,Gata3,Hdx	Cphx,Gata3,Hdx
M01234,M02096,M04616,M01127	37	3969	29	3969	0.194	0.433	Isl1,Pdx1	IPF1,ipf1,islet1	A1
M01666,M00777,M00459,M01211,M01890	8	3969	4	3969	0.194	0.433	Parp1,Stat1,Stat2,Stat3,Stat4,Stat5a,Stat5b,Stat6	PARP,STAT,STAT4,STAT5A,STAT5B (homodimer)	signal transducer and activator of transcription 5b
M00056	3818	3969	3802	3969	0.195	0.433	Nfia,Nfib,Nfic,Nfix	myogenin / NF-1	myogenin / nuclear factor 1 or related factors
M03806,M04619,M04617,M02267,M04151,M04153	67	3969	57	3969	0.208	0.454	Ebf1,Mtf1,Tfap2b,Tfap2c,Zbtb7a,Zbtb7c	EBF1,LRF,MTF-1,TFAP2B,TFAP2C,ZBTB7C	dimeric
M01826,M01343,M01428,M01364,M01466,M01450,M01484,M03064,M03065	22	3969	16	3969	0.208	0.454	Gsc,Obox1,Obox2,Obox3,Pitx1,Pitx3	Gsc,Obox1,Obox2,Obox3,PITX1,Pitx1,Pitx3
M00086,M00087,M00088,M01003,M02832	5	3969	2	3969	0.226	0.49	Ikzf1,Ikzf2,Zfp410	Helios A,Ik-1,Ik-2,Ik-3,Zfp410	Ikaros 1,Ikaros 2,Ikaros 3
M01590,M01594,M01124,M01125,M01247,M02246	69	3969	60	3969	0.239	0.514	Nanog,Pou5f1,Smad1,Sox2,Tcf7l1	Nanog,Oct-4 (POU5F1),SMAD1,Sox2,TCF-3	in silico predicted,Sox2-Oct4 joint motif
M00413,M00412,M00073	2	3969	0	3969	0.25	0.53	Zeb1	AREB6,deltaEF1	AREB6 (Atp1a1 regulatory element binding factor 6),deltaEF1
M02767,M02771,M02768,M02769,M02770	2	3969	0	3969	0.25	0.53	Irf3,Irf4,Irf5,Irf6,Irf9	IRF-3,IRF-5,IRF-6,IRF-9,Irf4
M01462,M04091,M01479	7	3969	4	3969	0.274	0.576	Pou6f1,Pou6f2	POU6F1,POU6F2	monomeric
M01405,M01410,M01377,M01472,M01485,M01318,M04382	40	3969	34	3969	0.28	0.585	Irx2,Irx3,Irx4,Irx5,Irx6	IRX4,Irx-3,Irx2,Irx3,Irx5,Irx6	dimeric
M00081,M00078,M00082	60	3969	53	3969	0.285	0.591	Mecom	Evi-1	ectopic viral integration site 1 encoded factor
M01305,M01306,M01817	17	3969	13	3969	0.292	0.601	Tead1,Zfp217	TEF,TEF-1,ZABC1	TEF b.s,ZABC1 b.s
M00750,M00935,M03556,M01734,M00053,M00302	67	3969	60	3969	0.296	0.605	Hmga1,Hmga2,Nfat5,Nfatc1,Nfatc2,Nfatc3,Nfatc4,Rel	HMGIY,NF-AT,NF-AT5,NFAT3,c-Rel	Nuclear factor of activated T-cells,c-Rel
M00160,M02866,M02796,M02797,M02799,M02801,M02808,M02899,M02906,M02907,M02909	3	3969	1	3969	0.312	0.619	Hbp1,Sox1,Sox11,Sox12,Sox13,Sox15,Sox18,Sox21,Sox4,Sox8,Sry	Hbp1,SRY,Sox1,Sox11,Sox12,Sox13,Sox15,Sox18,Sox21,Sox4,Sox8	sex-determining region Y gene product
M02740,M01185,M03894	3	3969	1	3969	0.312	0.619	Bcl6,Bcl6b	BCL6,BCL6B,Bcl6b	monomeric
M03543,M01725,M02852,M00526,M00156,M03788	3	3969	1	3969	0.312	0.619	Esrra,Nr1i3,Nr2c2,Nr2f2,Nr6a1,Rora,Rxra	CAR_RXR (Dimer),COUP-TF2,Esrra,GCNF,RORalpha1,TR4	GCNF (germ cell nuclear factor),RAR-related orphan receptor alpha1
M00672,M00478,M00802,M02760,M04248,M04251	10	3969	7	3969	0.314	0.619	Cdc5l,Foxj2,Foxj3,Pou1f1,Tef,Zscan4f	Cdc5,FOXJ2,FOXJ3,Gm397,Pit-1,TEF	cell division control protein 5,dimeric
M02743,M02742	10	3969	7	3969	0.314	0.619	E2f2,E2f3	E2F-2,E2F-3
M01149,M01151,M01146,M01147,M01150,M01148,M02784	25	3969	21	3969	0.329	0.641	Dmrt1,Dmrt2,Dmrt3,Dmrta1,Dmrta2,Dmrtc2,Osr1	DMRT1,DMRT2,DMRT3,DMRT4,DMRT5,DMRT7,Osr1
M00347,M00128,M00348,M00350,M01797,M00346,M00349,M01591,M02756,M02860	12	3969	9	3969	0.332	0.641	Gata1,Gata2,Gata3,Gata5,Sirt6,Tal1	GATA-1,GATA-2,GATA-3,GATA-5,Gata5,SIRT6,Tal-1 (Scl)	GATA-binding factor 1,GATA-binding factor 2,GATA-binding factor 3
M01651,M00034,M01655,M01652,M03558,M01656,M04499,M04502,M04503	26	3969	22	3969	0.332	0.641	Trp53,Trp63,Trp73	P53,P73,TP63,Trp53,Trp73,p53,p63	dimeric,tumor suppressor p53
M00222,M01888,M00701,M00974,M00733	4	3969	2	3969	0.344	0.653	Hand1,Smad1,Smad2,Smad3,Smad4,Smad5,Smad6,Smad7,Smad9,Tcf3	Hand1:E47,SMAD,SMAD3,SMAD4,Smad3	Hand1:E47 heterodimer
M01342,M00057,M00127,M02757,M02958	4	3969	2	3969	0.344	0.653	COMP1,Cux1,Gata1,Gata6	CDP,COMP1,Cux1,GATA-1,GATA-6	COMP1,GATA-binding factor 1
M03883,M01070,M04215,M02776,M02775,M04216,M04221	14	3969	11	3969	0.345	0.653	Maf,Mafb,Maff,Mafg,Mafk,Rest	MAFF,MAFG,MafB,MafK,Mafb,REST,c-Maf	dimeric
M00105,M02902,M02900,M03943	89	3969	83	3969	0.35	0.654	Cux1,Sox12,Sox14,Zfp652	CDP CR3,Sox12,Sox14,Zfp652	cut-like homeodomain protein,monomeric
M00466,M00797	15	3969	12	3969	0.35	0.654	Hif1a	HIF1	hypoxia induced factor,hypoxia-inducible factor 1
M00991,M04315,M02889,M02830,M04090,M04313,M04323	37	3969	33	3969	0.36	0.668	Cdx1,Cdx2,Emx1,Emx2,Gbx2,Osr2,Pou6f2,Zscan26	Cdx,EMX1,EMX2,GBX2,Osr2,POU6F2,Zfp187	dimeric
M02857,M02856,M02855	5	3969	3	3969	0.363	0.669	Foxj3,Foxk1,Foxl1	Foxj3,Foxk1,Foxl1
M01969	303	3969	294	3969	0.367	0.672	Foxo1	FOXO1
M00460,M00992,M03882,M01298,M04019,M04051	43	3969	39	3969	0.37	0.674	Foxp3,Irf7,Mecp2,Nfatc1,Relb,Stat5a	FOXP3,IRF7,MECP2,NFATC1,RelB:p50,STAT5A (homotetramer)	MECP2 b.s,dimeric,trimeric
M00026,M00232,M00407,M00233,M00231,M04022,M04023,M04024	6	3969	4	3969	0.377	0.678	Mef2a,Mef2b,Mef2d	MEF-2,MEF2A,MEF2B,MEF2D,RSRFC4	C4,dimeric,myogenic MADS factor MEF-2,related to serum response factor
M00136,M04071,M04089,M00744,M04092,M04565	6	3969	4	3969	0.377	0.678	Pou1f1,Pou2f1,Pou2f2,Sox1	Oct-1,POU1F1,POU2F1,POU5F1B,Pou2f2,Sox1	dimeric,monomeric,octamer factor 1
M01395,M01459,M01488,M00418,M01407,M01411,M01346,M01419,M03111	143	3969	137	3969	0.381	0.681	Meis1,Meis2,Meis3,Pknox1,Pknox2,Tgif1,Tgif2	MRG2,Meis1,Meis2,PKNOX2,PREP1,TGIF,TGIF2,Tgif1	TGIF (5'TG3' interacting factor)
M01592,M00947,M00072	7	3969	5	3969	0.387	0.683	Tfcp2,Tfcp2l1	CP2,CP2/LBP-1c/LSF,LBP9	CP2
M03821,M02891,M02887	7	3969	5	3969	0.387	0.683	Esr2,Nr2f2,Rara	ER-beta,Nr2f2,Rara
M01313,M01345,M01433,M01398,M01374,M01358,M01359	63	3969	59	3969	0.392	0.685	DOBOX4,Six1,Six2,Six3,Six4,Six6	Dobox4,Six-1,Six-2,Six-3,Six-6,six4
M01883,M01004,M01281,M01718,M01886,M02265,M03555	29	3969	26	3969	0.393	0.685	Ikzf2,Irf4,Nfatc1,Nfatc2,Nfatc3	Helios A,IRF-4,NF-AT1,NF-AT2,NF-AT4,NFAT1,NFATC2
M00152,M00215,M00810,M01304,M00186,M00922,M01007,M01257,M04025	9	3969	7	3969	0.402	0.696	Srf	SRF	SRF b.s,dimeric,serum response factor
M01239,M01100,M00051,M02848,M02862,M04054,M04055	10	3969	8	3969	0.407	0.701	Egr1,Gcm1,Nfkb1,Nfkb2,Relb,Zbtb7a	Egr1,Gcm1,LRF,NF-kappaB (p50),NFKB1,NFKB2,RelB:p52 (NF-kappaB)	NF-kappaB (p50),dimeric,kappaB site
M04594,M02940,M02939,M02941	11	3969	9	3969	0.412	0.705	Zic1,Zic2,Zic3	Zic1,Zic2,Zic3
M02774,M04005,M04006,M00351,M02817,M00632	13	3969	11	3969	0.419	0.713	Gata3,Gata4,Lef1,Tcf7,Tcf7l1	GATA-3,GATA-4,LEF-1,TCF7L1,Tcf7	GATA-binding factor 3,monomeric
M00189,M00915,M02786,M03876,M01199,M03811,M00470	370	3969	365	3969	0.439	0.742	Plagl1,Tfap2a,Tfap2b,Tfap2c,Trim28,Zbtb33	AP-2,AP-2gamma,Kaiso,Plagl1,RNF96	activator protein 2
M00216,M00252,M00471,M02814,M02897	29	3969	27	3969	0.447	0.751	Six6,Tbp	Six6,TATA,TBP,Tbp	Retroviral TATA box,TATA binding protein,cellular and viral TATA box elements
M01112,M01111	146	3969	143	3969	0.453	0.757	Rbpj	RBP-Jkappa
M00332,M04516,M02846,M02847,M03926,M03959,M03962,M04517,M04519	1	3969	0	3969	0.5	0.763	E2f1,E2f2,E2f3,E2f4,Foxn1	E2F-2,E2F-3,E2F1,E2F2,E2F3,E2F4,Whn,ZBED1	dimeric,winged-helix factor nude
M00769,M00984	1	3969	0	3969	0.5	0.763	Cbfb,Runx1,Runx2,Runx3	AML,PEBP
M01447,M01403,M01445,M01463,M01381,M01366,M01480,M00623,M01387,M01436,M01719,M02919,M03066,M03067,M03068	1	3969	0	3969	0.5	0.763	Crx,DOBOX5,Dmbx1,Hnf1a,Obox5,Obox6,Otx1,Otx2,Pitx2,Rax	Crx,Dobox5,OTX2,Obox5,Obox6,Otx1,Otx2,Otx3,PITX2,Tcf1
M02849,M04142,M04143,M04513	1	3969	0	3969	0.5	0.763	Ehf,Tead1,Tead3	Ehf,TEAD1,TEAD3,ZNF713	dimeric,monomeric
M02864,M03942	1	3969	0	3969	0.5	0.763	Zscan4f	Gm397,ZSCAN4	monomeric
M02883,M00004,M02884	1	3969	0	3969	0.5	0.763	Myb,Mybl1	Myb,Mybl1,c-Myb	c-Myb
M04420,M04422,M02115,M01294,M04114,M04280,M04282,M04284,M04286,M04308,M04380	1	3969	0	3969	0.5	0.763	Alx1,Alx3,Arx,Gmeb2,Isx,Otx1,Otx2,Prop1,Prrxl1,Prxx2	(Prop-1)2,ALX3,ARX,Alx1,Arx,DRGX,GMEB2,ISX,OTX2,Otx1,Prx2	Prop-1 binding site,dimer of dimers,dimeric
M00071,M03565,M00693,M00993,M03846,M03877,M00973,M00712,M02018,M03804,M04174	2	3969	1	3969	0.5	0.763	Ascl1,Id4,Myf5,Myf6,Myod1,Myog,Smad5,Snai2,Tal1,Tcf12,Tcf3,Tcf4	E12,E2A,E47,HTF4,ID4,MASH-1,SMAD5,Tal-1,myogenin,slug	E47,dimeric
M03810,M03909,M04457,M04461,M04463,M04482	2	3969	1	3969	0.5	0.763	Esrra,Esrrg,Hinfp,Nr1i2,Rara,Rxra	ESRRA,ESRRG,Esrra,HINFP,RARA,RXR:PXR	Dimer,dimeric
M03855,M03856	2	3969	1	3969	0.5	0.763	Nkx2-5,Tbx5	Tbx5,Tbx5:csx
M00454,M03797,M03993,M04242,M04245,M04246,M04250,M04510	3	3969	2	3969	0.5	0.763	Arid5b,Foxg1,Foxi1,Foxj2,Foxj3,Msx2,Spdef	FOXG1,FOXI1,FOXJ2,FOXJ3,MRF-2,Msx-2,SPDEF,ZNF232	dimeric,modulator recognition factor 2,monomeric,putative multimer
M00972,M04015,M04020,M04021	3	3969	2	3969	0.5	0.763	Irf1,Irf2,Irf3,Irf4,Irf5,Irf7,Irf8,Irf9	IRF,IRF4,IRF8,IRF9	dimeric,trimeric
M01858,M00634,M00446,M00665,M01778,M01973,M02938,M03903,M03904,M03930,M03931,M04266	7	3969	6	3969	0.5	0.763	Foxo6,Gcm1,Gcm2,Glis1,Glis2,Plag1,Sp3,Spz1,Tfap2b,Zfp740,Zic1,Zic3	AP-2beta,FOXO6,GCM,GLIS1,GLIS2,PLAG1,Sp3,Spz1,ZIC1,ZIC3,Zfp740	Motif score = 2.278 calculated by Bioprospector,PLAG1 b.s.,PLAG1 binding site,monomeric,putatively multimeric,spermatogenic Zip
M01716,M03880,M04159,M00277,M00927,M01860,M01288,M00414,M02088,M02737	8	3969	7	3969	0.5	0.763	Ascl2,Atoh1,Lmo2,Myf5,Neurod1,Tcf3,Tfap4,Zeb1	AP-4,AREB6,Ascl2,E2A,Lmo2 complex,MATH1,Myf-5,NeuroD	E2A proteins, and GATA-1, half-site 1,AREB6 (Atp1a1 regulatory element binding factor 6),E47:MATH1,complex of Lmo2 bound to Tal-1,dimeric
M01694,M00704,M01696	19	3969	18	3969	0.5	0.763	Tead1,Yy2,Zfp42	REX1,TEF-1,YY2
M00707	61	3969	60	3969	0.5	0.763	Gtf2a2	TFIIA
M00133,M01036,M02272,M04458,M04460,M04483,M04485,M04487,M04501	278	3969	278	3969	0.518	0.787	Esrra,Esrrg,Nr2f1,Nr2f2,Pou3f1,Rara,Rarg,Rora,Rxra,Trp53	COUPTF,ESRRA,ESRRG,RARA,RARG,RORA,RXR:RAR,Trp53,Tst-1	POU-factor Tst-1/Oct-6,dimeric
M01814,M01854	112	3969	112	3969	0.528	0.798	Runx3	AML2
M02835,M02836,M02837	198	3969	200	3969	0.562	0.844	Zic1,Zic2,Zic3	Zic1,Zic2,Zic3
M00485,M01383,M01352,M01457,M03941	10	3969	10	3969	0.588	0.87	Nkx2-2,Nkx2-3,Nkx2-9,Nkx3-1,Zfp784	Nkx2-2,Nkx2-3,Nkx2-9,Nkx3A,ZNF784	NK2 class homeobox factor 2,monomeric
M02002,M00011,M00079,M00080	10	3969	10	3969	0.588	0.87	Mecom	Evi-1	ectopic viral integration site 1 encoded factor
M03830,M03816,M03796,M01598	10	3969	10	3969	0.588	0.87	Maf,Mafa,Mafb,Zbed6	MafA,MafB,ZBED6,c-MAF
M00421,M00420	28	3969	29	3969	0.605	0.89	Hoxa9,Meis1	MEIS1A:HOXA9,MEIS1B:HOXA9	Meis-1a:HOXA9 heterodimeric binding,Meis-1b:HOXA9 heterodimeric binding
M00249,M02880,M04389,M04397	51	3969	53	3969	0.617	0.903	Cebpa,Ddit3,Lhx6,Lhx8,Mafk	CHOP:C/EBPalpha,LHX6,Lhx8,Mafk	dimeric,heterodimers of CHOP and C/EBPalpha
M00463,M03842,M01324,M03090	20	3969	21	3969	0.623	0.907	Pou3f1,Pou3f2,Pou3f3	BRN1,POU3F1,POU3F2,Pou3f3	Octamer
M00480	4	3969	4	3969	0.637	0.918	Topors	LUN-1
M00953,M00956,M00954,M00955,M00957	4	3969	4	3969	0.637	0.918	Ar,Nr3c1,Pgr	AR,GR,PR	androgen reseptor,high affinity binding site for glucocorticoid receptor,high affinity binding sites for androgen receptor,high affinity binding sites for progesterone receptor,progesterone receptor
M01414,M01312,M01322,M01350,M01372,M01482,M02782	64	3969	68	3969	0.67	0.961	Nkx2-1,Nkx2-2,Nkx2-4,Nkx2-5,Nkx2-6,Nkx3-1,Nkx3-2	NKX25,NKX2B,NKX3A,Nkx2-4,Nkx2-6,Nkx3-2,TFF-1	Nkx2-1
M00023,M00999,M01075,M00380	2	3969	2	3969	0.688	0.982	Aire,Hoxa5,Pax4,Zbtb16	AIRE,HOXA5 (Hox-1.3),PLZF,Pax-4	HOXA5 (Hox-1.3),Pax-4 binding sites
M00690	75	3969	82	3969	0.741	1	AP-3	AP-3
M02268	26	3969	30	3969	0.749	1	Insm1	INSM1
M00203,M00126,M00278	1	3969	1	3969	0.75	1	Gata1,Gata2,Gata3,Lmo2	GATA-1,GATA-X,Lmo2 complex	E2A proteins, and GATA-1, half-site 2,GATA binding site,GATA-binding factor 1,complex of Lmo2 bound to Tal-1
M01344,M02959,M04401	1	3969	1	3969	0.75	1	Cux1,Meox2	CDP,Cux1,MEOX2	dimeric
M02739,M00966,M01202,M04498	1	3969	1	3969	0.75	1	Bbx,Nr1i2,Nr1i3,Rxra,Rxrb,Vdr	CAR, PXR,Bbx,VDR,VDR:RXR	dimeric,direct repeat 3
M03822	1	3969	1	3969	0.75	1	Foxh1	FoxH1
M04182,M04161,M04164,M04185	1	3969	1	3969	0.75	1	Bhlha15,Bhlhe22,Neurod2,Olig1	BHLHA15,BHLHE22,NEUROD2,OLIG1	dimeric
M00143	697	3969	723	3969	0.786	1	Pax5	Pax-5	B-cell-specific activating protein
M04635,M02025,M02026	22	3969	27	3969	0.805	1	Mef2c,Mef2d,Tead3	MEF-2C,MEF-2D,TEF-5
M00616,M00630	2	3969	3	3969	0.813	1	Foxm1,Zfhx3	AFP1,FOXM1
M04033,M04031,M04028,M04035,M04036,M04037,M04038,M04039,M04040,M04041	2	3969	3	3969	0.813	1	Meis2,Meis3,Pknox1,Pknox2,Tgif1,Tgif2,Tgif2lx1	MEIS2,MEIS3,Meis2,Meis3,PKNOX1,PKNOX2,Pknox2,TGIF1,TGIF2,TGIF2LX	dimeric
M04632,M00221,M01173,M00776	2	3969	3	3969	0.813	1	Srebf1,Srebf2	SREBP,SREBP-1,SREBP1	sterol regulatory element-binding protein 1
M01019,M03889,M01044,M02851	19	3969	24	3969	0.82	1	Eomes,Tbx2,Tbx5	Eomes,TBX2,Tbx5
M00641,M01023,M01244,M01300,M02017,M02824,M02915,M04009	24	3969	30	3969	0.83	1	Hmga2,Hsf1,Hsf2,Spdef,Zbtb12	HMGA2,HSF,HSF1,HSF2,Spdef,Zbtb12	HMGA2 binding site,Heat shock transcription factor 2,trimeric
M01037,M03871,M01596,M01042,M01657	16	3969	21	3969	0.839	1	Gli1,Gli2,Gli3,Glis1	GLI,GLI1,GLI3,Gli3
M04624,M03881,M04050	786	3969	821	3969	0.843	1	Nfat5,Pax4	NF-AT5,NFAT5,Pax-4	dimeric
M01739	70	3969	82	3969	0.857	1	Gtf2b	TFIIB
M02377,M01801,M02261,M00515,M04455	17	3969	23	3969	0.867	1	Esr1,Esr2,Pparg	PPARgamma,ER-alpha,ESR1,ESR2,PPARgamma:RXRalpha	2 ERE half-sites with a 3bp spacer within,PPAR-gamma (peroxisome proliferator-activated receptor gamma),dimeric
M04570,M04181,M04195	1	3969	2	3969	0.875	1	Msc,Myf6,Tcf21	MSC,MYF6,Tcf21	dimeric
M00141,M03878,M01169	9	3969	15	3969	0.925	1	Hivep2,Ikzf1	Ikaros,Lyf-1,MIBP1	LyF-1
M04631	9	3969	15	3969	0.925	1	Rreb1	RREB
M00070,M00065,M00066,M00532,M02927	4	3969	8	3969	0.927	1	Tal1,Tcf3,Tcf4,Zbtb18	RP58,Tal-1alpha:E47,Tal-1beta:E47,Tal-1beta:ITF-2,Tcfe2a	58 KDA repressor protein,Tal-1alpha:E47 heterodimer,Tal-1beta:E47 heterodimer,Tal-1beta:ITF-2 heterodimer
M00531,M00771,M00339,M00340	21	3969	32	3969	0.951	1	Elf1,Elf2,Elk1,Elk4,Erf,Erg,Ets1,Ets2,Fli1	Ets,c-Ets,c-Ets-1,nerf	c-ETS-1 binding site,c-Ets-2 binding sites,new ets-related factor 1a
M04122,M02747,M04120,M04126	8	3969	15	3969	0.954	1	Eomes,Tbr1,Tbx1,Tbx15	TBR1,TBX1,TBX15,Tbr2	monomeric
M04613	253	3969	291	3969	0.959	1	Hltf	HLTF
M00069	30	3969	44	3969	0.96	1	Yy1	YY1	Yin and Yang 1
M00176,M00175,M00698	13	3969	23	3969	0.968	1	Tcf12,Tfap4	AP-4,HEB	activator protein 4
M01593,M00444,M02119,M04496,M04497	8	3969	16	3969	0.968	1	Thrb,Vdr,Zfx	T3Rbeta,THRB,VDR,Zfx	often dimerizes with RXR-alpha,dimeric,vitamin D receptor; mediates vitamin D3-signaling
M01295	6	3969	13	3969	0.968	1	Atf5	ATF5	ATF5 binding site
M00272	26	3969	40	3969	0.969	1	Trp53	p53	tumor suppressor p53
M04611	100	3969	127	3969	0.972	1	Foxm1	FOXM1
M00721,M04127,M04128,M04132	41	3969	59	3969	0.972	1	Tbx1,Tbx21,Zfp148	CACCC-binding factor,TBX1,TBX21	dimeric
M00085	2	3969	7	3969	0.981	1	Zbtb6	ZID	zinc finger with interaction domain
M00977,M00261,M01871,M03964	25	3969	45	3969	0.994	1	Ebf1,Ebf2,Ebf3	COE1,EBF,EBF1,Olf-1	dimeric,olfactory neuron-specific factor
M01231,M02831,M00491,M01122,M02826,M02834	4	3969	15	3969	0.998	1	Glis3,Patz1,Zbtb7b,Zfp219,Zfp281,Zfp740	MAZR,ZNF219,ZNF515,Zbtb7b,Zfp281,Zfp740	Glis binding sites,MAZ related factor
M00042,M03803,M03854	0	3969	2	3969	1	1	Sox17,Sox5,Sry	SOX5,SRY,Sox17	Sox-5
M00058,M00068	0	3969	0	3969	1	1	Nhlh1	HEN1	HEN1
M00083,M01733	30	3969	74	3969	1	1	Mzf1	MZF1	MZF1
M00084,M02105	37	3969	94	3969	1	1	Mzf1	MZF1,NF-E4	MZF1
M00150	0	3969	0	3969	1	1	T	Brachyury	Brachyury
M00155,M04473,M04481,M04484,M04488,M04573	644	3969	799	3969	1	1	Nr2f1,Nr2f2,Rara,Rarb,Rarg,Rora	ARP-1 (COUP-TF2),NR2F1,RARA,RARB,RARG,RORA	apolipoprotein AI regulatory protein 1,dimeric
M00214	0	3969	2	3969	1	1	Runx2	SEF-1	SEF1 binding site
M00257	374	3969	672	3969	1	1	Rreb1	RREB-1	Ras-responsive element binding protein 1
M00326	0	3969	0	3969	1	1	Pax1	Pax-1	Pax-1 binding sites
M00419	0	3969	0	3969	1	1	Meis1	MEIS1	Meis-1 (myeloid ecotropic viral integration site 1)
M00467	0	3969	0	3969	1	1	Zfp423	Roaz	rat Olf-1/EBF-associated zinc finger protein
M00619	0	3969	0	3969	1	1	Alx4	Alx-4
M00648	267	3969	352	3969	1	1	Maf	MAF
M00706	0	3969	0	3969	1	1	Gtf2i	TFII-I
M00749,M01743,M03818,M04595	66	3969	139	3969	1	1	Egr3,Ing4,Sall2,Srebf1	ING4,SALL2,SREBP-1,egr-3	SALL2
M00987	0	3969	0	3969	1	1	Foxp1	FOXP1
M01069	0	3969	0	3969	1	1	Gzf1	GZF1	plays a role in renal branching morphogenesis
M01072,M01073,M02833,M02867	0	3969	3	3969	1	1	Hic1,Zfp691	HIC1,Hic1,Zfp691
M01081	0	3969	2	3969	1	1	Zfp628	Zec	zinc finger protein expressed in embryonal cells and certain adult organs
M01105	0	3969	0	3969	1	1		ZBRK1
M01195,M01262,M01263,M04121,M04125,M04512	0	3969	0	3969	1	1	Tbx1,Tbx15,Tbx18,Tbx22	TBX1,TBX15,TBX18,TBX22,ZSCAN16	T-box 15,T-box 18,dimeric
M01237	0	3969	0	3969	1	1	Terf1	TRF1
M01245	0	3969	0	3969	1	1	Gm9897,Mterf	mTERF	mTERF binding site
M01264,M04569	0	3969	0	3969	1	1	Tbx15,Tbx20	TBX15,TBX20	T-box 15,dimeric
M01292,M02086,M03564	0	3969	0	3969	1	1	Cdx1,Hoxa13,Satb1	Cdx-1,HOXA13,SATB1	HOXA13 binding site
M01420,M02807,M02928,M03950,M04331,M04406,M04449	0	3969	4	3969	1	1	Cux1,Hesx1,Msx2,Sox7,Tlx2,Zbtb12	CDP,HESX1,MSX2,Ncx,Sox7,VENTX,Zbtb12	dimeric
M02252	0	3969	0	3969	1	1	Ewsr1	EWSR1-FLI1
M02759,M02890,M02930,M02935	0	3969	0	3969	1	1	Glis2,Plagl1,Zbtb7b,Zfp281	Glis2,Plagl1,Zbtb7b,Zfp281
M02763	0	3969	0	3969	1	1	Hic1	HIC-1
M02785	0	3969	0	3969	1	1	Osr2	Osr2
M02789,M02790	0	3969	0	3969	1	1	Rfx4,Rfx7	Rfx4,Rfxdc2
M02794	0	3969	0	3969	1	1	Smad3	Smad3
M02825	0	3969	0	3969	1	1	Zbtb3	Zbtb3
M02828	0	3969	0	3969	1	1	Zfp128	Zfp128
M02845,M03971,M04500,M04509,M04511	0	3969	0	3969	1	1	Bhlhe40,Elk1,Trp53,Zbtb49,Zfp282	Bhlhb2,ELK1,Trp53,ZBTB49,ZNF282	dimeric,monomeric
M02893	0	3969	0	3969	1	1	Rfx4	Rfx4
M03908,M04118,M04119,M04124,M04130,M04136,M04138	0	3969	0	3969	1	1	Hinfp,Mga,Tbx1,Tbx21,Tbx4,Tbx5	HINFP,MGA,TBX1,TBX21,TBX4,Tbx5	dimeric
M03910	0	3969	0	3969	1	1	Hic1	Hic1	dimeric
M03936	0	3969	0	3969	1	1	Zfp410	ZNF410	monomeric
M03951,M03953	0	3969	0	3969	1	1	Cux1,Cux2	CDP,CUX2	dimeric
M04094	0	3969	0	3969	1	1	Prox1	PROX1	dimeric
M04197,M04199	0	3969	0	3969	1	1	Atf4	ATF4,Atf4	dimeric
M04479,M04494,M04495	0	3969	0	3969	1	1	Nr4a2,Thra,Thrb	NR4A2,THRA,THRB	dimeric
M04508	0	3969	0	3969	1	1	Prdm4	PRDM4	monomeric
M04521,M04532,M04535,M04542,M04544,M04546,M04552	0	3969	0	3969	1	1	Sox10,Sox18,Sox21,Sox4,Sox7,Sox8,Sox9	SOX10,SOX18,SOX21,SOX4,SOX7,SOX8,SOX9	dimeric
M04522,M04536,M04543,M04549,M04556	0	3969	0	3969	1	1	Sox10,Sox21,Sox7,Sox9,Sry	SOX10,SOX21,SOX7,SOX9,SRY	dimeric
M04524,M04545,M04547,M04554	0	3969	0	3969	1	1	Sox10,Sox7,Sox8,Sox9	SOX10,SOX7,SOX8,SOX9	dimeric
M04525,M04550,M04551	0	3969	0	3969	1	1	Sox10,Sox9	SOX10,SOX9	dimeric
M04526,M04529,M04539,M04555,M04560,M04562,M04566	0	3969	0	3969	1	1	Sox1,Sox14,Sox15,Sox17,Sox2,Sox3,Sry	SOX14,SOX15,SOX2,SRY,Sox1,Sox17,Sox3	dimeric
M04527,M04531,M04534,M04538,M04541,M04558,M04561,M04563,M04568	0	3969	0	3969	1	1	Sox1,Sox14,Sox15,Sox17,Sox18,Sox2,Sox21,Sox3,Sry	SOX14,SOX15,SOX18,SOX2,SOX21,SRY,Sox1,Sox17,Sox3	dimeric

## Sheet: CRvsHFD_lowCpG_all_vs_random
Motifs	foreground counts	foreground total seqs	background counts	background total seqs	p-value	FDR	Gene symbols	Motif names	Motif descriptions
M03790,M02110,M03568,M02273,M02764,M03892,M01724,M04622,M02787,M01722,M02009,M02111,M02783,M02791,M03542	1318	7788	528	7788	6.6e-88	1.87e-85	Hnf4a,Nr1h4,Nr2c2,Nr2f1,Nr2f2,Nr4a1,Nr4a2,Nr6a1,Rara,Rarb,Rorb,Rxra,Thra,Vdr	COUP-TF1,FXR,GCNF,HNF4-alpha,NR1B1,NR1B2,NR4A2,Nr2f2,Nur77,RORbeta,RXRalpha,Rara,T3RALPHA,TR4,VDR:RXR-alpha	complex (half-site),half-site
M00512,M00765,M04469,M01198,M01650,M04472,M04492,M04493,M01782,M04466,M04489,M04491	840	7788	267	7788	1.11e-74	1.58e-72	Hnf4a,Nr1h2,Nr2c2,Nr2e3,Nr2f1,Nr2f2,Pparg,Rxra,Rxrb,Rxrg	COUP direct repeat 1,HNF4A,NR2C2,NR2F1,PNR,PPARgamma:RXRalpha,RXR:LXR-beta,RXRA,RXRB,RXRG,Rxrb,TR4	(TR4)2 b.s,PPAR-gamma (peroxisome proliferator-activated receptor gamma),dimeric
M00764,M00763,M00762,M00158,M02262,M02868,M02220,M00411,M00638,M01031,M02016,M01728,M00134,M03562,M04467,M03828,M02934	867	7788	312	7788	8.47e-66	8.02e-64	Hnf4a,Hnf4g,Nr2f1,Nr2f2,Nr2f6,Ppara,Ppard,Pparg,Rarg,Rxra,Zscan26	COUP, HNF-4, RAR,COUP-TF,EAR2,HNF-4,HNF-4alpha,HNF4,HNF4 direct repeat 1,HNF4A,HNF4alpha,HNF4alpha1,Hnf4a,PPAR,PPAR direct repeat 1,PPARgamma:RXR-alpha,RAR-gamma,Zfp187	Direct repeat 1,Hepatocyte nuclear factor 4,dimeric,hepatic nuclear factor 4
M00528,M00242	354	7788	85	7788	2.02e-41	1.43e-39	Ppara,Pparg	PPAR,PPARalpha:RXRalpha	PPAR (peroxisome proliferator-activated receptor gamma),PPAR:RXR heterodimers
M00039,M00041,M00179,M02279,M00981,M00177,M00178,M00917,M00338,M00514,M01864,M01820,M01861,M00017,M00916,M01863,M00114,M01862,M03544,M00694,M02091	640	7788	279	7788	1.35e-35	7.67e-34	Atf1,Atf2,Atf3,Atf4,Atf5,Atf6,Atf7,Creb1,Crem,E4f1,Jun	ATF,ATF,ATF-1,ATF-2,ATF-3,ATF-4,ATF2,ATF2:c-Jun,ATF4,CREB,CREB1,CREM,E4F1,Tax/CREB	ATF binding site,CRE-binding protein 1,CRE-binding protein 1:c-Jun heterodimer,Tax/CREB complex,activating transcription factor,activating transcription factor 4,cAMP-response element binding protein,cAMP-response element-binding protein,cAMP-responsive element binding protein
M01196,M04058,M00193,M00806,M04056,M04057	408	7788	138	7788	2.58e-33	1.22e-31	Nfia,Nfib,Nfic,Nfix	CTF1,NF-1,NFIA,NFIB,NFIX	dimeric,nuclear factor 1,selection of
M00260,M00040,M00228,M04225,M04223,M00045	154	7788	26	7788	7.43e-24	3.01e-22	Atf2,Hlf,Nfil3,Tef	ATF2,E4BP4,HLF,NFIL3,TEF,VBP	E4BP4,PAR-type chicken vitellogenin promoter-binding protein,cAMP-responsive element binding protein 1,dimeric,hepatic leukemia factor
M01259,M01200,M03895	99	7788	8	7788	1.67e-21	5.93e-20	Ctcf	CTCF	CCCTC-binding factor,monomeric
M00631,M00767	734	7788	452	7788	7.57e-18	2.39e-16	Nr1h4,Rxra	FXR inverted repeat 1,FXR/RXR-alpha
M04203,M01869,M00117,M04201,M04204,M04202,M02879	67	7788	3	7788	4.26e-17	1.21e-15	Cebpb,Cebpd,Cebpe,Cebpg,Mafb	C/EBPbeta,C/EBPgamma,CEBPB,CEBPD,CEBPE,CEBPG,Mafb	CCAAT/enhancer binding protein beta,dimeric
M00206,M03872,M02266,M03826,M02162,M00132,M02013,M00790,M04337,M01011,M04336,M04338	494	7788	273	7788	1.19e-16	3.07e-15	Hnf1a,Hnf1b	HNF-1,HNF-1A,HNF-1beta,HNF1,HNF1A,HNF1B	Hepatic nuclear factor 1,dimeric,hepatic nuclear factor 1
M00727,M01132,M02098,M01217,M01589,M02094,M01142,M01248,M01269,M03802	171	7788	60	7788	5.14e-14	1.12e-12	Esrrb,Esrrg,Nr0b1,Nr4a1,Nr4a2,Nr5a1,Nr5a2	DAX1,ERR2 (ESRRB),ERR3,LRH-1,LRH1,NUR77,NURR1,SF-1,SF1
M02000,M00979,M01841,M02093,M04459,M01171,M02748,M04464	171	7788	60	7788	5.14e-14	1.12e-12	Bcl6,Esrra,Esrrb,Esrrg,Pax6	BCL6,ERR1,ERR3,ESRRB,Esrra,Pax-6	monomeric
M01261,M00474,M00292,M00477,M00291,M02749,M00476,M02753,M02752,M00290,M02750	194	7788	80	7788	1.4e-12	2.84e-11	Foxa1,Foxa2,Foxc1,Foxd1,Foxf2,Foxj1,Foxk1,Foxl1,Foxo1,Foxo3,Foxo4	FOXJ1,FOXO1,FOXO3,FOXO4,Foxk1,Foxl1,Freac-2,Freac-3,Freac-4,HNF3-beta,HNF3A	FOXA1,Fork head RElated ACtivator-2,Fork head RElated ACtivator-3,Fork head RElated ACtivator-4,fork head box O1,fork head box O3,fork head box O4
M01036,M02272,M00133,M04458,M04460,M04483,M04485,M04487,M04501	140	7788	47	7788	2.36e-12	4.47e-11	Esrra,Esrrg,Nr2f1,Nr2f2,Pou3f1,Rara,Rarg,Rora,Rxra,Trp53	COUPTF,ESRRA,ESRRG,RARA,RARG,RORA,RXR:RAR,Trp53,Tst-1	POU-factor Tst-1/Oct-6,dimeric
M00155,M04481,M04573,M04473,M04484,M04488	1704	7788	1398	7788	4.58e-10	8.13e-09	Nr2f1,Nr2f2,Rara,Rarb,Rarg,Rora	ARP-1 (COUP-TF2),NR2F1,RARA,RARB,RARG,RORA	apolipoprotein AI regulatory protein 1,dimeric
M01725,M03543,M02852,M00526,M03788,M00156	108	7788	37	7788	1.26e-09	2.1e-08	Esrra,Nr1i3,Nr2c2,Nr2f2,Nr6a1,Rora,Rxra	CAR_RXR (Dimer),COUP-TF2,Esrra,GCNF,RORalpha1,TR4	GCNF (germ cell nuclear factor),RAR-related orphan receptor alpha1
M03848,M01308,M03888,M00410,M01272,M02795,M02804,M03847,M03849,M03886	710	7788	512	7788	2.03e-09	3.2e-08	Sox11,Sox15,Sox18,Sox2,Sox30,Sox4,Sox6,Sox9	SOX2,SOX9,Sox11,Sox15,Sox18,Sox2,Sox30,Sox4,Sox6	SOX (SRY-related HMG box)
M00513,M00691,M00113,M02738,M02772,M04198,M04200,M04206,M04210,M04214	390	7788	246	7788	3.07e-09	4.59e-08	Atf1,Atf3,Atf7,Batf3,Creb1,Creb3,Creb5,Jdp2	ATF1,ATF3,ATF7,Atf1,BATF3,CREB,CREB3,Creb5,JDP2,Jdp2	activating transcription factor 3,cAMP-responsive element binding protein,dimeric
M03551,M00199,M03538,M03552,M03815,M03866,M02263,M00173,M00172,M00188,M00174,M00801,M00983	227	7788	121	7788	4.88e-09	6.93e-08	Atf1,Atf2,Atf3,Atf4,Atf7,Bach1,Bach2,Creb1,Crem,Fos,Jun,Junb,Jund,Maf,Mafb,Maff,Mafg,Mafk,Nfe2,Nfe2l1,Nfe2l2,Nfe2l3	AP-1,CREB,JunB,JunD,MAF,NFE2L2,c-Fos,c-Fos:c-Jun	AP-1 binding site,activator protein 1
M04265,M01968,M02270,M04259,M03823,M04231,M04244,M04253,M04272	146	7788	64	7788	6.06e-09	8.2e-08	Foxb1,Foxg1,Foxi1,Foxl1,Foxo1,Foxo3,Foxo6	FOXB1,FOXI1,FOXL1,FOXO1,FOXO1A,FOXO3,FOXO6,Foxg1	IRE alone shows weaker binding,monomeric
M00965,M00647,M00766,M03795,M02021,M03809	306	7788	188	7788	3.86e-08	4.98e-07	Nr1h2,Nr1h3,Nr1h4,Nr1i2,Nr1i3,Nr2f1,Nr2f2,Rara,Rarb,Rarg,Rxra,Rxrb	CAR, COUP, PXR, RAR,LXR,LXR direct repeat 4,LXR-beta_RXR-alpha,LXR; FXR,LXRbeta:RXRalpha	direct repeat 4
M02112,M03829	261	7788	153	7788	4.2e-08	5.19e-07	Onecut1,Onecut2	HNF-6,OC-2
M00201,M00621,M01868,M00109	102	7788	39	7788	4.85e-08	5.63e-07	Cebpa,Cebpb,Cebpd,Cebpe	C/EBP,C/EBPbeta,C/EBPdelta,CEBPepsilon	C/EBP binding site,CCAAT/enhancer binding protein beta
M00809,M02015,M00130,M03843,M04236,M00742,M02827	277	7788	166	7788	4.96e-08	5.63e-07	Foxa3,Foxc2,Foxd3,Foxf1,Foxf2,Foxh1,Foxj1,Pou4f1,Zfp105	FOX factors,FOXC2,FOXD3,HFH4 (FOXJ1),HNF-3gamma,POU4F1,Zfp105	dimeric,fork head box D3
M00724,M02014,M03827,M01137,M01216,M00472	142	7788	66	7788	6.05e-08	6.61e-07	Foxa1,Foxa2,Foxg1,Foxo1,Foxo3,Foxo4	FOXO1,FOXO3A,FOXO4,HNF-3alpha,HNF-3beta,HNF3alpha	fork head box O4
M01390,M02968	298	7788	191	7788	5.08e-07	5.34e-06	Duxbl1	Duxbl,Duxl
M00805,M03858,M02019,M03794,M02033,M04633,M03857	656	7788	500	7788	1.05e-06	1.06e-05	Lef1,Tcf7,Tcf7l1,Tcf7l2	LEF-1,LEF1,TCF-1,TCF-3,TCF-4	including
M03869,M02280,M03870,M01267,M02095,M00490,M02876,M02937,M04213,M04222	147	7788	77	7788	1.44e-06	1.41e-05	Bach2,Fos,Fosl1,Fosl2,Jdp2,Jun,Nfe2,Zfp691	AP1,Bach2,Fra-1,Fra-2,JDP2,Jundm2,NFE2,Zfp691	BTB and CNC homolog 2,dimeric
M00481,M01201,M00205,M01996,M00447,M02219,M00192,M04453,M04476,M04477	145	7788	77	7788	2.53e-06	2.4e-05	Ar,Nr3c1,Nr3c2	AR,GR,NR3C1,NR3C2	Androgen receptor,Glucocorticoid response element,androgen receptor,dimeric,glucocorticoid receptor
M00209,M00687,M00185,M02106,M00775,M00287,M02107	225	7788	140	7788	3.95e-06	3.62e-05	Nfya,Nfyb,Nfyc	NF-Y,NF-YA,NF-YC,alpha-CP1	Heterotrimeric transcription factor,Heterotrimeric transcription factor Y,Nuclear transcription factor Y subunit alpha,Nuclear transcription factor Y subunit gamma,nuclear factor Y (Heterotrimeric transcription factor)
M03884,M00157,M01138	124	7788	64	7788	6.4e-06	5.68e-05	Nr1d1,Rora	RORalpha,RORalpha2,Rev-ErbAaLPHA	RAR-related orphan receptor alpha2
M00726,M01154,M00799,M00217,M00123,M00796,M00055,M00121,M04172,M04173,M00615,M01116,M04176,M04180	200	7788	123	7788	8.86e-06	7.62e-05	Arntl,Clock,Hey1,Hey2,Max,Mnt,Myc,Mycn,Usf1,Usf2	CLOCK:BMAL,HEY1,HEY2,MAX,MNT,Myc,N-Myc,USF,USF2,c-Myc,c-Myc:Max	N-Myc,USF binding site,c-Myc heterodimer (with a 26-29 kDa factor),c-Myc:Max heterodimer,dimeric,upstream stimulating factor
M01411,M01407,M01488,M01395,M01459,M00418,M01346,M01419,M03111	794	7788	642	7788	1.42e-05	0.000119	Meis1,Meis2,Meis3,Pknox1,Pknox2,Tgif1,Tgif2	MRG2,Meis1,Meis2,PKNOX2,PREP1,TGIF,TGIF2,Tgif1	TGIF (5'TG3' interacting factor)
M01801,M02377,M02261,M00515,M04455	265	7788	178	7788	1.61e-05	0.000131	Esr1,Esr2,Pparg	PPARgamma,ER-alpha,ESR1,ESR2,PPARgamma:RXRalpha	2 ERE half-sites with a 3bp spacer within,PPAR-gamma (peroxisome proliferator-activated receptor gamma),dimeric
M01967,M02028,M01108	121	7788	65	7788	2.2e-05	0.000174	Hoxa7,Pbx1	HOXA7,Pbx,Pbx1	Pbx consensus element (PCE); pbx binds to TGAT half site,complex of pbx with Nuclear factor pbx partner (NFPP) which is not a HOX protein class I
M00821,M00284,M02104,M03835	274	7788	188	7788	2.85e-05	0.000219	Mafg,Nfe2,Nfe2l1,Nfe2l2	NF-E2,Nrf-2,Nrf2,TCF11:MafG	TCF11:MafG heterodimers,heterodimer containing Nrf2
M00119,M03890,M00001,M01029,M03860,M01034,M02099,M03582	208	7788	135	7788	4e-05	0.000299	Ascl1,Bhlhe40,Bhlhe41,Hand1,Hand2,Max,Mitf,Mxd1,Mxd3,Mxd4,Mxi1,Myc,Mycn,Myf5,Myf6,Myod1,Myog,Nhlh1,Tal1,Tal2,Tcf12,Tcf3,Tcf4,Tfe3,Tfeb,Tfec,Twist1,Usf1,Usf2	Ebox,MITF,Max,MyoD,TFE,TFEA,TWIST,USF2	Max,myoblast determination gene product
M00103,M00102,M00639,M00095,M01429,M03957	37	7788	10	7788	4.81e-05	0.000342	Cux1,Homez,Onecut1,Onecut2,Onecut3	CDP,Clox,HNF-6,Homez,ONECUT3	Clox,cut-like homeodomain protein,monomeric,transcriptional repressor CDP
M01468,M01443,M01442,M01397,M01338,M01337,M01402,M01392,M01340,M01319,M01460,M01439,M01487,M01326,M01321,M01438,M01013,M01486,M01388,M01400,M01452,M04400	37	7788	10	7788	4.81e-05	0.000342	Barx1,Bsx,Dlx1,Dlx2,Dlx3,Dlx4,Dlx5,Gsx2,Hoxa1,Hoxa2,Hoxa3,Hoxa5,Hoxa6,Hoxb5,Hoxb6,Hoxc8,Hoxd3,Meox1,Meox2,Pdx1,Vax1	Barx1,Bsx,Dlx-1,Dlx-2,Dlx7,GSH2,HOXA1,HOXA3,HOXA5,HOXA6,HOXB6,HOXC-8,HOXD3,HoxA2,HoxB5,IPF1,MEOX2,Mox1,Vax-1,dlx3,dlx5,ipf1	dimeric
M00483,M00976,M01249,M01855,M02378	499	7788	386	7788	5.2e-05	0.00036	Ahr,Ahrr,Arnt,Arnt2,Atf6,Epas1,Hif1a	Arnt, HIF-1,AHR,ATF6,AhR,HIF-2alpha,HIF1A:ARNT	activating transcription factor 6
M02914,M01273,M03922,M00008,M02281,M00196,M00933,M00932,M01816,M00649,M01175,M01783,M00931,M01865,M03567,M00720,M03807,M03814,M01837,M01587,M02023,M01219,M01597	25	7788	5	7788	0.00016	0.00108	CAC-BP,Klf11,Klf13,Klf5,Maz,Sp1,Sp2,Sp3,Sp4,Zbtb7b,Zfp148,Zfp263,Zfp281	BTEB2,BTEB3,CAC-binding protein,CKROX,FKLF,FPM315 (ZNF263),MAZ,SP1,SP1:SP3,SP2,SP4,Sp1,Sp2,Sp4,ZBP89,Zfp281	Zinc finger protein FPM315 with KRAB and SCAN domains,monomeric,stimulating protein 1
M00220,M04189,M04162,M04163,M04188,M03572,M00236,M00985,M04158,M04167,M04171	101	7788	56	7788	0.000192	0.00125	Arnt,Arntl,Bhlhe40,Bhlhe41,Hes7,Srebf1,Srebf2	ARNTL,Arnt,BHLHE40,BHLHE41,Bhlhe40,DEC1,HES7,SREBF2,SREBP-1,Srebf1,Stra13	AhR nuclear translocator homodimers,dimeric,sterol regulatory element-binding protein 1
M01843,M00997,M03789	151	7788	95	7788	0.000194	0.00125	Bhlhe40,Bhlhe41,Mlxipl	ChREBP,DEC,DEC2	half-site
M01386,M01421,M01440,M01330,M01475,M01371,M01448,M01461,M01382,M01334,M01349,M01235,M01393,M01233	167	7788	110	7788	0.00033	0.00208	Emx2,Evx1,Evx2,Gbx1,Gbx2,Hoxb3,Hoxd1,Lhx4,Lhx8,Mnx1,Msx2,Nkx1-1,Pdx1	EMX2,Evx-1,Evx2,Gbx1,Gbx2,HB9,HOXB3,HOXD1,IPF1,Lhx4,Lhx8,Msx-2,Nkx1-1	A3
M00129,M00289,M00294,M00293,M01599,M03573	73	7788	37	7788	0.000369	0.00228	Foxf1,Foxi1,Foxl1,Foxp3,Foxq1	FKHL5,FOXP3,Freac-7,HFH1 (FOXQ1),HFH3 (FOXI1),HFH8 (FOXF1A)	Fork head RElated ACtivator-7,HFH-3 (HNF3/fork head homolog 3),HNF-3/Fkh Homolog 1,HNF-3/Fkh Homolog-8,forkhead box P3
M00626,M04627,M00280,M00279,M02788,M04096,M04098,M04100,M04104	1193	7788	1047	7788	0.000463	0.0028	Hivep2,Rfx1,Rfx2,Rfx3,Rfx4	MIF-1,RFX1,RFX1 (EF-C),RFX2,RFX3,RFX4,Rfx1,Rfx2,Rfx3	MIBP-1 / RFX1 complex,X-box binding protein RFX1,dimeric
M00978,M01014,M01284,M00671,M02816,M01022,M03539	84	7788	46	7788	0.000521	0.00308	Ctnnb1,Lef1,Sox10,Sox11,Sox13,Sox15,Sox18,Sox2,Sox4,Sox5,Sox6,Sox8,Sox9,Sry,Tcf7,Tcf7l1,Tcf7l2	TCF1,LEF1,SOX,SOX9,TCF-4,Tcf3,beta-catenin
M03810,M03909,M04457,M04461,M04463,M04482	13	7788	1	7788	0.000912	0.00529	Esrra,Esrrg,Hinfp,Nr1i2,Rara,Rxra	ESRRA,ESRRG,Esrra,HINFP,RARA,RXR:PXR	Dimer,dimeric
M02774,M02817,M00351,M04005,M04006,M00632	87	7788	50	7788	0.00095	0.0054	Gata3,Gata4,Lef1,Tcf7,Tcf7l1	GATA-3,GATA-4,LEF-1,TCF7L1,Tcf7	GATA-binding factor 3,monomeric
M00057,M02757,M02958,M00127,M01342	294	7788	225	7788	0.00118	0.00657	COMP1,Cux1,Gata1,Gata6	CDP,COMP1,Cux1,GATA-1,GATA-6	COMP1,GATA-binding factor 1
M02269,M02042,M03832,M02241,M02054,M02055,M01977,M02056,M01974,M01975,M01214,M03791,M00074,M01993,M02070,M01979,M02052,M01980,M02071,M02745	106	7788	66	7788	0.00134	0.00732	Ehf,Elf1,Elf2,Elf3,Elf4,Elf5,Elk3,Ets1,Etv6,Fev,Gabpa,Gabpb1,Gabpb2,Spic	EHF,ELF1,ELF2,ELF4,ESE-1,ETV7,Ehf,Elf5,FEV,GABPalpha_GABPbeta,Net,Spic,TEL1,c-Ets-1(p54)	Dimer,ETV6,belongs to ETS class IIa,c-Ets-1(p54),special human matrix
M02941,M02940,M02939,M04594	552	7788	461	7788	0.00172	0.00922	Zic1,Zic2,Zic3	Zic1,Zic2,Zic3
M00327,M00518,M04490,M01875,M00191,M03820,M04478	431	7788	351	7788	0.00186	0.00978	Esr1,Esr2,Nr4a2,Pax3,Ppara,Rxra	ER,ER-alpha,ER-beta,NR4A2,PPARalpha:RXRalpha,Pax-3,RXRA	PPAR-alpha:RXR-alpha heterodimer (peroxisome proliferator activated factor alpha:retinoid X receptor alpha),Pax-3 binding sites,dimeric,estrogen receptor
M00096,M04062,M04066	304	7788	237	7788	0.00192	0.00984	Pax3,Pax7,Pbx1	PAX3,PAX7,Pbx-1	Pbx-1,dimeric
M01287,M02100,M00644,M03575,M01808,M00184,M04177,M02101,M02781,M02823,M03831	606	7788	512	7788	0.00194	0.00984	Mesp1,Mycn,Myf6,Myod1,Myog,Neurod1,Nhlh2,Tcf3,Ubp1	HEN2,LBP-1,MESP1,MRF4,MyoD,NMYC,Neuro D,Tcfe2a,myogenin	MYCN b.s,dimeric,myoblast determining factor
M00339,M00340,M00531,M00771	109	7788	70	7788	0.00208	0.0104	Elf1,Elf2,Elk1,Elk4,Erf,Erg,Ets1,Ets2,Fli1	Ets,c-Ets,c-Ets-1,nerf	c-ETS-1 binding site,c-Ets-2 binding sites,new ets-related factor 1a
M01969	1135	7788	1011	7788	0.00212	0.0104	Foxo1	FOXO1
M04381,M04410,M01162,M00241,M01415,M00640,M04425,M04283,M00437,M01654,M04322,M04330,M04407,M04435	25	7788	8	7788	0.00225	0.0108	Alx1,Arid3a,Gbx1,Hesx1,Hoxa4,Isx,Msx2,Msx3,Nkx2-5,Nobox,Pdx1,Rax,Shox2,Vsx2	Alx1,CHX10,DRI1,GBX1,HESX1,HOXA4,ISX,MSX2,Msx3,Nkx2-5,OG-2,PDX1,RAX,Shox2	tinman homolog,DRI1 b.s,homeo domain factor Nkx-2.5/Csx,monomeric
M01145,M00118,M03867,M02011,M03834,M00322,M01830,M02250,M02259	199	7788	147	7788	0.00274	0.013	Hes1,Max,Myc,Mycn	HES1,MAX,Myc,Mycn,N-Myc,c-Myc,c-Myc:Max	c-Myc site,c-Myc:Max binding sites,c-Myc:Max heterodimer
M00187,M02881,M01009,M04205,M04209	68	7788	39	7788	0.00317	0.0148	Creb3l1,Creb3l2,Hes1,Max,Usf1,Usf2	CREB3L1,Creb3l2,HES1,Max,USF	dimeric,upstream stimulating factor
M02278,M01207,M00678,M00655,M01776,M01203,M01876,M00971,M01197,M02078,M02031,M00658,M01266,M01660,M02076	269	7788	210	7788	0.00353	0.0162	Elf1,Elf2,Elf4,Elf5,Elk1,Elk3,Elk4,Erg,Ets1,Ets2,Etv4,Etv6,Fli1,Gabpa,Gabpb1,Nr2c2,Sfpi1,Spib	ELF1,Elf5,Ets,GABPalpha,GABPbeta,PEA3,PU.1,SPI1,SPI1 (PU1),Spi-B,TR4,Tel-2,c-Ets-2	PU.1
M01149,M01151,M01146,M01150,M01147,M01148,M02784	120	7788	82	7788	0.00431	0.0194	Dmrt1,Dmrt2,Dmrt3,Dmrta1,Dmrta2,Dmrtc2,Osr1	DMRT1,DMRT2,DMRT3,DMRT4,DMRT5,DMRT7,Osr1
M01305,M01817,M01306	68	7788	40	7788	0.00441	0.0195	Tead1,Zfp217	TEF,TEF-1,ZABC1	TEF b.s,ZABC1 b.s
M01325,M01422,M01331,M01435,M01314,M01348,M01355,M01401,M01427,M01474,M01339,M01423,M01453,M01389,M01455,M01444,M01362,M01376,M01385,M02943,M02945	324	7788	261	7788	0.00446	0.0195	Alx1,Alx3,Arx,En2,Esx1,Isx,Lbx2,Lhx2,Lhx6,Nkx1-2,Pax4,Pax7,Phox2a,Prrx1,Prrx2,Rax,Rhox6	Alx3,Arx,CART1,En-2,Esx1,K-2b,LHX2,Lbx2,Nkx1-2,PMX2A,PSX1,Pax-4,Pax-7,S8,isx,lhx6.1,rax
M01163,M01165,M03970,M03986,M03988,M00808,M01182,M03844	312	7788	251	7788	0.00498	0.0212	Elk1,Elk3,Elk4,Fli1,Hinfp,Pax1,Pax2,Pax3,Pax4,Pax5,Pax6,Pax8	ELK1,Elk-1,Elk3,FLI1,MIZF,Pax,SAP-1a	monomeric
M00622	587	7788	504	7788	0.00501	0.0212	Cebpg	C/EBPgamma
M01456,M02815,M01425,M01379	268	7788	212	7788	0.00535	0.0223	Hmbox1,Hnf1a,Hnf1b	HNF-1alpha,HNF-1beta,Hmbox1,Tcf1
M01651,M01655,M00034,M01652,M03558,M01656,M04499,M04502,M04503	72	7788	44	7788	0.00577	0.0237	Trp53,Trp63,Trp73	P53,P73,TP63,Trp53,Trp73,p53,p63	dimeric,tumor suppressor p53
M00616,M00630	20	7788	7	7788	0.00953	0.0387	Foxm1,Zfhx3	AFP1,FOXM1
M00457,M02117,M00223,M01823,M01595,M01209,M02085,M01212,M01260	18	7788	6	7788	0.0113	0.0452	Bcl6,Il18,Stat1,Stat2,Stat3,Stat4,Stat5a,Stat5b,Stat6	Bcl-6,GAF,STAT,STAT1,STAT1:STAT1,STAT3,STAT4,STAT5A (homodimer)	signal transducer and activator of transcription 3,signal transducer and activator of transcription 5a,signal transducers and activators of transcription
M01661,M02802,M02762,M02912	65	7788	41	7788	0.0123	0.0485	Hbp1,Sox1,Sox8	Hbp1,Sox1,Sox8,hbp1
M01384,M01347,M03099,M03100	101	7788	71	7788	0.013	0.0506	Rhox11	Rhox11
M01972,M00243,M02877,M03896,M00244,M00778,M00807,M03897,M03898,M03900	156	7788	119	7788	0.0142	0.0545	Ahr,Egr1,Egr2,Egr3,Egr4,Klf7	AhR,EGR-1,EGR1,EGR2,EGR3,Egr,Egr-1,Egr3,Klf7,NGFI-C	E-value=3.4e-020,Egr-1/Krox-24/NGFI-A immediate-early gene product,aryl hydrocarbon / dioxin receptor,monomeric,nerve growth factor-induced protein C
M01367,M01370,M01412,M01417,M01335,M01432,M01418,M01454,M01406,M01363,M01327,M01336,M01396,M01471,M01477,M01409,M01353,M01458,M01320,M01424,M01369,M01356,M01323,M01328,M01441,M01489,M02944	120	7788	88	7788	0.0151	0.0568	Alx4,Hoxa4,Hoxa7,Hoxb4,Hoxb7,Hoxc4,Hoxc5,Hoxc6,Hoxd8,Isl2,Lhx1,Lhx3,Lhx5,Lhx9,Lmx1a,Lmx1b,Msx1,Nkx6-1,Nobox,Otp,Phox2b,Pou3f2,Prop1,Uncx,Vax2,Vsx1	Alx-4,Alx4,HOXA4,HOXA7,HOXB4,HOXB7,HOXC4,HOXC5,HOXC6,HOXD8,Isl2,Lhx3,Lhx5,Lhx9,Lim-1,Lmx-1,Msx-1,NKX6.1,OG-2,OTP,Octamer,PMX2B,Prop-1,Uncx-4.1,Vax-2,Vsx1,lmx1b
M00947,M00072,M01592	143	7788	108	7788	0.0152	0.0568	Tfcp2,Tfcp2l1	CP2,CP2/LBP-1c/LSF,LBP9	CP2
M02246,M01247,M01124,M01594,M01125,M01590	29	7788	14	7788	0.0157	0.0579	Nanog,Pou5f1,Smad1,Sox2,Tcf7l1	Nanog,Oct-4 (POU5F1),SMAD1,Sox2,TCF-3	in silico predicted,Sox2-Oct4 joint motif
M00459,M00777,M01666,M01211,M01890	23	7788	10	7788	0.0174	0.0634	Parp1,Stat1,Stat2,Stat3,Stat4,Stat5a,Stat5b,Stat6	PARP,STAT,STAT4,STAT5A,STAT5B (homodimer)	signal transducer and activator of transcription 5b
M00281,M01109,M02894,M02892,M04053,M04095,M04097,M04101,M04102,M04103,M04105	20	7788	8	7788	0.0178	0.064	Nfatc1,Rfx1,Rfx2,Rfx3,Rfx5,Rfx7	NFATC1,RFX1,RFX2,RFX3,RFX5,Rfx2,Rfx3,Rfxdc2,SZF1-1	X-box binding protein RFX1,dimeric
M02064,M00032,M01167,M02073,M02063,M01985,M01986,M01988,M01992,M01990,M02038,M02068,M02037,M02067,M02074,M02061,M01989,M02039,M01987,M02062,M01983,M01984,M01976,M02069,M02072,M02053,M00025,M01208,M02066,M02058,M00108,M02060,M02075,M02059,M01982,M02040,M01991,M01078,M01981,M01258,M02065,M00341	226	7788	184	7788	0.02	0.071	Elf1,Elf2,Elk1,Elk3,Elk4,Erf,Erg,Ets1,Ets2,Etv1,Etv2,Etv3,Etv4,Etv5,Fev,Fli1,Gabpa,Gabpb1,Gap43,Spdef	ELF1,ELK-1,ER71,ER81,ERF,ERG,ETV3,Elk-1,Erg,Erm,Ets2 (c-ets-2),FLI1,Fli-1,GABP,GABPalpha,NRF-2/GABP,Net (Elk-3),PDEF,PEA3,Pet-1,SAP-1a,SAP1A (Elk4),SAP1A (elk4),c-Ets-1 p54,c-Ets-1(p54),c-ets-1 (ets1),c-ets-2,etv3,nerf	ETV1,ETV4,ETV5,Elk-1,Ets sites selected in the presence of CBF (core binding factor),Ets2,FEV,GA binding protein,Growth-associated binding protein,SPDEF,belongs to ETS class I,belongs to ETS class IIa,c-Ets-1(p54),nuclear respiratory factor 2
M01588,M01874,M02773,M01113,M03553	36	7788	20	7788	0.0218	0.0764	CACCC-bsD,Klf1,Klf3,Klf4,Klf7	CACD,EKLF,GKLF (KLF4),KLF3,Klf7
M03846,M00693,M00071,M03877,M00712,M04174,M00993,M03565,M00973,M02018,M03804	167	7788	133	7788	0.0271	0.0939	Ascl1,Id4,Myf5,Myf6,Myod1,Myog,Smad5,Snai2,Tal1,Tcf12,Tcf3,Tcf4	E12,E2A,E47,HTF4,ID4,MASH-1,SMAD5,Tal-1,myogenin,slug	E47,dimeric
M00124,M02878,M02922,M00998,M01357	88	7788	64	7788	0.0303	0.103	Lef1,Pbx1,Pbx2,Pbx3,Tcf7l2	Lef1,Pbx,Pbx-1b,Pbx1,Tcf7l2	homeo domain factor Pbx-1
M01332,M01365,M01446,M01341,M00424,M01481,M00099	68	7788	47	7788	0.0304	0.103	Barhl1,Barhl2,En1,Hmx1,Msx3,Nkx6-1,Prrx2	Barhl-1,Barhl2,En-1,HMX1,Msx-3,Nkx6-1,S8	NKX6-1,S8
M04064,M00097,M00139,M00360,M04061,M03992,M04060,M04065,M04067	1226	7788	1143	7788	0.0337	0.113	Ahr,Pax1,Pax2,Pax3,Pax5,Pax6,Pax9,Spdef	AhR,PAX1,PAX2,PAX5,PAX6,PAX9,Pax-3,Pax-6,SPDEF	Pax-3 binding sites,Pax-6,aryl hydrocarbon / dioxin receptor,monomeric,putative multimer
M01797,M00349,M00346,M00347,M00348,M00128,M01591,M00350,M02756,M02860	34	7788	20	7788	0.0377	0.123	Gata1,Gata2,Gata3,Gata5,Sirt6,Tal1	GATA-1,GATA-2,GATA-3,GATA-5,Gata5,SIRT6,Tal-1 (Scl)	GATA-binding factor 1,GATA-binding factor 2,GATA-binding factor 3
M04613	746	7788	681	7788	0.0377	0.123	Hltf	HLTF
M00007,M01204,M03995,M03994,M00746,M01172,M03984	398	7788	350	7788	0.0391	0.126	Elf1,Elk1,Etv6,Sfpi1,Spib	ETV6,Elf-1,Elk-1,PU.1,SPI-B,SPI1,SPIB	Elk-1,dimeric,monomeric
M00738,M00736,M00425,M00426,M00050,M00427,M00740,M00940,M00430,M00739,M00919,M00737,M00516,M00939,M00920,M00918,M00431,M02090	425	7788	376	7788	0.0408	0.13	E2f1,E2f2,E2f3,E2f4,E2f5,E2f6,E2f7,E2f8,Rb1,Tfdp1,Tfdp2	E2F,E2F-1,E2F-1:DP-1,E2F-1:DP-2,E2F-4,E2F-4:DP-1,E2F-4:DP-2,Rb:E2F-1:DP-1	E2F,E2F-1,E2F-1:DP-1 heterodimer,E2F-1:DP-2 heterodimer,E2F-4:DP-1 heterodimer,E2F-4:DP-2 heterodimer,Rb:E2F-1:DP-1 trimeric complex
M01236,M01431,M01399,M01354,M01391,M01255,M01473,M02271,M04626,M00436,M01316,M01360,M01408,M01470,M00489,M01971,M00510,M01469,M01465,M00145,M02735,M04086	259	7788	221	7788	0.0431	0.135	Arid3a,Barx2,Dbx2,Hlx,Hoxa5,Lhx3,Nkx6-1,Nkx6-2,Nkx6-3,Pax6,Pdx1,Pou1f1,Pou2f1,Pou3f1,Pou3f2,Pou3f4,Pou4f2,Pou4f3,Prop1	Barx-2,Brn-2,Brn-3c,Brn-4,DRI1,Dbx2,HOXA5,Hlx,IPF1,LHX3b,Lhx3a,NKX6.1,Nkx6-2,Nkx6-3,Oct-1,Oct-6,POU4F2,Pit-1,Prop-1,ipf1,pax6	HB24,LIM homeobox transcription factor 3,NK related homeobox factor 6-2,POU factor Brn-2,POU2F1,POU3F1,TAAT motif is included 2-5 times in a sequence,homeobox transcription factor Pdx-1,monomeric
M00791,M00131,M00422,M01012,M04230	36	7788	22	7788	0.0432	0.135	Foxa1,Foxa2,Foxa3,Foxb1,Foxj2	FOXB1,FOXJ2,HNF3,HNF3beta	Hepatocyte Nuclear Factor 3beta,dimeric,fork head box J 2
M01322,M01414,M01350,M01312,M01482,M01372,M02782	732	7788	671	7788	0.0465	0.144	Nkx2-1,Nkx2-2,Nkx2-4,Nkx2-5,Nkx2-6,Nkx3-1,Nkx3-2	NKX25,NKX2B,NKX3A,Nkx2-4,Nkx2-6,Nkx3-2,TFF-1	Nkx2-1
M00966,M01202,M02739,M04498	2599	7788	2502	7788	0.0506	0.155	Bbx,Nr1i2,Nr1i3,Rxra,Rxrb,Vdr	CAR, PXR,Bbx,VDR,VDR:RXR	dimeric,direct repeat 3
M00176,M00175,M00698	45	7788	30	7788	0.0523	0.158	Tcf12,Tfap4	AP-4,HEB	activator protein 4
M00420,M00421	204	7788	172	7788	0.0528	0.158	Hoxa9,Meis1	MEIS1A:HOXA9,MEIS1B:HOXA9	Meis-1a:HOXA9 heterodimeric binding,Meis-1b:HOXA9 heterodimeric binding
M00194,M03563,M00774,M01224,M00208,M03545,M01223,M00052,M03557,M00054	52	7788	36	7788	0.0541	0.16	NFKB1,Nfkb1,Nfkb2,Rel,Rela	NF-kappaB,NF-kappaB (p65),P50,P50:P50,P50:RELA-P65,RelA-p65,c-Rel	NF-kappaB,NF-kappaB (p65),NF-kappaB binding site,NF-kappaB1
M00731,M00722,M00271,M00751,M01658,M01856,M02084,M03841	35	7788	22	7788	0.0553	0.162	Cbfb,Runx1,Runx2	AML1,AML1a,AML3,Osf2,PEBP2beta,core-binding factor	runt-factor AML-1
M03548,M04113,M04256,M04258,M04261,M04264	75	7788	56	7788	0.057	0.165	Foxl2,Foxo1,Foxo3,Foxo4,Foxo6,Gmeb2	FOXL2,FOXO1,FOXO3,FOXO4,FOXO6,GMEB2	dimer of dimers,dimeric
M02022,M00037,M00517,M00924,M00115,M00495	14	7788	6	7788	0.0575	0.165	Bach1,Creb1,Fos,Fosb,Fosl1,Fosl2,Jun,Junb,Jund,Mafk,Nfe2	AP-1,Bach1,MafK,NF-E2,Tax/CREB	BTB and CNC homolog 1,NF-E2 p45,Tax/CREB complex
M02268	36	7788	23	7788	0.0584	0.166	Insm1	INSM1
M01075,M00023,M00380,M00999	42	7788	28	7788	0.0594	0.167	Aire,Hoxa5,Pax4,Zbtb16	AIRE,HOXA5 (Hox-1.3),PLZF,Pax-4	HOXA5 (Hox-1.3),Pax-4 binding sites
M00974,M00733,M01888,M00222,M00701	22	7788	12	7788	0.0605	0.168	Hand1,Smad1,Smad2,Smad3,Smad4,Smad5,Smad6,Smad7,Smad9,Tcf3	Hand1:E47,SMAD,SMAD3,SMAD4,Smad3	Hand1:E47 heterodimer
M00984,M00769	6	7788	1	7788	0.0625	0.169	Cbfb,Runx1,Runx2,Runx3	AML,PEBP
M02771,M02767,M02768,M02769,M02770	6	7788	1	7788	0.0625	0.169	Irf3,Irf4,Irf5,Irf6,Irf9	IRF-3,IRF-5,IRF-6,IRF-9,Irf4
M04151,M04617,M02267,M04619,M03806,M04153	4	7788	0	7788	0.0625	0.169	Ebf1,Mtf1,Tfap2b,Tfap2c,Zbtb7a,Zbtb7c	EBF1,LRF,MTF-1,TFAP2B,TFAP2C,ZBTB7C	dimeric
M01333,M01478,M02859	52	7788	37	7788	0.0681	0.182	Cphx1,Gata3,Hdx	Cphx,Gata3,Hdx
M00992,M00460,M03882,M01298,M04019,M04051	94	7788	74	7788	0.0702	0.186	Foxp3,Irf7,Mecp2,Nfatc1,Relb,Stat5a	FOXP3,IRF7,MECP2,NFATC1,RelB:p50,STAT5A (homotetramer)	MECP2 b.s,dimeric,trimeric
M03816,M03796,M03830,M01598	167	7788	141	7788	0.0751	0.197	Maf,Mafa,Mafb,Zbed6	MafA,MafB,ZBED6,c-MAF
M00063,M00258,M00772,M00062,M00699,M03793,M00453,M01881,M01066,M03865,M01279,M01882,M03875,M03916	16	7788	8	7788	0.0756	0.197	Irf1,Irf2,Irf3,Irf4,Irf5,Irf6,Irf7,Irf8,Irf9,Prdm1	Blimp-1,ICSBP,IRF,IRF-1,IRF-2,IRF-3,IRF-5,IRF-7,ISGF-3,PRDM1	interferon regulatory factor 1,interferon regulatory factor 2,interferon regulatory factor 7,interferon-stimulated response element,monomeric or dimeric
M00672,M04251,M00478,M04248,M00802,M02760	56	7788	41	7788	0.0768	0.198	Cdc5l,Foxj2,Foxj3,Pou1f1,Tef,Zscan4f	Cdc5,FOXJ2,FOXJ3,Gm397,Pit-1,TEF	cell division control protein 5,dimeric
M01288,M04159,M03880,M01716,M00927,M01860,M00277,M02088,M00414,M02737	13	7788	6	7788	0.0834	0.213	Ascl2,Atoh1,Lmo2,Myf5,Neurod1,Tcf3,Tfap4,Zeb1	AP-4,AREB6,Ascl2,E2A,Lmo2 complex,MATH1,Myf-5,NeuroD	E2A proteins, and GATA-1, half-site 1,AREB6 (Atp1a1 regulatory element binding factor 6),E47:MATH1,complex of Lmo2 bound to Tal-1,dimeric
M00539,M00251,M00538,M04208,M04572	7	7788	2	7788	0.0898	0.226	Arnt,Creb3l1,Creb3l2,Xbp1	Arnt,CREB3L1,Creb3l2,HTF (XBP1),XBP-1	AhR nuclear translocator homodimers,X-box-binding protein 1,dimeric
M02931,M04240,M04233,M04238,M00423,M02736	7	7788	2	7788	0.0898	0.226	Arid5a,Foxc1,Foxd2,Foxd3,Foxj2,Zfp105	Arid5a,FOXC1,FOXD2,FOXD3,FOXJ2,Zfp105	dimeric,fork head box J 2
M00088,M01003,M00087,M00086,M02832	194	7788	168	7788	0.0919	0.229	Ikzf1,Ikzf2,Zfp410	Helios A,Ik-1,Ik-2,Ik-3,Zfp410	Ikaros 1,Ikaros 2,Ikaros 3
M01416,M00729,M01373,M01351,M01451,M01434,M01723,M01375,M01464,M01426	238	7788	211	7788	0.107	0.264	Cdx1,Cdx2,Hoxa10,Hoxa9,Hoxb8,Hoxb9,Hoxc9,Hoxd10,Hoxd11,Satb1	Cdx-1,Cdx-2,HOXA10,HOXB8,HOXB9,HOXC9,HOXD10,HOXD11,SATB1,hoxa9
M00922,M01304,M00215,M00152,M01007,M04025,M00186,M00810,M01257	5	7788	1	7788	0.109	0.267	Srf	SRF	SRF b.s,dimeric,serum response factor
M00042,M03803,M03854	8	7788	3	7788	0.113	0.272	Sox17,Sox5,Sry	SOX5,SRY,Sox17	Sox-5
M04031,M04035,M04033,M04036,M04028,M04037,M04038,M04039,M04040,M04041	8	7788	3	7788	0.113	0.272	Meis2,Meis3,Pknox1,Pknox2,Tgif1,Tgif2,Tgif2lx1	MEIS2,MEIS3,Meis2,Meis3,PKNOX1,PKNOX2,Pknox2,TGIF1,TGIF2,TGIF2LX	dimeric
M01119,M01220,M02809,M00024,M02898,M03963,M04520	16	7788	9	7788	0.115	0.274	E2f1,E2f7,E2f8,Smad3,Sp100,Stat3,Zbtb33	E2F,E2F7,E2F8,Kaiso,STAT3:STAT3,Smad3,Sp100	E2F,dimeric
M00272	128	7788	109	7788	0.119	0.282	Trp53	p53	tumor suppressor p53
M01692,M00451,M04625,M03833	71	7788	57	7788	0.124	0.291	Ltf,Nkx3-1,Zbtb16	LTF,NKX3A,Nkx3-1,PLZF	NK class homeobox factor 3A
M04150,M00800,M02820,M01047,M03839,M02821,M02924,M02822,M02819,M01045,M04156	3	7788	0	7788	0.125	0.291	Pax2,Tfap2a,Tfap2b,Tfap2c,Tfap2e	AP-2,AP-2alphaA,Pax-2,TFAP2B,Tcfap2a,Tcfap2b,Tcfap2c,Tcfap2e,Tfap2a	dimeric
M00104,M00106	95	7788	79	7788	0.126	0.291	Cux1	CDP CR1,CDP CR3+HD	cut-like homeodomain protein
M00105,M02900,M02902,M03943	207	7788	185	7788	0.141	0.322	Cux1,Sox12,Sox14,Zfp652	CDP CR3,Sox12,Sox14,Zfp652	cut-like homeodomain protein,monomeric
M01251,M00734,M01252,M00415,M01665	107	7788	91	7788	0.142	0.322	E2f1,E2f6,Irf8,Zeb1,Zfp384	AREB6,CIZ,E2F-1,E2F-6,IRF-8	AREB6 (Atp1a1 regulatory element binding factor 6),CIZ (Cas-associated zinc finger protein)
M03883,M04216,M02776,M01070,M02775,M04215,M04221	14	7788	8	7788	0.143	0.322	Maf,Mafb,Maff,Mafg,Mafk,Rest	MAFF,MAFG,MafB,MafK,Mafb,REST,c-Maf	dimeric
M01343,M01826,M01484,M03064,M03065,M01364,M01428,M01450,M01466	33	7788	24	7788	0.144	0.322	Gsc,Obox1,Obox2,Obox3,Pitx1,Pitx3	Gsc,Obox1,Obox2,Obox3,PITX1,Pitx1,Pitx3
M02089,M00803	147	7788	130	7788	0.166	0.367	E2f1,E2f3,E2f4,Tfdp1	E2F,E2F-3
M00005,M03566,M00002,M00804,M00929	149	7788	132	7788	0.168	0.367	Myf6,Myod1,Myog,Snai1,Tcf3,Tfap4	AP-4,E2A,E47,MyoD,SNA	E47,activator protein 4
M00026,M00407,M00232,M00233,M00231,M04022,M04023,M04024	23	7788	16	7788	0.168	0.367	Mef2a,Mef2b,Mef2d	MEF-2,MEF2A,MEF2B,MEF2D,RSRFC4	C4,dimeric,myogenic MADS factor MEF-2,related to serum response factor
M00249,M02880,M04389,M04397	134	7788	118	7788	0.171	0.371	Cebpa,Ddit3,Lhx6,Lhx8,Mafk	CHOP:C/EBPalpha,LHX6,Lhx8,Mafk	dimeric,heterodimers of CHOP and C/EBPalpha
M00975,M03917,M03918	24	7788	17	7788	0.174	0.372	Rfx1,Rfx2,Rfx3,Rfx4,Rfx5,Rfxank,Rfxap,Scrt1,Scrt2	RFX,SCRT1,SCRT2	monomeric
M04616,M01234,M01127,M02096	24	7788	17	7788	0.174	0.372	Isl1,Pdx1	IPF1,ipf1,islet1	A1
M00264,M03933,M04052	18	7788	12	7788	0.181	0.384	Nfatc1,Zfp143	NFATC1,Staf,ZNF143	Se-Cys tRNA gene transcription activating factor,dimeric,monomeric
M01043,M00432,M02108,M00433	152	7788	136	7788	0.186	0.391	Hmx3,Nkx2-1,Nkx2-5	Hmx3 (Nkx5-1),Nkx-2.5,Nkx2-5,TTF1 (Nkx2-1)	TITF1 (thyroid transcription factor 1),CSX,H6 homeobox 3,TTF-1
M01420,M02807,M02928,M03950,M04331,M04406,M04449	19	7788	13	7788	0.188	0.393	Cux1,Hesx1,Msx2,Sox7,Tlx2,Zbtb12	CDP,HESX1,MSX2,Ncx,Sox7,VENTX,Zbtb12	dimeric
M01704,M01702,M01703	180	7788	163	7788	0.191	0.396	Gli1,Gli2,Gli3	GLI1,Gli2,gli3
M00972,M04015,M04020,M04021	8	7788	4	7788	0.194	0.399	Irf1,Irf2,Irf3,Irf4,Irf5,Irf7,Irf8,Irf9	IRF,IRF4,IRF8,IRF9	dimeric,trimeric
M00056	7251	7788	7223	7788	0.199	0.406	Nfia,Nfib,Nfic,Nfix	myogenin / NF-1	myogenin / nuclear factor 1 or related factors
M01281,M01718,M01883,M01004,M01886,M02265,M03555	569	7788	541	7788	0.2	0.406	Ikzf2,Irf4,Nfatc1,Nfatc2,Nfatc3	Helios A,IRF-4,NF-AT1,NF-AT2,NF-AT4,NFAT1,NFATC2
M00953,M00956,M00954,M00955,M00957	16	7788	11	7788	0.221	0.442	Ar,Nr3c1,Pgr	AR,GR,PR	androgen reseptor,high affinity binding site for glucocorticoid receptor,high affinity binding sites for androgen receptor,high affinity binding sites for progesterone receptor,progesterone receptor
M04570,M04181,M04195	16	7788	11	7788	0.221	0.442	Msc,Myf6,Tcf21	MSC,MYF6,Tcf21	dimeric
M00750,M01734,M00053,M00302,M00935,M03556	184	7788	169	7788	0.226	0.449	Hmga1,Hmga2,Nfat5,Nfatc1,Nfatc2,Nfatc3,Nfatc4,Rel	HMGIY,NF-AT,NF-AT5,NFAT3,c-Rel	Nuclear factor of activated T-cells,c-Rel
M01229,M02114,M00482	247	7788	231	7788	0.243	0.479	Gtf2ird1,Pitx2	GTF2IRD1-isoform2,Pitx2,pitx2	GTF2IRD1-isoform2,pituitary homeobox factor 2
M01659,M04298,M01449,M01467,M01404,M01834,M03873	2	7788	0	7788	0.25	0.486	Cdx2,Hoxa10,Hoxb13,Hoxd13,Hoxd9	CDX2,Cdx-2,HOXA10,HOXB13,HOXD13,Hoxd9	monomeric
M04315,M04323,M02889,M00991,M02830,M04090,M04313	2	7788	0	7788	0.25	0.486	Cdx1,Cdx2,Emx1,Emx2,Gbx2,Osr2,Pou6f2,Zscan26	Cdx,EMX1,EMX2,GBX2,Osr2,POU6F2,Zfp187	dimeric
M01123,M01744,M00651,M00793,M00285,M01035,M01695,M02044	6	7788	3	7788	0.254	0.491	NF-muE1,Nanog,Nfe2l1,Yy1,Zfp42	NF-muE1,Nanog,REX1,TCF11,YY1	TCF11/KCR-F1/Nrf1 homodimers
M03874,M04528,M04557,M04530,M04533,M04537,M04540,M04548,M04553,M04564,M04567	109	7788	99	7788	0.265	0.509	Hoxa9,Sox1,Sox14,Sox15,Sox18,Sox2,Sox21,Sox3,Sox8,Sox9,Sry	Hoxa9,SOX14,SOX15,SOX18,SOX2,SOX21,SOX8,SOX9,SRY,Sox1,Sox3	dimeric
M00454,M04246,M03797,M03993,M04242,M04245,M04250,M04510	14	7788	10	7788	0.27	0.515	Arid5b,Foxg1,Foxi1,Foxj2,Foxj3,Msx2,Spdef	FOXG1,FOXI1,FOXJ2,FOXJ3,MRF-2,Msx-2,SPDEF,ZNF232	dimeric,modulator recognition factor 2,monomeric,putative multimer
M01185,M02740,M03894	146	7788	135	7788	0.274	0.515	Bcl6,Bcl6b	BCL6,BCL6B,Bcl6b	monomeric
M00634,M01858,M03930,M01778,M02938,M00446,M00665,M01973,M03903,M03904,M03931,M04266	7	7788	4	7788	0.274	0.515	Foxo6,Gcm1,Gcm2,Glis1,Glis2,Plag1,Sp3,Spz1,Tfap2b,Zfp740,Zic1,Zic3	AP-2beta,FOXO6,GCM,GLIS1,GLIS2,PLAG1,Sp3,Spz1,ZIC1,ZIC3,Zfp740	Motif score = 2.278 calculated by Bioprospector,PLAG1 b.s.,PLAG1 binding site,monomeric,putatively multimeric,spermatogenic Zip
M01315,M01413,M01000,M02869	237	7788	224	7788	0.285	0.532	Aire,Hmx2,Hmx3,Hoxa3	AIRE,Hoxa3,Nkx5-1,Nkx5-2
M00136,M04071,M00744,M04089,M04092,M04565	31	7788	26	7788	0.298	0.553	Pou1f1,Pou2f1,Pou2f2,Sox1	Oct-1,POU1F1,POU2F1,POU5F1B,Pou2f2,Sox1	dimeric,monomeric,octamer factor 1
M03825,M01058,M02010,M00250,M01067	19	7788	15	7788	0.304	0.561	Gfi1,Gfi1b	Gfi-1,Gfi1,Gfi1b	growth factor independence 1
M00237,M00235	106	7788	98	7788	0.311	0.57	Ahr,Arnt	AhR:Arnt	fixed core,aryl hydrocarbon receptor:Arnt heterodimers
M00403,M00405	80	7788	73	7788	0.313	0.57	Mef2a	MEF-2,aMEF-2	myocyte enhancer factor
M01111,M01112	11	7788	8	7788	0.324	0.586	Rbpj	RBP-Jkappa
M00135,M04093,M00342,M01368,M00248,M00210,M00464,M01476,M00161,M04083	30	7788	26	7788	0.344	0.61	Pou2f1,Pou2f2,Pou2f3,Pou3f2,Pou3f4	OCT-x,Oct-1,Oct-2,POU2F3,POU3F2,POU3F4,Pou2f2	Octamer binding factor 1,Octamer binding site,POU2F2,monomeric,octamer factor 1,octamer-binding factor 1
M03821,M02887,M02891	14	7788	11	7788	0.345	0.61	Esr2,Nr2f2,Rara	ER-beta,Nr2f2,Rara
M03838,M04623,M01735,M01230,M01117,M02097	14	7788	11	7788	0.345	0.61	Lhx3,Otx1,Otx2,Pitx3	LHX3,OTX,Otx1,Otx2,PITX3,ZNF333
M01739	214	7788	205	7788	0.346	0.61	Gtf2b	TFIIB
M02861,M03935,M03978,M04109,M04110,M04175	55	7788	50	7788	0.348	0.61	Ets1,Gata6,Max,Runx3	ETS1,Gata-6,MAX,RUNX3,ZKSCAN3	dimer of dimers,dimeric,monomeric
M00144	2777	7788	2754	7788	0.356	0.62	Pax5	Pax-5	B-cell-specific activating protein
M00085	5	7788	3	7788	0.363	0.629	Zbtb6	ZID	zinc finger with interaction domain
M00006,M02024,M00406,M01301,M00941	19	7788	16	7788	0.368	0.633	Mef2a,Mef2c,Mef2d	MEF-2,MEF2A,mef2A	Mef2a b.s,myocyte enhancer factor,myogenic enhancer factor 2
M04624,M04050,M03881	1734	7788	1717	7788	0.379	0.648	Nfat5,Pax4	NF-AT5,NFAT5,Pax-4	dimeric
M03824,M03574,M02758	24	7788	21	7788	0.383	0.651	Gcm1,Gcm2	GCMa,GCMb
M03889,M02851,M01044,M01019	7	7788	5	7788	0.387	0.654	Eomes,Tbx2,Tbx5	Eomes,TBX2,Tbx5
M01299,M04271,M00646,M04252,M04273	8	7788	6	7788	0.395	0.664	Foxg1,Foxj3,Foxk1,Hnf1b,Mecp2	FOXK1,Foxg1,Foxj3,LF-A1,MECP2	MECP2 b.s,putatively multimeric
M00930,M00795,M03561,M00195,M02113,M03836,M00162,M00138,M03837	9	7788	7	7788	0.402	0.672	Pou2af1,Pou2f1,Pou2f2,Pou2f3,Pou3f1,Pou3f2,Pou3f3,Pou3f4,Pou4f1,Pou5f1	OCA-B,Oct-1,Oct3,Octamer,POU2F1,oct-2	octamer factor 1,octamer-binding factor 1
M00650,M02778,M04507	10	7788	8	7788	0.407	0.676	Mtf1	MTF-1	monomeric
M01405,M01410,M01318,M01485,M01472,M01377,M04382	181	7788	176	7788	0.416	0.687	Irx2,Irx3,Irx4,Irx5,Irx6	IRX4,Irx-3,Irx2,Irx3,Irx5,Irx6	dimeric
M02837,M02836,M02835	17	7788	15	7788	0.43	0.706	Zic1,Zic2,Zic3	Zic1,Zic2,Zic3
M02779,M02780,M04047	25	7788	23	7788	0.443	0.723	Myb,Mybl1,Mybl2	MYBL2,Mybl1,c-Myb	dimeric
M01394,M00416,M01232,M04289,M04295,M04388,M04424	110	7788	107	7788	0.446	0.724	Alx1,Barhl1,Barhl2,Hoxa7,Lhx6,Pdx1,Satb1	(SATB1)2,BARHL2,Barhl1,Cart-1,HOXA7,LHX6,PDX1	Cart-1 (cartilage homeoprotein 1),Consensus SATB1 Binding Sequence,dimeric
M01854,M01814	37	7788	35	7788	0.453	0.731	Runx3	AML2
M00332,M02846,M02847,M03926,M03959,M03962,M04516,M04517,M04519	1	7788	0	7788	0.5	0.747	E2f1,E2f2,E2f3,E2f4,Foxn1	E2F-2,E2F-3,E2F1,E2F2,E2F3,E2F4,Whn,ZBED1	dimeric,winged-helix factor nude
M01105	1	7788	0	7788	0.5	0.747		ZBRK1
M01593,M02119,M00444,M04496,M04497	1	7788	0	7788	0.5	0.747	Thrb,Vdr,Zfx	T3Rbeta,THRB,VDR,Zfx	often dimerizes with RXR-alpha,dimeric,vitamin D receptor; mediates vitamin D3-signaling
M02883,M00004,M02884	1	7788	0	7788	0.5	0.747	Myb,Mybl1	Myb,Mybl1,c-Myb	c-Myb
M03958,M03960,M00938,M03961,M04518	1	7788	0	7788	0.5	0.747	E2f1,E2f2,E2f3,E2f4	E2F-1,E2F2,E2F3,E2F4	dimeric
M03967,M03965,M03966,M02811,M03968	1	7788	0	7788	0.5	0.747	Ehf,Elf1,Elf3,Elf4,Spdef	EHF,ELF1,ELF3,ELF4,Spdef	monomeric
M04358,M04364,M04342,M01317,M01430,M02873	1	7788	0	7788	0.5	0.747	Hoxa13,Hoxc13,Hoxd13,Irf5	HOXA13,HOXC13,HOXD13,IRF-5	monomeric
M04562,M04526,M04529,M04539,M04555,M04560,M04566	1	7788	0	7788	0.5	0.747	Sox1,Sox14,Sox15,Sox17,Sox2,Sox3,Sry	SOX14,SOX15,SOX2,SRY,Sox1,Sox17,Sox3	dimeric
M00987	2	7788	1	7788	0.5	0.747	Foxp1	FOXP1
M01300,M02017,M01023,M01244,M00641,M02824,M02915,M04009	2	7788	1	7788	0.5	0.747	Hmga2,Hsf1,Hsf2,Spdef,Zbtb12	HMGA2,HSF,HSF1,HSF2,Spdef,Zbtb12	HMGA2 binding site,Heat shock transcription factor 2,trimeric
M04182,M04161,M04164,M04185	5	7788	4	7788	0.5	0.747	Bhlha15,Bhlhe22,Neurod2,Olig1	BHLHA15,BHLHE22,NEUROD2,OLIG1	dimeric
M04632,M00221,M00776,M01173	6	7788	5	7788	0.5	0.747	Srebf1,Srebf2	SREBP,SREBP-1,SREBP1	sterol regulatory element-binding protein 1
M03871,M01037,M01042,M01596,M01657	7	7788	6	7788	0.5	0.747	Gli1,Gli2,Gli3,Glis1	GLI,GLI1,GLI3,Gli3
M00224,M00225	18	7788	17	7788	0.5	0.747	Stat1,Stat3	STAT1,STAT3	signal transducer and activator of transcription 1,signal transducer and activator of transcription 3
M01457,M00485,M01383,M01352,M03941	870	7788	870	7788	0.51	0.758	Nkx2-2,Nkx2-3,Nkx2-9,Nkx3-1,Zfp784	Nkx2-2,Nkx2-3,Nkx2-9,Nkx3A,ZNF784	NK2 class homeobox factor 2,monomeric
M01378,M01380,M01329,M01361,M01437	241	7788	241	7788	0.519	0.768	Hoxa11,Hoxc10,Hoxc11,Hoxc12,Hoxd12	HOXA11,HOXC10,HOXC11,HOXC12,HOXD12
M01374,M01313,M01345,M01358,M01359,M01398,M01433	220	7788	222	7788	0.558	0.821	DOBOX4,Six1,Six2,Six3,Six4,Six6	Dobox4,Six-1,Six-2,Six-3,Six-6,six4
M01001,M01002	15	7788	15	7788	0.572	0.837	Deaf1	DEAF1
M02105,M00084	52	7788	53	7788	0.578	0.842	Mzf1	MZF1,NF-E4	MZF1
M00070,M00065,M00066,M00532,M02927	12	7788	12	7788	0.581	0.842	Tal1,Tcf3,Tcf4,Zbtb18	RP58,Tal-1alpha:E47,Tal-1beta:E47,Tal-1beta:ITF-2,Tcfe2a	58 KDA repressor protein,Tal-1alpha:E47 heterodimer,Tal-1beta:E47 heterodimer,Tal-1beta:ITF-2 heterodimer
M01028,M00256,M01256,M00325	158	7788	161	7788	0.59	0.851	Rest	NRSE,NRSF,REST	neuron-restrictive silencer factor,NRSF,neural-restrictive-silencer-element,neuron-restrictive silencer factor
M00480	7	7788	7	7788	0.605	0.868	Topors	LUN-1
M00160,M02866,M02796,M02797,M02799,M02801,M02808,M02899,M02906,M02907,M02909	6	7788	6	7788	0.613	0.875	Hbp1,Sox1,Sox11,Sox12,Sox13,Sox15,Sox18,Sox21,Sox4,Sox8,Sry	Hbp1,SRY,Sox1,Sox11,Sox12,Sox13,Sox15,Sox18,Sox21,Sox4,Sox8	sex-determining region Y gene product
M00216,M00471,M00252,M02814,M02897	74	7788	77	7788	0.628	0.892	Six6,Tbp	Six6,TATA,TBP,Tbp	Retroviral TATA box,TATA binding protein,cellular and viral TATA box elements
M00721,M04127,M04128,M04132	70	7788	73	7788	0.632	0.893	Tbx1,Tbx21,Zfp148	CACCC-binding factor,TBX1,TBX21	dimeric
M00466,M00797	3	7788	3	7788	0.656	0.918	Hif1a	HIF1	hypoxia induced factor,hypoxia-inducible factor 1
M01714,M01303,M02744,M03893,M01873,M02036,M00982,M02810	3	7788	3	7788	0.656	0.918	Egr1,Egr2,Egr3,Egr4,Klf15,Sp1,Sp4,Wt1	Egr-1,Egr1,KLF15,KROX,SP1,Sp4,WT1	Sp1 b.s
M01295	23	7788	25	7788	0.668	0.93	Atf5	ATF5	ATF5 binding site
M00073,M00413,M00412	8	7788	9	7788	0.686	0.944	Zeb1	AREB6,deltaEF1	AREB6 (Atp1a1 regulatory element binding factor 6),deltaEF1
M01081	2	7788	2	7788	0.688	0.944	Zfp628	Zec	zinc finger protein expressed in embryonal cells and certain adult organs
M03822	2	7788	2	7788	0.688	0.944	Foxh1	FoxH1
M00690	232	7788	242	7788	0.696	0.946	AP-3	AP-3
M00203,M00126,M00278	7	7788	8	7788	0.696	0.946	Gata1,Gata2,Gata3,Lmo2	GATA-1,GATA-X,Lmo2 complex	E2A proteins, and GATA-1, half-site 2,GATA binding site,GATA-binding factor 1,complex of Lmo2 bound to Tal-1
M00081,M00078,M00082	222	7788	232	7788	0.7	0.947	Mecom	Evi-1	ectopic viral integration site 1 encoded factor
M04635,M02025,M02026	106	7788	113	7788	0.708	0.951	Mef2c,Mef2d,Tead3	MEF-2C,MEF-2D,TEF-5
M02856,M02857,M02855	6	7788	7	7788	0.71	0.951	Foxj3,Foxk1,Foxl1	Foxj3,Foxk1,Foxl1
M01694,M00704,M01696	55	7788	60	7788	0.713	0.951	Tead1,Yy2,Zfp42	REX1,TEF-1,YY2
M01733,M00083	279	7788	292	7788	0.725	0.959	Mzf1	MZF1	MZF1
M03855,M03856	5	7788	6	7788	0.726	0.959	Nkx2-5,Tbx5	Tbx5,Tbx5:csx
M00463,M03842,M01324,M03090	92	7788	100	7788	0.744	0.968	Pou3f1,Pou3f2,Pou3f3	BRN1,POU3F1,POU3F2,Pou3f3	Octamer
M01199,M00470,M00915,M03811,M00189,M02786,M03876	4	7788	5	7788	0.746	0.968	Plagl1,Tfap2a,Tfap2b,Tfap2c,Trim28,Zbtb33	AP-2,AP-2gamma,Kaiso,Plagl1,RNF96	activator protein 2
M01245	1	7788	1	7788	0.75	0.968	Gm9897,Mterf	mTERF	mTERF binding site
M02743,M02742	1	7788	1	7788	0.75	0.968	E2f2,E2f3	E2F-2,E2F-3
M02798,M02803,M02813,M00465,M02908	1	7788	1	7788	0.75	0.968	Pou6f1,Sox14,Sox21,Sox30,Sry	POU6F1,Sox14,Sox21,Sox30,Sry
M04631	8	7788	10	7788	0.76	0.977	Rreb1	RREB
M01479,M01462,M04091	3	7788	4	7788	0.773	0.989	Pou6f1,Pou6f2	POU6F1,POU6F2	monomeric
M00143	648	7788	676	7788	0.798	1	Pax5	Pax-5	B-cell-specific activating protein
M04142,M02849,M04143,M04513	2	7788	3	7788	0.813	1	Ehf,Tead1,Tead3	Ehf,TEAD1,TEAD3,ZNF713	dimeric,monomeric
M00707	89	7788	101	7788	0.83	1	Gtf2a2	TFIIA
M02002,M00011,M00079,M00080	32	7788	40	7788	0.856	1	Mecom	Evi-1	ectopic viral integration site 1 encoded factor
M02933,M01253	13	7788	18	7788	0.86	1	Cnot3,Zbtb14	CNOT3,Zfp161
M01294,M02115,M04114,M04280,M04282,M04284,M04286,M04308,M04380,M04420,M04422	1	7788	2	7788	0.875	1	Alx1,Alx3,Arx,Gmeb2,Isx,Otx1,Otx2,Prop1,Prrxl1,Prxx2	(Prop-1)2,ALX3,ARX,Alx1,Arx,DRGX,GMEB2,ISX,OTX2,Otx1,Prx2	Prop-1 binding site,dimer of dimers,dimeric
M00069	29	7788	38	7788	0.89	1	Yy1	YY1	Yin and Yang 1
M00648	624	7788	666	7788	0.895	1	Maf	MAF
M03878,M00141,M01169	75	7788	91	7788	0.908	1	Hivep2,Ikzf1	Ikaros,Lyf-1,MIBP1	LyF-1
M00240,M00747,M01884	91	7788	109	7788	0.913	1	Irf1,Irf7,Nkx2-5	IRF-1,IRF-7,Nkx2-5	tinman homolog,homeo domain factor Nkx-2.5/Csx
M04611	370	7788	406	7788	0.914	1	Foxm1	FOXM1
M01403,M01447,M00623,M01366,M01381,M01387,M01436,M01445,M01463,M01480,M01719,M02919,M03066,M03067,M03068	173	7788	200	7788	0.93	1	Crx,DOBOX5,Dmbx1,Hnf1a,Obox5,Obox6,Otx1,Otx2,Pitx2,Rax	Crx,Dobox5,OTX2,Obox5,Obox6,Otx1,Otx2,Otx3,PITX2,Tcf1
M00214	1	7788	3	7788	0.938	1	Runx2	SEF-1	SEF1 binding site
M01242	61	7788	78	7788	0.938	1	Mtf1	MTF-1	MTF1
M00977,M00261,M01871,M03964	72	7788	91	7788	0.943	1	Ebf1,Ebf2,Ebf3	COE1,EBF,EBF1,Olf-1	dimeric,olfactory neuron-specific factor
M01239,M01100,M00051,M02848,M02862,M04054,M04055	12	7788	20	7788	0.945	1	Egr1,Gcm1,Nfkb1,Nfkb2,Relb,Zbtb7a	Egr1,Gcm1,LRF,NF-kappaB (p50),NFKB1,NFKB2,RelB:p52 (NF-kappaB)	NF-kappaB (p50),dimeric,kappaB site
M04122,M02747,M04120,M04126	32	7788	46	7788	0.956	1	Eomes,Tbr1,Tbx1,Tbx15	TBR1,TBX1,TBX15,Tbr2	monomeric
M00491,M01231,M02831,M02834,M01122,M02826	1	7788	4	7788	0.969	1	Glis3,Patz1,Zbtb7b,Zfp219,Zfp281,Zfp740	MAZR,ZNF219,ZNF515,Zbtb7b,Zfp281,Zfp740	Glis binding sites,MAZ related factor
M01344,M02959,M04401	5	7788	13	7788	0.985	1	Cux1,Meox2	CDP,Cux1,MEOX2	dimeric
M00749,M03818,M01743,M04595	202	7788	250	7788	0.991	1	Egr3,Ing4,Sall2,Srebf1	ING4,SALL2,SREBP-1,egr-3	SALL2
M01747,M01796,M01798	1	7788	8	7788	0.998	1	Bdp1,Brf1,Polr3a	BDP1,BRF-1,RPC155
M01241	1101	7788	1232	7788	0.999	1	Gtf2ird1	BEN
M02102,M00652,M01742,M04059	1	7788	10	7788	1	1	Nrf1,Zscan10	NRF-1,NRF1,Zfp206	dimeric,nuclear respiratory factor 1
M00695	11	7788	39	7788	1	1	ETF	ETF
M00058,M00068	0	7788	0	7788	1	1	Nhlh1	HEN1	HEN1
M00150	0	7788	0	7788	1	1	T	Brachyury	Brachyury
M00257	958	7788	1123	7788	1	1	Rreb1	RREB-1	Ras-responsive element binding protein 1
M00326	0	7788	0	7788	1	1	Pax1	Pax-1	Pax-1 binding sites
M00419	0	7788	0	7788	1	1	Meis1	MEIS1	Meis-1 (myeloid ecotropic viral integration site 1)
M00467	0	7788	0	7788	1	1	Zfp423	Roaz	rat Olf-1/EBF-associated zinc finger protein
M00619	0	7788	0	7788	1	1	Alx4	Alx-4
M00706	0	7788	0	7788	1	1	Gtf2i	TFII-I
M01069	0	7788	0	7788	1	1	Gzf1	GZF1	plays a role in renal branching morphogenesis
M01072,M01073,M02833,M02867	0	7788	0	7788	1	1	Hic1,Zfp691	HIC1,Hic1,Zfp691
M01195,M01262,M01263,M04121,M04125,M04512	0	7788	0	7788	1	1	Tbx1,Tbx15,Tbx18,Tbx22	TBX1,TBX15,TBX18,TBX22,ZSCAN16	T-box 15,T-box 18,dimeric
M01237	0	7788	0	7788	1	1	Terf1	TRF1
M01264,M04569	0	7788	0	7788	1	1	Tbx15,Tbx20	TBX15,TBX20	T-box 15,dimeric
M01292,M02086,M03564	0	7788	0	7788	1	1	Cdx1,Hoxa13,Satb1	Cdx-1,HOXA13,SATB1	HOXA13 binding site
M02252	0	7788	0	7788	1	1	Ewsr1	EWSR1-FLI1
M02759,M02890,M02930,M02935	0	7788	1	7788	1	1	Glis2,Plagl1,Zbtb7b,Zfp281	Glis2,Plagl1,Zbtb7b,Zfp281
M02763	0	7788	0	7788	1	1	Hic1	HIC-1
M02785	0	7788	0	7788	1	1	Osr2	Osr2
M02789,M02790	0	7788	0	7788	1	1	Rfx4,Rfx7	Rfx4,Rfxdc2
M02794	0	7788	0	7788	1	1	Smad3	Smad3
M02825	0	7788	0	7788	1	1	Zbtb3	Zbtb3
M02828	0	7788	0	7788	1	1	Zfp128	Zfp128
M02845,M03971,M04500,M04509,M04511	0	7788	0	7788	1	1	Bhlhe40,Elk1,Trp53,Zbtb49,Zfp282	Bhlhb2,ELK1,Trp53,ZBTB49,ZNF282	dimeric,monomeric
M02864,M03942	0	7788	1	7788	1	1	Zscan4f	Gm397,ZSCAN4	monomeric
M02893	0	7788	0	7788	1	1	Rfx4	Rfx4
M03908,M04118,M04119,M04124,M04130,M04136,M04138	0	7788	0	7788	1	1	Hinfp,Mga,Tbx1,Tbx21,Tbx4,Tbx5	HINFP,MGA,TBX1,TBX21,TBX4,Tbx5	dimeric
M03910	0	7788	0	7788	1	1	Hic1	Hic1	dimeric
M03936	0	7788	0	7788	1	1	Zfp410	ZNF410	monomeric
M03951,M03953	0	7788	0	7788	1	1	Cux1,Cux2	CDP,CUX2	dimeric
M04094	0	7788	0	7788	1	1	Prox1	PROX1	dimeric
M04197,M04199	0	7788	0	7788	1	1	Atf4	ATF4,Atf4	dimeric
M04479,M04494,M04495	0	7788	0	7788	1	1	Nr4a2,Thra,Thrb	NR4A2,THRA,THRB	dimeric
M04508	0	7788	0	7788	1	1	Prdm4	PRDM4	monomeric
M04521,M04532,M04535,M04542,M04544,M04546,M04552	0	7788	0	7788	1	1	Sox10,Sox18,Sox21,Sox4,Sox7,Sox8,Sox9	SOX10,SOX18,SOX21,SOX4,SOX7,SOX8,SOX9	dimeric
M04522,M04536,M04543,M04549,M04556	0	7788	0	7788	1	1	Sox10,Sox21,Sox7,Sox9,Sry	SOX10,SOX21,SOX7,SOX9,SRY	dimeric
M04524,M04545,M04547,M04554	0	7788	0	7788	1	1	Sox10,Sox7,Sox8,Sox9	SOX10,SOX7,SOX8,SOX9	dimeric
M04525,M04550,M04551	0	7788	0	7788	1	1	Sox10,Sox9	SOX10,SOX9	dimeric
M04527,M04531,M04534,M04538,M04541,M04558,M04561,M04563,M04568	0	7788	0	7788	1	1	Sox1,Sox14,Sox15,Sox17,Sox18,Sox2,Sox21,Sox3,Sry	SOX14,SOX15,SOX18,SOX2,SOX21,SRY,Sox1,Sox17,Sox3	dimeric

## Sheet: CRvsHFD_highCpG_all_vs_random
Motifs	foreground counts	foreground total seqs	background counts	background total seqs	p-value	FDR	Gene symbols	Motif names	Motif descriptions
M00652,M02102,M01742,M04059	564	5289	259	5288	3.47e-29	9.85e-27	Nrf1,Zscan10	NRF-1,NRF1,Zfp206	dimeric,nuclear respiratory factor 1
M00243,M03896,M01972,M00244,M02877,M00807,M00778,M03897,M03898,M03900	1080	5289	669	5288	2.43e-27	3.45e-25	Ahr,Egr1,Egr2,Egr3,Egr4,Klf7	AhR,EGR-1,EGR1,EGR2,EGR3,Egr,Egr-1,Egr3,Klf7,NGFI-C	E-value=3.4e-020,Egr-1/Krox-24/NGFI-A immediate-early gene product,aryl hydrocarbon / dioxin receptor,monomeric,nerve growth factor-induced protein C
M02059,M01981,M02064,M02063,M02073,M01991,M02065,M01986,M00032,M02066,M02053,M01976,M02074,M01992,M01167,M02039,M02067,M01984,M01989,M01985,M01988,M00108,M02038,M02061,M02062,M01208,M02072,M02068,M02037,M01990,M00341,M01078,M01987,M02058,M01258,M01983,M02060,M00025,M02069,M02040,M01982,M02075	532	5289	247	5288	6.15e-27	5.82e-25	Elf1,Elf2,Elk1,Elk3,Elk4,Erf,Erg,Ets1,Ets2,Etv1,Etv2,Etv3,Etv4,Etv5,Fev,Fli1,Gabpa,Gabpb1,Gap43,Spdef	ELF1,ELK-1,ER71,ER81,ERF,ERG,ETV3,Elk-1,Erg,Erm,Ets2 (c-ets-2),FLI1,Fli-1,GABP,GABPalpha,NRF-2/GABP,Net (Elk-3),PDEF,PEA3,Pet-1,SAP-1a,SAP1A (Elk4),SAP1A (elk4),c-Ets-1 p54,c-Ets-1(p54),c-ets-1 (ets1),c-ets-2,etv3,nerf	ETV1,ETV4,ETV5,Elk-1,Ets sites selected in the presence of CBF (core binding factor),Ets2,FEV,GA binding protein,Growth-associated binding protein,SPDEF,belongs to ETS class I,belongs to ETS class IIa,c-Ets-1(p54),nuclear respiratory factor 2
M00039,M02279,M00179,M00178,M00177,M00981,M00041,M00917,M00514,M00338,M01820,M01861,M00017,M01864,M00916,M00114,M01862,M00694,M01863,M02091,M03544	610	5289	304	5288	9.26e-27	6.57e-25	Atf1,Atf2,Atf3,Atf4,Atf5,Atf6,Atf7,Creb1,Crem,E4f1,Jun	ATF,ATF,ATF-1,ATF-2,ATF-3,ATF-4,ATF2,ATF2:c-Jun,ATF4,CREB,CREB1,CREM,E4F1,Tax/CREB	ATF binding site,CRE-binding protein 1,CRE-binding protein 1:c-Jun heterodimer,Tax/CREB complex,activating transcription factor,activating transcription factor 4,cAMP-response element binding protein,cAMP-response element-binding protein,cAMP-responsive element binding protein
M00737,M00431,M00738,M00940,M00736,M00426,M00918,M00430,M00427,M00919,M00939,M00516,M00425,M00739,M00740,M00920,M00050,M02090	1606	5289	1142	5288	4.38e-25	2.49e-23	E2f1,E2f2,E2f3,E2f4,E2f5,E2f6,E2f7,E2f8,Rb1,Tfdp1,Tfdp2	E2F,E2F-1,E2F-1:DP-1,E2F-1:DP-2,E2F-4,E2F-4:DP-1,E2F-4:DP-2,Rb:E2F-1:DP-1	E2F,E2F-1,E2F-1:DP-1 heterodimer,E2F-1:DP-2 heterodimer,E2F-4:DP-1 heterodimer,E2F-4:DP-2 heterodimer,Rb:E2F-1:DP-1 trimeric complex
M04064,M00097,M00360,M00139,M04061,M04060,M03992,M04065,M04067	1947	5289	1459	5288	1.82e-24	8.61e-23	Ahr,Pax1,Pax2,Pax3,Pax5,Pax6,Pax9,Spdef	AhR,PAX1,PAX2,PAX5,PAX6,PAX9,Pax-3,Pax-6,SPDEF	Pax-3 binding sites,Pax-6,aryl hydrocarbon / dioxin receptor,monomeric,putative multimer
M00040,M00260,M00228,M04223,M04225,M00045	453	5289	208	5288	1.92e-23	7.79e-22	Atf2,Hlf,Nfil3,Tef	ATF2,E4BP4,HLF,NFIL3,TEF,VBP	E4BP4,PAR-type chicken vitellogenin promoter-binding protein,cAMP-responsive element binding protein 1,dimeric,hepatic leukemia factor
M00327,M04490,M00191,M00518,M01875,M03820,M04478	708	5289	428	5288	6.96e-19	2.47e-17	Esr1,Esr2,Nr4a2,Pax3,Ppara,Rxra	ER,ER-alpha,ER-beta,NR4A2,PPARalpha:RXRalpha,Pax-3,RXRA	PPAR-alpha:RXR-alpha heterodimer (peroxisome proliferator activated factor alpha:retinoid X receptor alpha),Pax-3 binding sites,dimeric,estrogen receptor
M00726,M00799,M01154,M00217,M00796,M00123,M00055,M00121,M00615,M01116,M04172,M04173,M04176,M04180	278	5289	112	5288	2.79e-18	8.8e-17	Arntl,Clock,Hey1,Hey2,Max,Mnt,Myc,Mycn,Usf1,Usf2	CLOCK:BMAL,HEY1,HEY2,MAX,MNT,Myc,N-Myc,USF,USF2,c-Myc,c-Myc:Max	N-Myc,USF binding site,c-Myc heterodimer (with a 26-29 kDa factor),c-Myc:Max heterodimer,dimeric,upstream stimulating factor
M01165,M01163,M03970,M03986,M03988,M00808,M01182,M03844	516	5289	285	5288	9.09e-18	2.58e-16	Elk1,Elk3,Elk4,Fli1,Hinfp,Pax1,Pax2,Pax3,Pax4,Pax5,Pax6,Pax8	ELK1,Elk-1,Elk3,FLI1,MIZF,Pax,SAP-1a	monomeric
M03922,M01783,M02914,M00008,M00932,M00196,M01273,M00931,M00933,M03807,M01865,M03567,M02281,M03814,M01587,M01816,M01837,M00649,M00720,M01175,M01219,M01597,M02023	237	5289	97	5288	2.24e-15	5.78e-14	CAC-BP,Klf11,Klf13,Klf5,Maz,Sp1,Sp2,Sp3,Sp4,Zbtb7b,Zfp148,Zfp263,Zfp281	BTEB2,BTEB3,CAC-binding protein,CKROX,FKLF,FPM315 (ZNF263),MAZ,SP1,SP1:SP3,SP2,SP4,Sp1,Sp2,Sp4,ZBP89,Zfp281	Zinc finger protein FPM315 with KRAB and SCAN domains,monomeric,stimulating protein 1
M00687,M00209,M00185,M02106,M00775,M02107,M00287	152	5289	53	5288	9.02e-13	2e-11	Nfya,Nfyb,Nfyc	NF-Y,NF-YA,NF-YC,alpha-CP1	Heterotrimeric transcription factor,Heterotrimeric transcription factor Y,Nuclear transcription factor Y subunit alpha,Nuclear transcription factor Y subunit gamma,nuclear factor Y (Heterotrimeric transcription factor)
M00513,M00691,M00113,M02772,M04214,M04206,M02738,M04198,M04200,M04210	360	5289	198	5288	9.14e-13	2e-11	Atf1,Atf3,Atf7,Batf3,Creb1,Creb3,Creb5,Jdp2	ATF1,ATF3,ATF7,Atf1,BATF3,CREB,CREB3,Creb5,JDP2,Jdp2	activating transcription factor 3,cAMP-responsive element binding protein,dimeric
M03895,M01259,M01200	293	5289	149	5288	1.23e-12	2.5e-11	Ctcf	CTCF	CCCTC-binding factor,monomeric
M03966,M03965,M02811,M03968,M03967	487	5289	299	5288	1.7e-12	3.22e-11	Ehf,Elf1,Elf3,Elf4,Spdef	EHF,ELF1,ELF3,ELF4,Spdef	monomeric
M01855,M00483,M02378,M01249,M00976	334	5289	187	5288	2.07e-11	3.67e-10	Ahr,Ahrr,Arnt,Arnt2,Atf6,Epas1,Hif1a	Arnt, HIF-1,AHR,ATF6,AhR,HIF-2alpha,HIF1A:ARNT	activating transcription factor 6
M02056,M01975,M02052,M01979,M01974,M03791,M01214,M01977,M01980,M02055,M02054,M02071,M02745,M01993,M02070,M03832,M02042,M00074,M02241,M02269	187	5289	84	5288	1.08e-10	1.8e-09	Ehf,Elf1,Elf2,Elf3,Elf4,Elf5,Elk3,Ets1,Etv6,Fev,Gabpa,Gabpb1,Gabpb2,Spic	EHF,ELF1,ELF2,ELF4,ESE-1,ETV7,Ehf,Elf5,FEV,GABPalpha_GABPbeta,Net,Spic,TEL1,c-Ets-1(p54)	Dimer,ETV6,belongs to ETS class IIa,c-Ets-1(p54),special human matrix
M00119,M03860,M03890,M01029,M01034,M00001,M02099,M03582	248	5289	128	5288	1.51e-10	2.38e-09	Ascl1,Bhlhe40,Bhlhe41,Hand1,Hand2,Max,Mitf,Mxd1,Mxd3,Mxd4,Mxi1,Myc,Mycn,Myf5,Myf6,Myod1,Myog,Nhlh1,Tal1,Tal2,Tcf12,Tcf3,Tcf4,Tfe3,Tfeb,Tfec,Twist1,Usf1,Usf2	Ebox,MITF,Max,MyoD,TFE,TFEA,TWIST,USF2	Max,myoblast determination gene product
M01440,M01382,M01461,M01386,M01421,M01475,M01448,M01330,M01334,M01349,M01235,M01393,M01233,M01371	345	5289	212	5288	3.98e-09	5.95e-08	Emx2,Evx1,Evx2,Gbx1,Gbx2,Hoxb3,Hoxd1,Lhx4,Lhx8,Mnx1,Msx2,Nkx1-1,Pdx1	EMX2,Evx-1,Evx2,Gbx1,Gbx2,HB9,HOXB3,HOXD1,IPF1,Lhx4,Lhx8,Msx-2,Nkx1-1	A3
M01429,M00103,M00102,M00095,M00639,M03957	244	5289	134	5288	4.58e-09	6.5e-08	Cux1,Homez,Onecut1,Onecut2,Onecut3	CDP,Clox,HNF-6,Homez,ONECUT3	Clox,cut-like homeodomain protein,monomeric,transcriptional repressor CDP
M01843,M03789,M00997	222	5289	119	5288	7.86e-09	1.06e-07	Bhlhe40,Bhlhe41,Mlxipl	ChREBP,DEC,DEC2	half-site
M01422,M01331,M01314,M01325,M01355,M01348,M01401,M01389,M01435,M01423,M01453,M01444,M01474,M01455,M01339,M01362,M01427,M01376,M01385,M02943,M02945	215	5289	114	5288	8.45e-09	1.09e-07	Alx1,Alx3,Arx,En2,Esx1,Isx,Lbx2,Lhx2,Lhx6,Nkx1-2,Pax4,Pax7,Phox2a,Prrx1,Prrx2,Rax,Rhox6	Alx3,Arx,CART1,En-2,Esx1,K-2b,LHX2,Lbx2,Nkx1-2,PMX2A,PSX1,Pax-4,Pax-7,S8,isx,lhx6.1,rax
M01145,M00118,M00322,M03867,M03834,M02011,M02250,M02259,M01830	219	5289	118	5288	1.25e-08	1.54e-07	Hes1,Max,Myc,Mycn	HES1,MAX,Myc,Mycn,N-Myc,c-Myc,c-Myc:Max	c-Myc site,c-Myc:Max binding sites,c-Myc:Max heterodimer
M00024,M02809,M01220,M02898,M01119,M03963,M04520	284	5289	171	5288	3.51e-08	4.15e-07	E2f1,E2f7,E2f8,Smad3,Sp100,Stat3,Zbtb33	E2F,E2F7,E2F8,Kaiso,STAT3:STAT3,Smad3,Sp100	E2F,dimeric
M01380,M01329,M01437,M01361,M01378	169	5289	88	5288	1.79e-07	2.03e-06	Hoxa11,Hoxc10,Hoxc11,Hoxc12,Hoxd12	HOXA11,HOXC10,HOXC11,HOXC12,HOXD12
M01434,M00729,M01416,M01723,M01375,M01373,M01464,M01426,M01351,M01451	156	5289	79	5288	2.15e-07	2.28e-06	Cdx1,Cdx2,Hoxa10,Hoxa9,Hoxb8,Hoxb9,Hoxc9,Hoxd10,Hoxd11,Satb1	Cdx-1,Cdx-2,HOXA10,HOXB8,HOXB9,HOXC9,HOXD10,HOXD11,SATB1,hoxa9
M01390,M02968	211	5289	120	5288	2.17e-07	2.28e-06	Duxbl1	Duxbl,Duxl
M02861,M04109,M04110,M03935,M03978,M04175	268	5289	167	5288	4.45e-07	4.51e-06	Ets1,Gata6,Max,Runx3	ETS1,Gata-6,MAX,RUNX3,ZKSCAN3	dimer of dimers,dimeric,monomeric
M01252,M01251,M00415,M00734,M01665	50	5289	12	5288	5.69e-07	5.57e-06	E2f1,E2f6,Irf8,Zeb1,Zfp384	AREB6,CIZ,E2F-1,E2F-6,IRF-8	AREB6 (Atp1a1 regulatory element binding factor 6),CIZ (Cas-associated zinc finger protein)
M02089,M00803	668	5289	511	5288	7.09e-07	6.71e-06	E2f1,E2f3,E2f4,Tfdp1	E2F,E2F-3
M00626,M04627,M00280,M00279,M02788,M04096,M04098,M04100,M04104	905	5289	732	5288	1.89e-06	1.73e-05	Hivep2,Rfx1,Rfx2,Rfx3,Rfx4	MIF-1,RFX1,RFX1 (EF-C),RFX2,RFX3,RFX4,Rfx1,Rfx2,Rfx3	MIBP-1 / RFX1 complex,X-box binding protein RFX1,dimeric
M00938,M03960,M03958,M03961,M04518	459	5289	334	5288	2.28e-06	2.02e-05	E2f1,E2f2,E2f3,E2f4	E2F-1,E2F2,E2F3,E2F4	dimeric
M04203,M01869,M04201,M04202,M04204,M02879,M00117	37	5289	7	5288	2.55e-06	2.19e-05	Cebpb,Cebpd,Cebpe,Cebpg,Mafb	C/EBPbeta,C/EBPgamma,CEBPB,CEBPD,CEBPE,CEBPG,Mafb	CCAAT/enhancer binding protein beta,dimeric
M00237,M00235	285	5289	191	5288	6.14e-06	5.13e-05	Ahr,Arnt	AhR:Arnt	fixed core,aryl hydrocarbon receptor:Arnt heterodimers
M00007,M03994,M03995,M01204,M03984,M00746,M01172	408	5289	303	5288	2.65e-05	0.000215	Elf1,Elk1,Etv6,Sfpi1,Spib	ETV6,Elf-1,Elk-1,PU.1,SPI-B,SPI1,SPIB	Elk-1,dimeric,monomeric
M00264,M03933,M04052	63	5289	27	5288	8.85e-05	0.000698	Nfatc1,Zfp143	NFATC1,Staf,ZNF143	Se-Cys tRNA gene transcription activating factor,dimeric,monomeric
M03572,M00220,M04189,M04162,M04188,M00236,M00985,M04158,M04163,M04167,M04171	162	5289	102	5288	0.000112	0.00086	Arnt,Arntl,Bhlhe40,Bhlhe41,Hes7,Srebf1,Srebf2	ARNTL,Arnt,BHLHE40,BHLHE41,Bhlhe40,DEC1,HES7,SREBF2,SREBP-1,Srebf1,Stra13	AhR nuclear translocator homodimers,dimeric,sterol regulatory element-binding protein 1
M02273,M03568,M03790,M02110,M01724,M04622,M02764,M03892,M01722,M02009,M02111,M02783,M02787,M02791,M03542	83	5289	42	5288	0.000143	0.00107	Hnf4a,Nr1h4,Nr2c2,Nr2f1,Nr2f2,Nr4a1,Nr4a2,Nr6a1,Rara,Rarb,Rorb,Rxra,Thra,Vdr	COUP-TF1,FXR,GCNF,HNF4-alpha,NR1B1,NR1B2,NR4A2,Nr2f2,Nur77,RORbeta,RXRalpha,Rara,T3RALPHA,TR4,VDR:RXR-alpha	complex (half-site),half-site
M03825,M01058,M02010,M00250,M01067	23	5289	4	5288	0.000153	0.00111	Gfi1,Gfi1b	Gfi-1,Gfi1,Gfi1b	growth factor independence 1
M01967,M02028,M01108	121	5289	72	5288	0.000231	0.00164	Hoxa7,Pbx1	HOXA7,Pbx,Pbx1	Pbx consensus element (PCE); pbx binds to TGAT half site,complex of pbx with Nuclear factor pbx partner (NFPP) which is not a HOX protein class I
M02868,M00411,M00638,M00762,M01728,M02016,M00764,M02220,M01031,M00134,M03562,M02934,M02262,M00158,M00763,M03828,M04467	124	5289	75	5288	0.000281	0.00195	Hnf4a,Hnf4g,Nr2f1,Nr2f2,Nr2f6,Ppara,Ppard,Pparg,Rarg,Rxra,Zscan26	COUP, HNF-4, RAR,COUP-TF,EAR2,HNF-4,HNF-4alpha,HNF4,HNF4 direct repeat 1,HNF4A,HNF4alpha,HNF4alpha1,Hnf4a,PPAR,PPAR direct repeat 1,PPARgamma:RXR-alpha,RAR-gamma,Zfp187	Direct repeat 1,Hepatocyte nuclear factor 4,dimeric,hepatic nuclear factor 4
M00512,M00765,M04469,M01198,M01650,M01782,M04466,M04472,M04489,M04491,M04492,M04493	222	5289	156	5288	0.000325	0.0022	Hnf4a,Nr1h2,Nr2c2,Nr2e3,Nr2f1,Nr2f2,Pparg,Rxra,Rxrb,Rxrg	COUP direct repeat 1,HNF4A,NR2C2,NR2F1,PNR,PPARgamma:RXRalpha,RXR:LXR-beta,RXRA,RXRB,RXRG,Rxrb,TR4	(TR4)2 b.s,PPAR-gamma (peroxisome proliferator-activated receptor gamma),dimeric
M00063,M00062,M00453,M00699,M03875,M03916,M01279,M00772,M01066,M03865,M00258,M01881,M01882,M03793	17	5289	2	5288	0.000361	0.00237	Irf1,Irf2,Irf3,Irf4,Irf5,Irf6,Irf7,Irf8,Irf9,Prdm1	Blimp-1,ICSBP,IRF,IRF-1,IRF-2,IRF-3,IRF-5,IRF-7,ISGF-3,PRDM1	interferon regulatory factor 1,interferon regulatory factor 2,interferon regulatory factor 7,interferon-stimulated response element,monomeric or dimeric
M00104,M00106	101	5289	58	5288	0.000372	0.00237	Cux1	CDP CR1,CDP CR3+HD	cut-like homeodomain protein
M01370,M01335,M01336,M01328,M01406,M01327,M01369,M01424,M01454,M01418,M01458,M01323,M01367,M01353,M01396,M01356,M01409,M01412,M01432,M01320,M01417,M01363,M01471,M01477,M01441,M01489,M02944	77	5289	40	5288	0.000375	0.00237	Alx4,Hoxa4,Hoxa7,Hoxb4,Hoxb7,Hoxc4,Hoxc5,Hoxc6,Hoxd8,Isl2,Lhx1,Lhx3,Lhx5,Lhx9,Lmx1a,Lmx1b,Msx1,Nkx6-1,Nobox,Otp,Phox2b,Pou3f2,Prop1,Uncx,Vax2,Vsx1	Alx-4,Alx4,HOXA4,HOXA7,HOXB4,HOXB7,HOXC4,HOXC5,HOXC6,HOXD8,Isl2,Lhx3,Lhx5,Lhx9,Lim-1,Lmx-1,Msx-1,NKX6.1,OG-2,OTP,Octamer,PMX2B,Prop-1,Uncx-4.1,Vax-2,Vsx1,lmx1b
M01001,M01002	114	5289	70	5288	0.000664	0.0041	Deaf1	DEAF1
M01132,M00727,M01217,M03802,M02094,M01589,M02098,M01142,M01248,M01269	18	5289	3	5288	0.000738	0.00443	Esrrb,Esrrg,Nr0b1,Nr4a1,Nr4a2,Nr5a1,Nr5a2	DAX1,ERR2 (ESRRB),ERR3,LRH-1,LRH1,NUR77,NURR1,SF-1,SF1
M00466,M00797	22	5289	5	5288	0.000748	0.00443	Hif1a	HIF1	hypoxia induced factor,hypoxia-inducible factor 1
M01876,M01776,M00678,M01197,M00971,M02076,M01203,M02078,M02278,M00655,M01207,M00658,M01266,M01660,M02031	112	5289	69	5288	0.000788	0.00449	Elf1,Elf2,Elf4,Elf5,Elk1,Elk3,Elk4,Erg,Ets1,Ets2,Etv4,Etv6,Fli1,Gabpa,Gabpb1,Nr2c2,Sfpi1,Spib	ELF1,Elf5,Ets,GABPalpha,GABPbeta,PEA3,PU.1,SPI1,SPI1 (PU1),Spi-B,TR4,Tel-2,c-Ets-2	PU.1
M00187,M02881,M01009,M04209,M04205	98	5289	58	5288	0.000791	0.00449	Creb3l1,Creb3l2,Hes1,Max,Usf1,Usf2	CREB3L1,Creb3l2,HES1,Max,USF	dimeric,upstream stimulating factor
M00144	2841	5289	2678	5288	0.000835	0.00465	Pax5	Pax-5	B-cell-specific activating protein
M00056	5115	5289	5053	5288	0.00121	0.00661	Nfia,Nfib,Nfic,Nfix	myogenin / NF-1	myogenin / nuclear factor 1 or related factors
M00124,M02878,M00998,M01357,M02922	45	5289	20	5288	0.00128	0.00686	Lef1,Pbx1,Pbx2,Pbx3,Tcf7l2	Lef1,Pbx,Pbx-1b,Pbx1,Tcf7l2	homeo domain factor Pbx-1
M01341,M01481,M01332,M01446,M01365,M00424,M00099	46	5289	21	5288	0.00149	0.00784	Barhl1,Barhl2,En1,Hmx1,Msx3,Nkx6-1,Prrx2	Barhl-1,Barhl2,En-1,HMX1,Msx-3,Nkx6-1,S8	NKX6-1,S8
M00225,M00224	55	5289	28	5288	0.00195	0.0101	Stat1,Stat3	STAT1,STAT3	signal transducer and activator of transcription 1,signal transducer and activator of transcription 3
M04093,M00135,M01368,M00342,M00210,M00464,M00248,M01476,M00161,M04083	14	5289	2	5288	0.00208	0.0105	Pou2f1,Pou2f2,Pou2f3,Pou3f2,Pou3f4	OCT-x,Oct-1,Oct-2,POU2F3,POU3F2,POU3F4,Pou2f2	Octamer binding factor 1,Octamer binding site,POU2F2,monomeric,octamer factor 1,octamer-binding factor 1
M01394,M00416,M01232,M04289,M04295,M04388,M04424	60	5289	32	5288	0.00222	0.0111	Alx1,Barhl1,Barhl2,Hoxa7,Lhx6,Pdx1,Satb1	(SATB1)2,BARHL2,Barhl1,Cart-1,HOXA7,LHX6,PDX1	Cart-1 (cartilage homeoprotein 1),Consensus SATB1 Binding Sequence,dimeric
M02933,M01253	209	5289	155	5288	0.00233	0.0114	Cnot3,Zbtb14	CNOT3,Zfp161
M00096,M04062,M04066	130	5289	88	5288	0.00246	0.0116	Pax3,Pax7,Pbx1	PAX3,PAX7,Pbx-1	Pbx-1,dimeric
M01337,M01321,M01487,M01443,M01338,M01460,M01402,M01397,M01392,M01319,M01439,M01486,M01326,M01340,M01400,M01013,M01388,M01442,M01468,M01438,M01452,M04400	130	5289	88	5288	0.00246	0.0116	Barx1,Bsx,Dlx1,Dlx2,Dlx3,Dlx4,Dlx5,Gsx2,Hoxa1,Hoxa2,Hoxa3,Hoxa5,Hoxa6,Hoxb5,Hoxb6,Hoxc8,Hoxd3,Meox1,Meox2,Pdx1,Vax1	Barx1,Bsx,Dlx-1,Dlx-2,Dlx7,GSH2,HOXA1,HOXA3,HOXA5,HOXA6,HOXB6,HOXC-8,HOXD3,HoxA2,HoxB5,IPF1,MEOX2,Mox1,Vax-1,dlx3,dlx5,ipf1	dimeric
M01588,M01113,M02773,M01874,M03553	134	5289	95	5288	0.00551	0.0257	CACCC-bsD,Klf1,Klf3,Klf4,Klf7	CACD,EKLF,GKLF (KLF4),KLF3,Klf7
M00975,M03917,M03918	29	5289	12	5288	0.00569	0.0261	Rfx1,Rfx2,Rfx3,Rfx4,Rfx5,Rfxank,Rfxap,Scrt1,Scrt2	RFX,SCRT1,SCRT2	monomeric
M02894,M00281,M04103,M04097,M01109,M02892,M04053,M04095,M04101,M04102,M04105	10	5289	1	5288	0.00584	0.0263	Nfatc1,Rfx1,Rfx2,Rfx3,Rfx5,Rfx7	NFATC1,RFX1,RFX2,RFX3,RFX5,Rfx2,Rfx3,Rfxdc2,SZF1-1	X-box binding protein RFX1,dimeric
M00223,M01595,M01212,M01209,M02117,M01823,M00457,M02085,M01260	59	5289	35	5288	0.00838	0.0372	Bcl6,Il18,Stat1,Stat2,Stat3,Stat4,Stat5a,Stat5b,Stat6	Bcl-6,GAF,STAT,STAT1,STAT1:STAT1,STAT3,STAT4,STAT5A (homodimer)	signal transducer and activator of transcription 3,signal transducer and activator of transcription 5a,signal transducers and activators of transcription
M01413,M01315,M02869,M01000	86	5289	57	5288	0.00908	0.0397	Aire,Hmx2,Hmx3,Hoxa3	AIRE,Hoxa3,Nkx5-1,Nkx5-2
M01703,M01702,M01704	83	5289	55	5288	0.0102	0.0439	Gli1,Gli2,Gli3	GLI1,Gli2,gli3
M02019,M03794,M00805,M03858,M02033,M04633,M03857	84	5289	56	5288	0.0107	0.0454	Lef1,Tcf7,Tcf7l1,Tcf7l2	LEF-1,LEF1,TCF-1,TCF-3,TCF-4	including
M00002,M00804,M03566,M00005,M00929	11	5289	2	5288	0.0112	0.0468	Myf6,Myod1,Myog,Snai1,Tcf3,Tfap4	AP-4,E2A,E47,MyoD,SNA	E47,activator protein 4
M01281,M01883,M01004,M01718,M01886,M02265,M03555	343	5289	287	5288	0.012	0.0487	Ikzf2,Irf4,Nfatc1,Nfatc2,Nfatc3	Helios A,IRF-4,NF-AT1,NF-AT2,NF-AT4,NFAT1,NFATC2
M00216,M00252,M00471,M02814,M02897	46	5289	26	5288	0.012	0.0487	Six6,Tbp	Six6,TATA,TBP,Tbp	Retroviral TATA box,TATA binding protein,cellular and viral TATA box elements
M00474,M00291,M00292,M00477,M01261,M02749,M00476,M00290,M02750,M02752,M02753	39	5289	21	5288	0.0135	0.054	Foxa1,Foxa2,Foxc1,Foxd1,Foxf2,Foxj1,Foxk1,Foxl1,Foxo1,Foxo3,Foxo4	FOXJ1,FOXO1,FOXO3,FOXO4,Foxk1,Foxl1,Freac-2,Freac-3,Freac-4,HNF3-beta,HNF3A	FOXA1,Fork head RElated ACtivator-2,Fork head RElated ACtivator-3,Fork head RElated ACtivator-4,fork head box O1,fork head box O3,fork head box O4
M03829,M02112	14	5289	4	5288	0.0154	0.0607	Onecut1,Onecut2	HNF-6,OC-2
M01399,M01391,M01470,M01236,M02735,M01408,M01431,M00510,M01316,M01360,M04626,M01473,M00436,M02271,M01971,M01255,M01465,M00145,M00489,M01354,M01469,M04086	61	5289	39	5288	0.0172	0.0664	Arid3a,Barx2,Dbx2,Hlx,Hoxa5,Lhx3,Nkx6-1,Nkx6-2,Nkx6-3,Pax6,Pdx1,Pou1f1,Pou2f1,Pou3f1,Pou3f2,Pou3f4,Pou4f2,Pou4f3,Prop1	Barx-2,Brn-2,Brn-3c,Brn-4,DRI1,Dbx2,HOXA5,Hlx,IPF1,LHX3b,Lhx3a,NKX6.1,Nkx6-2,Nkx6-3,Oct-1,Oct-6,POU4F2,Pit-1,Prop-1,ipf1,pax6	HB24,LIM homeobox transcription factor 3,NK related homeobox factor 6-2,POU factor Brn-2,POU2F1,POU3F1,TAAT motif is included 2-5 times in a sequence,homeobox transcription factor Pdx-1,monomeric
M02266,M00132,M03872,M00206,M02162,M02013,M03826,M00790,M01011,M04336,M04337,M04338	111	5289	81	5288	0.0173	0.0664	Hnf1a,Hnf1b	HNF-1,HNF-1A,HNF-1beta,HNF1,HNF1A,HNF1B	Hepatic nuclear factor 1,dimeric,hepatic nuclear factor 1
M01241	960	5289	877	5288	0.0178	0.0674	Gtf2ird1	BEN
M00953,M00956,M00954,M00955,M00957	10	5289	2	5288	0.0192	0.071	Ar,Nr3c1,Pgr	AR,GR,PR	androgen reseptor,high affinity binding site for glucocorticoid receptor,high affinity binding sites for androgen receptor,high affinity binding sites for progesterone receptor,progesterone receptor
M00172,M03866,M00174,M03538,M03552,M03815,M03551,M00188,M00173,M02263,M00199,M00801,M00983	8	5289	1	5288	0.0195	0.071	Atf1,Atf2,Atf3,Atf4,Atf7,Bach1,Bach2,Creb1,Crem,Fos,Jun,Junb,Jund,Maf,Mafb,Maff,Mafg,Mafk,Nfe2,Nfe2l1,Nfe2l2,Nfe2l3	AP-1,CREB,JunB,JunD,MAF,NFE2L2,c-Fos,c-Fos:c-Jun	AP-1 binding site,activator protein 1
M00930,M00795,M03561,M03836,M00138,M02113,M00195,M00162,M03837	8	5289	1	5288	0.0195	0.071	Pou2af1,Pou2f1,Pou2f2,Pou2f3,Pou3f1,Pou3f2,Pou3f3,Pou3f4,Pou4f1,Pou5f1	OCA-B,Oct-1,Oct3,Octamer,POU2F1,oct-2	octamer factor 1,octamer-binding factor 1
M02779,M02780,M04047	35	5289	19	5288	0.0199	0.0714	Myb,Mybl1,Mybl2	MYBL2,Mybl1,c-Myb	dimeric
M00481,M01201,M02219,M00192,M00447,M00205,M01996,M04453,M04476,M04477	82	5289	57	5288	0.0201	0.0714	Ar,Nr3c1,Nr3c2	AR,GR,NR3C1,NR3C2	Androgen receptor,Glucocorticoid response element,androgen receptor,dimeric,glucocorticoid receptor
M00647,M00766,M03809,M03795,M02021,M00965	154	5289	120	5288	0.0217	0.0755	Nr1h2,Nr1h3,Nr1h4,Nr1i2,Nr1i3,Nr2f1,Nr2f2,Rara,Rarb,Rarg,Rxra,Rxrb	CAR, COUP, PXR, RAR,LXR,LXR direct repeat 4,LXR-beta_RXR-alpha,LXR; FXR,LXRbeta:RXRalpha	direct repeat 4
M02000,M01841,M02093,M01171,M00979,M02748,M04459,M04464	36	5289	20	5288	0.0218	0.0755	Bcl6,Esrra,Esrrb,Esrrg,Pax6	BCL6,ERR1,ERR3,ESRRB,Esrra,Pax-6	monomeric
M00325,M01256,M00256,M01028	146	5289	113	5288	0.0221	0.0756	Rest	NRSE,NRSF,REST	neuron-restrictive silencer factor,NRSF,neural-restrictive-silencer-element,neuron-restrictive silencer factor
M00133,M01036,M02272,M04458,M04460,M04483,M04485,M04487,M04501	379	5289	328	5288	0.0259	0.0876	Esrra,Esrrg,Nr2f1,Nr2f2,Pou3f1,Rara,Rarg,Rora,Rxra,Trp53	COUPTF,ESRRA,ESRRG,RARA,RARG,RORA,RXR:RAR,Trp53,Tst-1	POU-factor Tst-1/Oct-6,dimeric
M00621,M01868,M00201,M00109	23	5289	11	5288	0.0286	0.0956	Cebpa,Cebpb,Cebpd,Cebpe	C/EBP,C/EBPbeta,C/EBPdelta,CEBPepsilon	C/EBP binding site,CCAAT/enhancer binding protein beta
M00222,M00974,M00733,M01888,M00701	5	5289	0	5288	0.0312	0.103	Hand1,Smad1,Smad2,Smad3,Smad4,Smad5,Smad6,Smad7,Smad9,Tcf3	Hand1:E47,SMAD,SMAD3,SMAD4,Smad3	Hand1:E47 heterodimer
M00406,M00941,M00006,M01301,M02024	14	5289	5	5288	0.0317	0.103	Mef2a,Mef2c,Mef2d	MEF-2,MEF2A,mef2A	Mef2a b.s,myocyte enhancer factor,myogenic enhancer factor 2
M01415,M04425,M01162,M04381,M04410,M00241,M00640,M00437,M01654,M04283,M04322,M04330,M04407,M04435	54	5289	36	5288	0.0357	0.115	Alx1,Arid3a,Gbx1,Hesx1,Hoxa4,Isx,Msx2,Msx3,Nkx2-5,Nobox,Pdx1,Rax,Shox2,Vsx2	Alx1,CHX10,DRI1,GBX1,HESX1,HOXA4,ISX,MSX2,Msx3,Nkx2-5,OG-2,PDX1,RAX,Shox2	tinman homolog,DRI1 b.s,homeo domain factor Nkx-2.5/Csx,monomeric
M01969	445	5289	394	5288	0.0362	0.116	Foxo1	FOXO1
M00460,M00992,M01298,M03882,M04019,M04051	68	5289	48	5288	0.0379	0.118	Foxp3,Irf7,Mecp2,Nfatc1,Relb,Stat5a	FOXP3,IRF7,MECP2,NFATC1,RelB:p50,STAT5A (homotetramer)	MECP2 b.s,dimeric,trimeric
M00528,M00242	75	5289	54	5288	0.0381	0.118	Ppara,Pparg	PPAR,PPARalpha:RXRalpha	PPAR (peroxisome proliferator-activated receptor gamma),PPAR:RXR heterodimers
M00405,M00403	12	5289	4	5288	0.0383	0.118	Mef2a	MEF-2,aMEF-2	myocyte enhancer factor
M03827,M01216,M01137,M00724,M02014,M00472	19	5289	9	5288	0.0434	0.133	Foxa1,Foxa2,Foxg1,Foxo1,Foxo3,Foxo4	FOXO1,FOXO3A,FOXO4,HNF-3alpha,HNF-3beta,HNF3alpha	fork head box O4
M02270,M04265,M04259,M01968,M03823,M04231,M04244,M04253,M04272	32	5289	19	5288	0.0456	0.137	Foxb1,Foxg1,Foxi1,Foxl1,Foxo1,Foxo3,Foxo6	FOXB1,FOXI1,FOXL1,FOXO1,FOXO1A,FOXO3,FOXO6,Foxg1	IRE alone shows weaker binding,monomeric
M03848,M01308,M03888,M00410,M01272,M02795,M02804,M03847,M03849,M03886	351	5289	308	5288	0.0458	0.137	Sox11,Sox15,Sox18,Sox2,Sox30,Sox4,Sox6,Sox9	SOX2,SOX9,Sox11,Sox15,Sox18,Sox2,Sox30,Sox4,Sox6	SOX (SRY-related HMG box)
M01211,M00459,M00777,M01666,M01890	62	5289	44	5288	0.0484	0.143	Parp1,Stat1,Stat2,Stat3,Stat4,Stat5a,Stat5b,Stat6	PARP,STAT,STAT4,STAT5A,STAT5B (homodimer)	signal transducer and activator of transcription 5b
M01111,M01112	24	5289	13	5288	0.0492	0.144	Rbpj	RBP-Jkappa
M00340,M00339,M00531,M00771	103	5289	80	5288	0.0505	0.146	Elf1,Elf2,Elk1,Elk4,Erf,Erg,Ets1,Ets2,Fli1	Ets,c-Ets,c-Ets-1,nerf	c-ETS-1 binding site,c-Ets-2 binding sites,new ets-related factor 1a
M01342,M00127,M02757,M00057,M02958	8	5289	2	5288	0.0546	0.157	COMP1,Cux1,Gata1,Gata6	CDP,COMP1,Cux1,GATA-1,GATA-6	COMP1,GATA-binding factor 1
M01796,M01747,M01798	6	5289	1	5288	0.0625	0.174	Bdp1,Brf1,Polr3a	BDP1,BRF-1,RPC155
M00972,M04015,M04020,M04021	4	5289	0	5288	0.0625	0.174	Irf1,Irf2,Irf3,Irf4,Irf5,Irf7,Irf8,Irf9	IRF,IRF4,IRF8,IRF9	dimeric,trimeric
M02846,M02847,M00332,M03959,M04516,M03926,M03962,M04517,M04519	4	5289	0	5288	0.0625	0.174	E2f1,E2f2,E2f3,E2f4,Foxn1	E2F-2,E2F-3,E2F1,E2F2,E2F3,E2F4,Whn,ZBED1	dimeric,winged-helix factor nude
M01317,M04342,M04358,M04364,M01430,M02873	90	5289	70	5288	0.0651	0.179	Hoxa13,Hoxc13,Hoxd13,Irf5	HOXA13,HOXC13,HOXD13,IRF-5	monomeric
M03843,M02015,M00809,M00130,M04236,M00742,M02827	23	5289	13	5288	0.066	0.18	Foxa3,Foxc2,Foxd3,Foxf1,Foxf2,Foxh1,Foxj1,Pou4f1,Zfp105	FOX factors,FOXC2,FOXD3,HFH4 (FOXJ1),HNF-3gamma,POU4F1,Zfp105	dimeric,fork head box D3
M01299,M04252,M04271,M00646,M04273	15	5289	7	5288	0.0668	0.18	Foxg1,Foxj3,Foxk1,Hnf1b,Mecp2	FOXK1,Foxg1,Foxj3,LF-A1,MECP2	MECP2 b.s,putatively multimeric
M02096,M01234,M01127,M04616	28	5289	17	5288	0.0672	0.18	Isl1,Pdx1	IPF1,ipf1,islet1	A1
M01117,M03838,M02097,M01230,M01735,M04623	7	5289	2	5288	0.0898	0.238	Lhx3,Otx1,Otx2,Pitx3	LHX3,OTX,Otx1,Otx2,PITX3,ZNF333
M00034,M01651,M03558,M01652,M01655,M01656,M04499,M04502,M04503	166	5289	142	5288	0.0921	0.242	Trp53,Trp63,Trp73	P53,P73,TP63,Trp53,Trp73,p53,p63	dimeric,tumor suppressor p53
M03870,M03869,M00490,M01267,M02095,M02280,M02876,M02937,M04213,M04222	74	5289	58	5288	0.0946	0.246	Bach2,Fos,Fosl1,Fosl2,Jdp2,Jun,Nfe2,Zfp691	AP1,Bach2,Fra-1,Fra-2,JDP2,Jundm2,NFE2,Zfp691	BTB and CNC homolog 2,dimeric
M01149,M01148,M01150,M01146,M01147,M01151,M02784	35	5289	24	5288	0.0958	0.247	Dmrt1,Dmrt2,Dmrt3,Dmrta1,Dmrta2,Dmrtc2,Osr1	DMRT1,DMRT2,DMRT3,DMRT4,DMRT5,DMRT7,Osr1
M03830,M03796,M03816,M01598	24	5289	15	5288	0.0995	0.255	Maf,Mafa,Mafb,Zbed6	MafA,MafB,ZBED6,c-MAF
M01347,M01384,M03099,M03100	78	5289	62	5288	0.101	0.256	Rhox11	Rhox11
M00539,M04208,M00538,M00251,M04572	20	5289	12	5288	0.107	0.269	Arnt,Creb3l1,Creb3l2,Xbp1	Arnt,CREB3L1,Creb3l2,HTF (XBP1),XBP-1	AhR nuclear translocator homodimers,X-box-binding protein 1,dimeric
M00189,M01199,M03811,M03876,M00915,M02786,M00470	492	5289	455	5288	0.111	0.277	Plagl1,Tfap2a,Tfap2b,Tfap2c,Trim28,Zbtb33	AP-2,AP-2gamma,Kaiso,Plagl1,RNF96	activator protein 2
M00695	324	5289	294	5288	0.115	0.284	ETF	ETF
M01467,M04298,M01449,M01404,M01834,M03873,M01659	77	5289	62	5288	0.116	0.284	Cdx2,Hoxa10,Hoxb13,Hoxd13,Hoxd9	CDX2,Cdx-2,HOXA10,HOXB13,HOXD13,Hoxd9	monomeric
M00999,M00023,M01075,M00380	3	5289	0	5288	0.125	0.298	Aire,Hoxa5,Pax4,Zbtb16	AIRE,HOXA5 (Hox-1.3),PLZF,Pax-4	HOXA5 (Hox-1.3),Pax-4 binding sites
M02767,M02771,M02768,M02769,M02770	3	5289	0	5288	0.125	0.298	Irf3,Irf4,Irf5,Irf6,Irf9	IRF-3,IRF-5,IRF-6,IRF-9,Irf4
M03835,M00821,M00284,M02104	3	5289	0	5288	0.125	0.298	Mafg,Nfe2,Nfe2l1,Nfe2l2	NF-E2,Nrf-2,Nrf2,TCF11:MafG	TCF11:MafG heterodimers,heterodimer containing Nrf2
M03893,M01714,M02744,M01873,M01303,M02036,M00982,M02810	73	5289	60	5288	0.148	0.35	Egr1,Egr2,Egr3,Egr4,Klf15,Sp1,Sp4,Wt1	Egr-1,Egr1,KLF15,KROX,SP1,Sp4,WT1	Sp1 b.s
M01457,M01383,M01352,M00485,M03941	464	5289	435	5288	0.165	0.387	Nkx2-2,Nkx2-3,Nkx2-9,Nkx3-1,Zfp784	Nkx2-2,Nkx2-3,Nkx2-9,Nkx3A,ZNF784	NK2 class homeobox factor 2,monomeric
M00651,M00793,M02044,M01035,M01744,M00285,M01123,M01695	7	5289	3	5288	0.172	0.4	NF-muE1,Nanog,Nfe2l1,Yy1,Zfp42	NF-muE1,Nanog,REX1,TCF11,YY1	TCF11/KCR-F1/Nrf1 homodimers
M00407,M00026,M00233,M00231,M00232,M04022,M04023,M04024	12	5289	7	5288	0.18	0.415	Mef2a,Mef2b,Mef2d	MEF-2,MEF2A,MEF2B,MEF2D,RSRFC4	C4,dimeric,myogenic MADS factor MEF-2,related to serum response factor
M00129,M00289,M00294,M00293,M01599,M03573	18	5289	12	5288	0.181	0.415	Foxf1,Foxi1,Foxl1,Foxp3,Foxq1	FKHL5,FOXP3,Freac-7,HFH1 (FOXQ1),HFH3 (FOXI1),HFH8 (FOXF1A)	Fork head RElated ACtivator-7,HFH-3 (HNF3/fork head homolog 3),HNF-3/Fkh Homolog 1,HNF-3/Fkh Homolog-8,forkhead box P3
M01661,M02912,M02762,M02802	35	5289	27	5288	0.187	0.424	Hbp1,Sox1,Sox8	Hbp1,Sox1,Sox8,hbp1
M00351,M02774,M02817,M00632,M04005,M04006	19	5289	13	5288	0.188	0.424	Gata3,Gata4,Lef1,Tcf7,Tcf7l1	GATA-3,GATA-4,LEF-1,TCF7L1,Tcf7	GATA-binding factor 3,monomeric
M01047,M02820,M03839,M04156,M01045,M02822,M04150,M00800,M02924,M02821,M02819	102	5289	89	5288	0.191	0.426	Pax2,Tfap2a,Tfap2b,Tfap2c,Tfap2e	AP-2,AP-2alphaA,Pax-2,TFAP2B,Tcfap2a,Tcfap2b,Tcfap2c,Tcfap2e,Tfap2a	dimeric
M00672,M04251,M04248,M00478,M00802,M02760	13	5289	8	5288	0.192	0.426	Cdc5l,Foxj2,Foxj3,Pou1f1,Tef,Zscan4f	Cdc5,FOXJ2,FOXJ3,Gm397,Pit-1,TEF	cell division control protein 5,dimeric
M02813,M00465,M02798,M02803,M02908	8	5289	4	5288	0.194	0.427	Pou6f1,Sox14,Sox21,Sox30,Sry	POU6F1,Sox14,Sox21,Sox30,Sry
M01043,M00433,M02108,M00432	106	5289	94	5288	0.217	0.474	Hmx3,Nkx2-1,Nkx2-5	Hmx3 (Nkx5-1),Nkx-2.5,Nkx2-5,TTF1 (Nkx2-1)	TITF1 (thyroid transcription factor 1),CSX,H6 homeobox 3,TTF-1
M00750,M01734,M03556,M00935,M00053,M00302	92	5289	81	5288	0.222	0.481	Hmga1,Hmga2,Nfat5,Nfatc1,Nfatc2,Nfatc3,Nfatc4,Rel	HMGIY,NF-AT,NF-AT5,NFAT3,c-Rel	Nuclear factor of activated T-cells,c-Rel
M03574,M03824,M02758	35	5289	28	5288	0.225	0.484	Gcm1,Gcm2	GCMa,GCMb
M00420,M00421	79	5289	69	5288	0.229	0.489	Hoxa9,Meis1	MEIS1A:HOXA9,MEIS1B:HOXA9	Meis-1a:HOXA9 heterodimeric binding,Meis-1b:HOXA9 heterodimeric binding
M00707	72	5289	63	5288	0.245	0.5	Gtf2a2	TFIIA
M00078,M00081,M00082	2	5289	0	5288	0.25	0.5	Mecom	Evi-1	ectopic viral integration site 1 encoded factor
M00186,M00215,M00152,M00810,M01304,M00922,M01007,M01257,M04025	2	5289	0	5288	0.25	0.5	Srf	SRF	SRF b.s,dimeric,serum response factor
M00350,M00349,M00346,M00348,M00128,M00347,M01797,M01591,M02756,M02860	2	5289	0	5288	0.25	0.5	Gata1,Gata2,Gata3,Gata5,Sirt6,Tal1	GATA-1,GATA-2,GATA-3,GATA-5,Gata5,SIRT6,Tal-1 (Scl)	GATA-binding factor 1,GATA-binding factor 2,GATA-binding factor 3
M00767,M00631	2	5289	0	5288	0.25	0.5	Nr1h4,Rxra	FXR inverted repeat 1,FXR/RXR-alpha
M01070,M04215,M03883,M02775,M02776,M04216,M04221	2	5289	0	5288	0.25	0.5	Maf,Mafb,Maff,Mafg,Mafk,Rest	MAFF,MAFG,MafB,MafK,Mafb,REST,c-Maf	dimeric
M01447,M00623,M01403,M01445,M01463,M01381,M01366,M01387,M01436,M01480,M01719,M02919,M03066,M03067,M03068	2	5289	0	5288	0.25	0.5	Crx,DOBOX5,Dmbx1,Hnf1a,Obox5,Obox6,Otx1,Otx2,Pitx2,Rax	Crx,Dobox5,OTX2,Obox5,Obox6,Otx1,Otx2,Otx3,PITX2,Tcf1
M01482,M01312,M01322,M01372,M01414,M01350,M02782	2	5289	0	5288	0.25	0.5	Nkx2-1,Nkx2-2,Nkx2-4,Nkx2-5,Nkx2-6,Nkx3-1,Nkx3-2	NKX25,NKX2B,NKX3A,Nkx2-4,Nkx2-6,Nkx3-2,TFF-1	Nkx2-1
M02931,M04238,M04233,M04240,M00423,M02736	2	5289	0	5288	0.25	0.5	Arid5a,Foxc1,Foxd2,Foxd3,Foxj2,Zfp105	Arid5a,FOXC1,FOXD2,FOXD3,FOXJ2,Zfp105	dimeric,fork head box J 2
M00517,M02022,M00924,M00115,M00037,M00495	21	5289	16	5288	0.256	0.505	Bach1,Creb1,Fos,Fosb,Fosl1,Fosl2,Jun,Junb,Jund,Mafk,Nfe2	AP-1,Bach1,MafK,NF-E2,Tax/CREB	BTB and CNC homolog 1,NF-E2 p45,Tax/CREB complex
M03563,M00052,M00774,M00194,M01224,M00208,M03557,M03545,M00054,M01223	21	5289	16	5288	0.256	0.505	NFKB1,Nfkb1,Nfkb2,Rel,Rela	NF-kappaB,NF-kappaB (p65),P50,P50:P50,P50:RELA-P65,RelA-p65,c-Rel	NF-kappaB,NF-kappaB (p65),NF-kappaB binding site,NF-kappaB1
M00671,M01284,M00978,M01014,M01022,M02816,M03539	49	5289	42	5288	0.264	0.517	Ctnnb1,Lef1,Sox10,Sox11,Sox13,Sox15,Sox18,Sox2,Sox4,Sox5,Sox6,Sox8,Sox9,Sry,Tcf7,Tcf7l1,Tcf7l2	TCF1,LEF1,SOX,SOX9,TCF-4,Tcf3,beta-catenin
M01333,M01478,M02859	23	5289	18	5288	0.266	0.517	Cphx1,Gata3,Hdx	Cphx,Gata3,Hdx
M02115,M04420,M04422,M01294,M04114,M04280,M04282,M04284,M04286,M04308,M04380	37	5289	31	5288	0.272	0.525	Alx1,Alx3,Arx,Gmeb2,Isx,Otx1,Otx2,Prop1,Prrxl1,Prxx2	(Prop-1)2,ALX3,ARX,Alx1,Arx,DRGX,GMEB2,ISX,OTX2,Otx1,Prx2	Prop-1 binding site,dimer of dimers,dimeric
M03806,M04617,M04619,M02267,M04151,M04153	69	5289	62	5288	0.3	0.576	Ebf1,Mtf1,Tfap2b,Tfap2c,Zbtb7a,Zbtb7c	EBF1,LRF,MTF-1,TFAP2B,TFAP2C,ZBTB7C	dimeric
M02246,M01247,M01125,M01594,M01590,M01124	9	5289	6	5288	0.304	0.577	Nanog,Pou5f1,Smad1,Sox2,Tcf7l1	Nanog,Oct-4 (POU5F1),SMAD1,Sox2,TCF-3	in silico predicted,Sox2-Oct4 joint motif
M00622	214	5289	203	5288	0.31	0.577	Cebpg	C/EBPgamma
M01344,M02959,M04401	3	5289	1	5288	0.313	0.577	Cux1,Meox2	CDP,Cux1,MEOX2	dimeric
M01379,M01425,M01456,M02815	3	5289	1	5288	0.313	0.577	Hmbox1,Hnf1a,Hnf1b	HNF-1alpha,HNF-1beta,Hmbox1,Tcf1
M02889,M00991,M02830,M04090,M04313,M04315,M04323	3	5289	1	5288	0.313	0.577	Cdx1,Cdx2,Emx1,Emx2,Gbx2,Osr2,Pou6f2,Zscan26	Cdx,EMX1,EMX2,GBX2,Osr2,POU6F2,Zfp187	dimeric
M02891,M03821,M02887	3	5289	1	5288	0.313	0.577	Esr2,Nr2f2,Rara	ER-beta,Nr2f2,Rara
M00240,M00747,M01884	38	5289	33	5288	0.317	0.581	Irf1,Irf7,Nkx2-5	IRF-1,IRF-7,Nkx2-5	tinman homolog,homeo domain factor Nkx-2.5/Csx
M00136,M00744,M04071,M04089,M04092,M04565	12	5289	9	5288	0.332	0.604	Pou1f1,Pou2f1,Pou2f2,Sox1	Oct-1,POU1F1,POU2F1,POU5F1B,Pou2f2,Sox1	dimeric,monomeric,octamer factor 1
M00131,M00791,M00422,M01012,M04230	5	5289	3	5288	0.363	0.656	Foxa1,Foxa2,Foxa3,Foxb1,Foxj2	FOXB1,FOXJ2,HNF3,HNF3beta	Hepatocyte Nuclear Factor 3beta,dimeric,fork head box J 2
M00641,M01300,M01023,M01244,M02017,M02824,M02915,M04009	40	5289	36	5288	0.365	0.656	Hmga2,Hsf1,Hsf2,Spdef,Zbtb12	HMGA2,HSF,HSF1,HSF2,Spdef,Zbtb12	HMGA2 binding site,Heat shock transcription factor 2,trimeric
M00249,M02880,M04389,M04397	81	5289	76	5288	0.375	0.67	Cebpa,Ddit3,Lhx6,Lhx8,Mafk	CHOP:C/EBPalpha,LHX6,Lhx8,Mafk	dimeric,heterodimers of CHOP and C/EBPalpha
M04177,M03575,M02100,M00644,M00184,M01287,M01808,M02101,M02781,M02823,M03831	7	5289	5	5288	0.387	0.687	Mesp1,Mycn,Myf6,Myod1,Myog,Neurod1,Nhlh2,Tcf3,Ubp1	HEN2,LBP-1,MESP1,MRF4,MyoD,NMYC,Neuro D,Tcfe2a,myogenin	MYCN b.s,dimeric,myoblast determining factor
M02743,M02742	9	5289	7	5288	0.402	0.709	E2f2,E2f3	E2F-2,E2F-3
M00157,M01138,M03884	11	5289	9	5288	0.412	0.722	Nr1d1,Rora	RORalpha,RORalpha2,Rev-ErbAaLPHA	RAR-related orphan receptor alpha2
M04594,M02940,M02941,M02939	13	5289	11	5288	0.42	0.732	Zic1,Zic2,Zic3	Zic1,Zic2,Zic3
M00463,M01324,M03842,M03090	26	5289	24	5288	0.444	0.759	Pou3f1,Pou3f2,Pou3f3	BRN1,POU3F1,POU3F2,Pou3f3	Octamer
M00088,M01003,M00086,M00087,M02832	107	5289	104	5288	0.446	0.759	Ikzf1,Ikzf2,Zfp410	Helios A,Ik-1,Ik-2,Ik-3,Zfp410	Ikaros 1,Ikaros 2,Ikaros 3
M00071,M03565,M00693,M00993,M04174,M03877,M00712,M00973,M02018,M03804,M03846	1	5289	0	5288	0.5	0.759	Ascl1,Id4,Myf5,Myf6,Myod1,Myog,Smad5,Snai2,Tal1,Tcf12,Tcf3,Tcf4	E12,E2A,E47,HTF4,ID4,MASH-1,SMAD5,Tal-1,myogenin,slug	E47,dimeric
M00413,M00412,M00073	1	5289	0	5288	0.5	0.759	Zeb1	AREB6,deltaEF1	AREB6 (Atp1a1 regulatory element binding factor 6),deltaEF1
M01484,M01826,M01343,M01428,M01364,M01450,M01466,M03064,M03065	1	5289	0	5288	0.5	0.759	Gsc,Obox1,Obox2,Obox3,Pitx1,Pitx3	Gsc,Obox1,Obox2,Obox3,PITX1,Pitx1,Pitx3
M02088,M00277,M04159,M01860,M01716,M00414,M00927,M03880,M01288,M02737	1	5289	0	5288	0.5	0.759	Ascl2,Atoh1,Lmo2,Myf5,Neurod1,Tcf3,Tfap4,Zeb1	AP-4,AREB6,Ascl2,E2A,Lmo2 complex,MATH1,Myf-5,NeuroD	E2A proteins, and GATA-1, half-site 1,AREB6 (Atp1a1 regulatory element binding factor 6),E47:MATH1,complex of Lmo2 bound to Tal-1,dimeric
M02778,M04507,M00650	1	5289	0	5288	0.5	0.759	Mtf1	MTF-1	monomeric
M02851,M01019,M03889,M01044	1	5289	0	5288	0.5	0.759	Eomes,Tbx2,Tbx5	Eomes,TBX2,Tbx5
M02864,M03942	1	5289	0	5288	0.5	0.759	Zscan4f	Gm397,ZSCAN4	monomeric
M03822	1	5289	0	5288	0.5	0.759	Foxh1	FoxH1
M03909,M03810,M04457,M04461,M04463,M04482	1	5289	0	5288	0.5	0.759	Esrra,Esrrg,Hinfp,Nr1i2,Rara,Rxra	ESRRA,ESRRG,Esrra,HINFP,RARA,RXR:PXR	Dimer,dimeric
M04143,M02849,M04142,M04513	1	5289	0	5288	0.5	0.759	Ehf,Tead1,Tead3	Ehf,TEAD1,TEAD3,ZNF713	dimeric,monomeric
M04182,M04161,M04164,M04185	1	5289	0	5288	0.5	0.759	Bhlha15,Bhlhe22,Neurod2,Olig1	BHLHA15,BHLHE22,NEUROD2,OLIG1	dimeric
M00526,M03543,M02852,M01725,M00156,M03788	2	5289	1	5288	0.5	0.759	Esrra,Nr1i3,Nr2c2,Nr2f2,Nr6a1,Rora,Rxra	CAR_RXR (Dimer),COUP-TF2,Esrra,GCNF,RORalpha1,TR4	GCNF (germ cell nuclear factor),RAR-related orphan receptor alpha1
M02740,M01185,M03894	2	5289	1	5288	0.5	0.759	Bcl6,Bcl6b	BCL6,BCL6B,Bcl6b	monomeric
M01420,M02807,M02928,M03950,M04331,M04406,M04449	3	5289	2	5288	0.5	0.759	Cux1,Hesx1,Msx2,Sox7,Tlx2,Zbtb12	CDP,HESX1,MSX2,Ncx,Sox7,VENTX,Zbtb12	dimeric
M02938,M00634,M01858,M00446,M00665,M01778,M01973,M03903,M03904,M03930,M03931,M04266	3	5289	2	5288	0.5	0.759	Foxo6,Gcm1,Gcm2,Glis1,Glis2,Plag1,Sp3,Spz1,Tfap2b,Zfp740,Zic1,Zic3	AP-2beta,FOXO6,GCM,GLIS1,GLIS2,PLAG1,Sp3,Spz1,ZIC1,ZIC3,Zfp740	Motif score = 2.278 calculated by Bioprospector,PLAG1 b.s.,PLAG1 binding site,monomeric,putatively multimeric,spermatogenic Zip
M01306,M01305,M01817	4	5289	3	5288	0.5	0.759	Tead1,Zfp217	TEF,TEF-1,ZABC1	TEF b.s,ZABC1 b.s
M00160,M02866,M02796,M02797,M02799,M02801,M02808,M02899,M02906,M02907,M02909	5	5289	4	5288	0.5	0.759	Hbp1,Sox1,Sox11,Sox12,Sox13,Sox15,Sox18,Sox21,Sox4,Sox8,Sry	Hbp1,SRY,Sox1,Sox11,Sox12,Sox13,Sox15,Sox18,Sox21,Sox4,Sox8	sex-determining region Y gene product
M00070,M00065,M00066,M00532,M02927	6	5289	5	5288	0.5	0.759	Tal1,Tcf3,Tcf4,Zbtb18	RP58,Tal-1alpha:E47,Tal-1beta:E47,Tal-1beta:ITF-2,Tcfe2a	58 KDA repressor protein,Tal-1alpha:E47 heterodimer,Tal-1beta:E47 heterodimer,Tal-1beta:ITF-2 heterodimer
M00454,M03797,M03993,M04242,M04245,M04246,M04250,M04510	6	5289	5	5288	0.5	0.759	Arid5b,Foxg1,Foxi1,Foxj2,Foxj3,Msx2,Spdef	FOXG1,FOXI1,FOXJ2,FOXJ3,MRF-2,Msx-2,SPDEF,ZNF232	dimeric,modulator recognition factor 2,monomeric,putative multimer
M02002,M00011,M00079,M00080	11	5289	10	5288	0.5	0.759	Mecom	Evi-1	ectopic viral integration site 1 encoded factor
M04625,M03833,M00451,M01692	28	5289	27	5288	0.5	0.759	Ltf,Nkx3-1,Zbtb16	LTF,NKX3A,Nkx3-1,PLZF	NK class homeobox factor 3A
M00069	48	5289	47	5288	0.5	0.759	Yy1	YY1	Yin and Yang 1
M03548,M04113,M04256,M04258,M04261,M04264	23	5289	23	5288	0.559	0.844	Foxl2,Foxo1,Foxo3,Foxo4,Foxo6,Gmeb2	FOXL2,FOXO1,FOXO3,FOXO4,FOXO6,GMEB2	dimer of dimers,dimeric
M00722,M01658,M00731,M00271,M00751,M01856,M02084,M03841	16	5289	16	5288	0.57	0.857	Cbfb,Runx1,Runx2	AML1,AML1a,AML3,Osf2,PEBP2beta,core-binding factor	runt-factor AML-1
M01739	99	5289	101	5288	0.586	0.876	Gtf2b	TFIIB
M00947,M01592,M00072	129	5289	132	5288	0.6	0.892	Tfcp2,Tfcp2l1	CP2,CP2/LBP-1c/LSF,LBP9	CP2
M01242	46	5289	48	5288	0.622	0.92	Mtf1	MTF-1	MTF1
M03874,M04528,M04530,M04533,M04537,M04540,M04548,M04553,M04557,M04564,M04567	33	5289	35	5288	0.643	0.946	Hoxa9,Sox1,Sox14,Sox15,Sox18,Sox2,Sox21,Sox3,Sox8,Sox9,Sry	Hoxa9,SOX14,SOX15,SOX18,SOX2,SOX21,SOX8,SOX9,SRY,Sox1,Sox3	dimeric
M03855,M03856	3	5289	3	5288	0.656	0.96	Nkx2-5,Tbx5	Tbx5,Tbx5:csx
M01694,M00704,M01696	26	5289	28	5288	0.659	0.96	Tead1,Yy2,Zfp42	REX1,TEF-1,YY2
M02837,M02836,M02835	44	5289	47	5288	0.663	0.96	Zic1,Zic2,Zic3	Zic1,Zic2,Zic3
M01196,M00193,M00806,M04056,M04057,M04058	133	5289	139	5288	0.668	0.96	Nfia,Nfib,Nfic,Nfix	CTF1,NF-1,NFIA,NFIB,NFIX	dimeric,nuclear factor 1,selection of
M00630,M00616	94	5289	99	5288	0.669	0.96	Foxm1,Zfhx3	AFP1,FOXM1
M01345,M01313,M01433,M01374,M01358,M01398,M01359	91	5289	97	5288	0.697	0.995	DOBOX4,Six1,Six2,Six3,Six4,Six6	Dobox4,Six-1,Six-2,Six-3,Six-6,six4
M00203,M00126,M00278	1	5289	1	5288	0.75	1	Gata1,Gata2,Gata3,Lmo2	GATA-1,GATA-X,Lmo2 complex	E2A proteins, and GATA-1, half-site 2,GATA binding site,GATA-binding factor 1,complex of Lmo2 bound to Tal-1
M00214	1	5289	1	5288	0.75	1	Runx2	SEF-1	SEF1 binding site
M00984,M00769	1	5289	1	5288	0.75	1	Cbfb,Runx1,Runx2,Runx3	AML,PEBP
M02119,M01593,M00444,M04496,M04497	1	5289	1	5288	0.75	1	Thrb,Vdr,Zfx	T3Rbeta,THRB,VDR,Zfx	often dimerizes with RXR-alpha,dimeric,vitamin D receptor; mediates vitamin D3-signaling
M04031,M04033,M04028,M04035,M04036,M04037,M04038,M04039,M04040,M04041	1	5289	1	5288	0.75	1	Meis2,Meis3,Pknox1,Pknox2,Tgif1,Tgif2,Tgif2lx1	MEIS2,MEIS3,Meis2,Meis3,PKNOX1,PKNOX2,Pknox2,TGIF1,TGIF2,TGIF2LX	dimeric
M00690	104	5289	114	5288	0.775	1	AP-3	AP-3
M01229,M02114,M00482	145	5289	157	5288	0.777	1	Gtf2ird1,Pitx2	GTF2IRD1-isoform2,Pitx2,pitx2	GTF2IRD1-isoform2,pituitary homeobox factor 2
M01462,M01479,M04091	10	5289	13	5288	0.798	1	Pou6f1,Pou6f2	POU6F1,POU6F2	monomeric
M00105,M02900,M02902,M03943	116	5289	128	5288	0.801	1	Cux1,Sox12,Sox14,Zfp652	CDP CR3,Sox12,Sox14,Zfp652	cut-like homeodomain protein,monomeric
M01037,M03871,M01596,M01042,M01657	22	5289	27	5288	0.805	1	Gli1,Gli2,Gli3,Glis1	GLI,GLI1,GLI3,Gli3
M02856,M02857,M02855	2	5289	3	5288	0.813	1	Foxj3,Foxk1,Foxl1	Foxj3,Foxk1,Foxl1
M01472,M01377,M01485,M01405,M01318,M01410,M04382	138	5289	152	5288	0.815	1	Irx2,Irx3,Irx4,Irx5,Irx6	IRX4,Irx-3,Irx2,Irx3,Irx5,Irx6	dimeric
M00175,M00176,M00698	8	5289	11	5288	0.821	1	Tcf12,Tfap4	AP-4,HEB	activator protein 4
M01814,M01854	142	5289	158	5288	0.841	1	Runx3	AML2
M01488,M01395,M01407,M01459,M01411,M00418,M01346,M01419,M03111	198	5289	217	5288	0.843	1	Meis1,Meis2,Meis3,Pknox1,Pknox2,Tgif1,Tgif2	MRG2,Meis1,Meis2,PKNOX2,PREP1,TGIF,TGIF2,Tgif1	TGIF (5'TG3' interacting factor)
M01871,M00261,M00977,M03964	1	5289	2	5288	0.875	1	Ebf1,Ebf2,Ebf3	COE1,EBF,EBF1,Olf-1	dimeric,olfactory neuron-specific factor
M04613	359	5289	389	5288	0.881	1	Hltf	HLTF
M01239,M00051,M01100,M02848,M02862,M04054,M04055	9	5289	14	5288	0.895	1	Egr1,Gcm1,Nfkb1,Nfkb2,Relb,Zbtb7a	Egr1,Gcm1,LRF,NF-kappaB (p50),NFKB1,NFKB2,RelB:p52 (NF-kappaB)	NF-kappaB (p50),dimeric,kappaB site
M00143	898	5289	948	5288	0.905	1	Pax5	Pax-5	B-cell-specific activating protein
M04631	8	5289	13	5288	0.906	1	Rreb1	RREB
M00141,M01169,M03878	10	5289	16	5288	0.916	1	Hivep2,Ikzf1	Ikaros,Lyf-1,MIBP1	LyF-1
M01295	11	5289	18	5288	0.932	1	Atf5	ATF5	ATF5 binding site
M00480	1	5289	3	5288	0.938	1	Topors	LUN-1
M00004,M02883,M02884	2	5289	5	5288	0.938	1	Myb,Mybl1	Myb,Mybl1,c-Myb	c-Myb
M04570,M04181,M04195	2	5289	5	5288	0.938	1	Msc,Myf6,Tcf21	MSC,MYF6,Tcf21	dimeric
M00721,M04127,M04128,M04132	67	5289	85	5288	0.94	1	Tbx1,Tbx21,Zfp148	CACCC-binding factor,TBX1,TBX21	dimeric
M04611	130	5289	155	5288	0.942	1	Foxm1	FOXM1
M01173,M04632,M00221,M00776	3	5289	7	5288	0.945	1	Srebf1,Srebf2	SREBP,SREBP-1,SREBP1	sterol regulatory element-binding protein 1
M02261,M02377,M00515,M01801,M04455	26	5289	39	5288	0.96	1	Esr1,Esr2,Pparg	PPARgamma,ER-alpha,ESR1,ESR2,PPARgamma:RXRalpha	2 ERE half-sites with a 3bp spacer within,PPAR-gamma (peroxisome proliferator-activated receptor gamma),dimeric
M02268	24	5289	37	5288	0.964	1	Insm1	INSM1
M04624,M03881,M04050	1044	5289	1120	5288	0.969	1	Nfat5,Pax4	NF-AT5,NFAT5,Pax-4	dimeric
M00042,M03803,M03854	1	5289	4	5288	0.969	1	Sox17,Sox5,Sry	SOX5,SRY,Sox17	Sox-5
M00085	4	5289	10	5288	0.971	1	Zbtb6	ZID	zinc finger with interaction domain
M04635,M02025,M02026	29	5289	45	5288	0.977	1	Mef2c,Mef2d,Tead3	MEF-2C,MEF-2D,TEF-5
M00155,M04473,M04481,M04484,M04488,M04573	846	5289	942	5288	0.994	1	Nr2f1,Nr2f2,Rara,Rarb,Rarg,Rora	ARP-1 (COUP-TF2),NR2F1,RARA,RARB,RARG,RORA	apolipoprotein AI regulatory protein 1,dimeric
M04122,M02747,M04120,M04126	9	5289	22	5288	0.995	1	Eomes,Tbr1,Tbx1,Tbx15	TBR1,TBX1,TBX15,Tbr2	monomeric
M01231,M02831,M00491,M01122,M02826,M02834	6	5289	19	5288	0.998	1	Glis3,Patz1,Zbtb7b,Zfp219,Zfp281,Zfp740	MAZR,ZNF219,ZNF515,Zbtb7b,Zfp281,Zfp740	Glis binding sites,MAZ related factor
M00966,M01202,M02739,M04498	2138	5289	2316	5288	1	1	Bbx,Nr1i2,Nr1i3,Rxra,Rxrb,Vdr	CAR, PXR,Bbx,VDR,VDR:RXR	dimeric,direct repeat 3
M00058,M00068	0	5289	0	5288	1	1	Nhlh1	HEN1	HEN1
M00083,M01733	39	5289	93	5288	1	1	Mzf1	MZF1	MZF1
M00084,M02105	49	5289	133	5288	1	1	Mzf1	MZF1,NF-E4	MZF1
M00150	0	5289	0	5288	1	1	T	Brachyury	Brachyury
M00257	501	5289	848	5288	1	1	Rreb1	RREB-1	Ras-responsive element binding protein 1
M00272	38	5289	70	5288	1	1	Trp53	p53	tumor suppressor p53
M00326	0	5289	0	5288	1	1	Pax1	Pax-1	Pax-1 binding sites
M00419	0	5289	0	5288	1	1	Meis1	MEIS1	Meis-1 (myeloid ecotropic viral integration site 1)
M00467	0	5289	0	5288	1	1	Zfp423	Roaz	rat Olf-1/EBF-associated zinc finger protein
M00619	0	5289	0	5288	1	1	Alx4	Alx-4
M00648	367	5289	493	5288	1	1	Maf	MAF
M00706	0	5289	0	5288	1	1	Gtf2i	TFII-I
M00749,M01743,M03818,M04595	87	5289	213	5288	1	1	Egr3,Ing4,Sall2,Srebf1	ING4,SALL2,SREBP-1,egr-3	SALL2
M00987	0	5289	0	5288	1	1	Foxp1	FOXP1
M01069	0	5289	0	5288	1	1	Gzf1	GZF1	plays a role in renal branching morphogenesis
M01072,M01073,M02833,M02867	0	5289	1	5288	1	1	Hic1,Zfp691	HIC1,Hic1,Zfp691
M01081	0	5289	2	5288	1	1	Zfp628	Zec	zinc finger protein expressed in embryonal cells and certain adult organs
M01105	0	5289	0	5288	1	1		ZBRK1
M01195,M01262,M01263,M04121,M04125,M04512	0	5289	0	5288	1	1	Tbx1,Tbx15,Tbx18,Tbx22	TBX1,TBX15,TBX18,TBX22,ZSCAN16	T-box 15,T-box 18,dimeric
M01237	0	5289	0	5288	1	1	Terf1	TRF1
M01245	0	5289	0	5288	1	1	Gm9897,Mterf	mTERF	mTERF binding site
M01264,M04569	0	5289	0	5288	1	1	Tbx15,Tbx20	TBX15,TBX20	T-box 15,dimeric
M01292,M02086,M03564	0	5289	0	5288	1	1	Cdx1,Hoxa13,Satb1	Cdx-1,HOXA13,SATB1	HOXA13 binding site
M02252	0	5289	0	5288	1	1	Ewsr1	EWSR1-FLI1
M02759,M02890,M02930,M02935	0	5289	1	5288	1	1	Glis2,Plagl1,Zbtb7b,Zfp281	Glis2,Plagl1,Zbtb7b,Zfp281
M02763	0	5289	0	5288	1	1	Hic1	HIC-1
M02785	0	5289	0	5288	1	1	Osr2	Osr2
M02789,M02790	0	5289	0	5288	1	1	Rfx4,Rfx7	Rfx4,Rfxdc2
M02794	0	5289	0	5288	1	1	Smad3	Smad3
M02825	0	5289	0	5288	1	1	Zbtb3	Zbtb3
M02828	0	5289	0	5288	1	1	Zfp128	Zfp128
M02845,M03971,M04500,M04509,M04511	0	5289	0	5288	1	1	Bhlhe40,Elk1,Trp53,Zbtb49,Zfp282	Bhlhb2,ELK1,Trp53,ZBTB49,ZNF282	dimeric,monomeric
M02893	0	5289	0	5288	1	1	Rfx4	Rfx4
M03908,M04118,M04119,M04124,M04130,M04136,M04138	0	5289	0	5288	1	1	Hinfp,Mga,Tbx1,Tbx21,Tbx4,Tbx5	HINFP,MGA,TBX1,TBX21,TBX4,Tbx5	dimeric
M03910	0	5289	0	5288	1	1	Hic1	Hic1	dimeric
M03936	0	5289	0	5288	1	1	Zfp410	ZNF410	monomeric
M03951,M03953	0	5289	0	5288	1	1	Cux1,Cux2	CDP,CUX2	dimeric
M04094	0	5289	0	5288	1	1	Prox1	PROX1	dimeric
M04197,M04199	0	5289	0	5288	1	1	Atf4	ATF4,Atf4	dimeric
M04479,M04494,M04495	0	5289	0	5288	1	1	Nr4a2,Thra,Thrb	NR4A2,THRA,THRB	dimeric
M04508	0	5289	0	5288	1	1	Prdm4	PRDM4	monomeric
M04521,M04532,M04535,M04542,M04544,M04546,M04552	0	5289	0	5288	1	1	Sox10,Sox18,Sox21,Sox4,Sox7,Sox8,Sox9	SOX10,SOX18,SOX21,SOX4,SOX7,SOX8,SOX9	dimeric
M04522,M04536,M04543,M04549,M04556	0	5289	0	5288	1	1	Sox10,Sox21,Sox7,Sox9,Sry	SOX10,SOX21,SOX7,SOX9,SRY	dimeric
M04524,M04545,M04547,M04554	0	5289	0	5288	1	1	Sox10,Sox7,Sox8,Sox9	SOX10,SOX7,SOX8,SOX9	dimeric
M04525,M04550,M04551	0	5289	0	5288	1	1	Sox10,Sox9	SOX10,SOX9	dimeric
M04526,M04529,M04539,M04555,M04560,M04562,M04566	0	5289	0	5288	1	1	Sox1,Sox14,Sox15,Sox17,Sox2,Sox3,Sry	SOX14,SOX15,SOX2,SRY,Sox1,Sox17,Sox3	dimeric
M04527,M04531,M04534,M04538,M04541,M04558,M04561,M04563,M04568	0	5289	0	5288	1	1	Sox1,Sox14,Sox15,Sox17,Sox18,Sox2,Sox21,Sox3,Sry	SOX14,SOX15,SOX18,SOX2,SOX21,SRY,Sox1,Sox17,Sox3	dimeric

## Sheet: CDvsHFD_overlap_CDvsCR_lowCpG
Motifs	foreground counts	foreground total seqs	background counts	background total seqs	p-value	FDR	Gene symbols	Motif names	Motif descriptions
M00764,M00763,M00762,M02262,M00158,M00638,M02220,M01031,M00411,M02016,M02868,M00134,M03562,M01728,M02934,M03828,M04467	203	1832	59	1832	2.62e-21	7.44e-19	Hnf4a,Hnf4g,Nr2f1,Nr2f2,Nr2f6,Ppara,Ppard,Pparg,Rarg,Rxra,Zscan26	COUP, HNF-4, RAR,COUP-TF,EAR2,HNF-4,HNF-4alpha,HNF4,HNF4 direct repeat 1,HNF4A,HNF4alpha,HNF4alpha1,Hnf4a,PPAR,PPAR direct repeat 1,PPARgamma:RXR-alpha,RAR-gamma,Zfp187	Direct repeat 1,Hepatocyte nuclear factor 4,dimeric,hepatic nuclear factor 4
M00512,M00765,M04469,M01198,M01650,M01782,M04466,M04472,M04489,M04491,M04492,M04493	188	1832	63	1832	6.36e-17	9.03e-15	Hnf4a,Nr1h2,Nr2c2,Nr2e3,Nr2f1,Nr2f2,Pparg,Rxra,Rxrb,Rxrg	COUP direct repeat 1,HNF4A,NR2C2,NR2F1,PNR,PPARgamma:RXRalpha,RXR:LXR-beta,RXRA,RXRB,RXRG,Rxrb,TR4	(TR4)2 b.s,PPAR-gamma (peroxisome proliferator-activated receptor gamma),dimeric
M03790,M02110,M03568,M02273,M03892,M02764,M04622,M01724,M01722,M02009,M02111,M02783,M02787,M02791,M03542	290	1832	135	1832	5.09e-16	4.56e-14	Hnf4a,Nr1h4,Nr2c2,Nr2f1,Nr2f2,Nr4a1,Nr4a2,Nr6a1,Rara,Rarb,Rorb,Rxra,Thra,Vdr	COUP-TF1,FXR,GCNF,HNF4-alpha,NR1B1,NR1B2,NR4A2,Nr2f2,Nur77,RORbeta,RXRalpha,Rara,T3RALPHA,TR4,VDR:RXR-alpha	complex (half-site),half-site
M00528,M00242	101	1832	18	1832	6.42e-16	4.56e-14	Ppara,Pparg	PPAR,PPARalpha:RXRalpha	PPAR (peroxisome proliferator-activated receptor gamma),PPAR:RXR heterodimers
M00260,M00040,M00228,M04223,M04225,M00045	53	1832	7	1832	2.87e-10	1.63e-08	Atf2,Hlf,Nfil3,Tef	ATF2,E4BP4,HLF,NFIL3,TEF,VBP	E4BP4,PAR-type chicken vitellogenin promoter-binding protein,cAMP-responsive element binding protein 1,dimeric,hepatic leukemia factor
M03826,M02162,M02266,M03872,M00132,M02013,M00790,M00206,M01011,M04336,M04337,M04338	44	1832	7	1832	5.03e-08	2.38e-06	Hnf1a,Hnf1b	HNF-1,HNF-1A,HNF-1beta,HNF1,HNF1A,HNF1B	Hepatic nuclear factor 1,dimeric,hepatic nuclear factor 1
M04265,M02270,M04259,M01968,M03823,M04231,M04244,M04253,M04272	51	1832	11	1832	1.11e-07	4.5e-06	Foxb1,Foxg1,Foxi1,Foxl1,Foxo1,Foxo3,Foxo6	FOXB1,FOXI1,FOXL1,FOXO1,FOXO1A,FOXO3,FOXO6,Foxg1	IRE alone shows weaker binding,monomeric
M01259,M03895,M01200	22	1832	0	1832	2.24e-07	7.95e-06	Ctcf	CTCF	CCCTC-binding factor,monomeric
M00039,M00178,M00041,M00177,M00981,M00179,M00694,M02279,M01864,M00017,M01820,M01861,M01863,M00917,M00114,M00514,M00338,M00916,M01862,M02091,M03544	147	1832	75	1832	3.6e-07	1.14e-05	Atf1,Atf2,Atf3,Atf4,Atf5,Atf6,Atf7,Creb1,Crem,E4f1,Jun	ATF,ATF,ATF-1,ATF-2,ATF-3,ATF-4,ATF2,ATF2:c-Jun,ATF4,CREB,CREB1,CREM,E4F1,Tax/CREB	ATF binding site,CRE-binding protein 1,CRE-binding protein 1:c-Jun heterodimer,Tax/CREB complex,activating transcription factor,activating transcription factor 4,cAMP-response element binding protein,cAMP-response element-binding protein,cAMP-responsive element binding protein
M01261,M00474,M00292,M00476,M00291,M00477,M02749,M00290,M02750,M02752,M02753	61	1832	19	1832	1.07e-06	3.04e-05	Foxa1,Foxa2,Foxc1,Foxd1,Foxf2,Foxj1,Foxk1,Foxl1,Foxo1,Foxo3,Foxo4	FOXJ1,FOXO1,FOXO3,FOXO4,Foxk1,Foxl1,Freac-2,Freac-3,Freac-4,HNF3-beta,HNF3A	FOXA1,Fork head RElated ACtivator-2,Fork head RElated ACtivator-3,Fork head RElated ACtivator-4,fork head box O1,fork head box O3,fork head box O4
M01196,M04058,M00193,M00806,M04056,M04057	99	1832	44	1832	1.59e-06	4.11e-05	Nfia,Nfib,Nfic,Nfix	CTF1,NF-1,NFIA,NFIB,NFIX	dimeric,nuclear factor 1,selection of
M01036,M02272,M00133,M04458,M04460,M04483,M04485,M04487,M04501	37	1832	8	1832	6.86e-06	0.000162	Esrra,Esrrg,Nr2f1,Nr2f2,Pou3f1,Rara,Rarg,Rora,Rxra,Trp53	COUPTF,ESRRA,ESRRG,RARA,RARG,RORA,RXR:RAR,Trp53,Tst-1	POU-factor Tst-1/Oct-6,dimeric
M03884,M00157,M01138	33	1832	9	1832	0.000126	0.00275	Nr1d1,Rora	RORalpha,RORalpha2,Rev-ErbAaLPHA	RAR-related orphan receptor alpha2
M00979,M02000,M02093,M01171,M01841,M02748,M04459,M04464	591	1832	491	1832	0.000167	0.00339	Bcl6,Esrra,Esrrb,Esrrg,Pax6	BCL6,ERR1,ERR3,ESRRB,Esrra,Pax-6	monomeric
M01422,M01314,M01401,M01325,M01427,M01444,M01474,M01331,M01348,M01455,M01389,M01362,M01339,M01423,M01355,M01435,M01453,M01376,M01385,M02943,M02945	58	1832	26	1832	0.000272	0.00515	Alx1,Alx3,Arx,En2,Esx1,Isx,Lbx2,Lhx2,Lhx6,Nkx1-2,Pax4,Pax7,Phox2a,Prrx1,Prrx2,Rax,Rhox6	Alx3,Arx,CART1,En-2,Esx1,K-2b,LHX2,Lbx2,Nkx1-2,PMX2A,PSX1,Pax-4,Pax-7,S8,isx,lhx6.1,rax
M03827,M00724,M01137,M02014,M01216,M00472	17	1832	2	1832	0.000354	0.00628	Foxa1,Foxa2,Foxg1,Foxo1,Foxo3,Foxo4	FOXO1,FOXO3A,FOXO4,HNF-3alpha,HNF-3beta,HNF3alpha	fork head box O4
M00687,M00209,M00185,M00775,M02106,M02107,M00287	21	1832	4	1832	0.000438	0.00732	Nfya,Nfyb,Nfyc	NF-Y,NF-YA,NF-YC,alpha-CP1	Heterotrimeric transcription factor,Heterotrimeric transcription factor Y,Nuclear transcription factor Y subunit alpha,Nuclear transcription factor Y subunit gamma,nuclear factor Y (Heterotrimeric transcription factor)
M01725,M03788,M03543,M00156,M00526,M02852	28	1832	8	1832	0.000565	0.00891	Esrra,Nr1i3,Nr2c2,Nr2f2,Nr6a1,Rora,Rxra	CAR_RXR (Dimer),COUP-TF2,Esrra,GCNF,RORalpha1,TR4	GCNF (germ cell nuclear factor),RAR-related orphan receptor alpha1
M04203,M01869,M00117,M04204,M02879,M04201,M04202	20	1832	4	1832	0.000746	0.0112	Cebpb,Cebpd,Cebpe,Cebpg,Mafb	C/EBPbeta,C/EBPgamma,CEBPB,CEBPD,CEBPE,CEBPG,Mafb	CCAAT/enhancer binding protein beta,dimeric
M01201,M00481,M00205,M00447,M01996,M02219,M00192,M04453,M04476,M04477	32	1832	11	1832	0.000901	0.0128	Ar,Nr3c1,Nr3c2	AR,GR,NR3C1,NR3C2	Androgen receptor,Glucocorticoid response element,androgen receptor,dimeric,glucocorticoid receptor
M00130,M02015,M00809,M03843,M02827,M04236,M00742	35	1832	13	1832	0.000977	0.0132	Foxa3,Foxc2,Foxd3,Foxf1,Foxf2,Foxh1,Foxj1,Pou4f1,Zfp105	FOX factors,FOXC2,FOXD3,HFH4 (FOXJ1),HNF-3gamma,POU4F1,Zfp105	dimeric,fork head box D3
M00631,M00767	155	1832	107	1832	0.00126	0.0163	Nr1h4,Rxra	FXR inverted repeat 1,FXR/RXR-alpha
M01440,M01371,M01421,M01386,M01382,M01349,M01334,M01393,M01461,M01330,M01475,M01233,M01235,M01448	72	1832	40	1832	0.00139	0.0172	Emx2,Evx1,Evx2,Gbx1,Gbx2,Hoxb3,Hoxd1,Lhx4,Lhx8,Mnx1,Msx2,Nkx1-1,Pdx1	EMX2,Evx-1,Evx2,Gbx1,Gbx2,HB9,HOXB3,HOXD1,IPF1,Lhx4,Lhx8,Msx-2,Nkx1-1	A3
M03970,M01165,M01163,M00808,M01182,M03844,M03986,M03988	30	1832	11	1832	0.00206	0.0244	Elk1,Elk3,Elk4,Fli1,Hinfp,Pax1,Pax2,Pax3,Pax4,Pax5,Pax6,Pax8	ELK1,Elk-1,Elk3,FLI1,MIZF,Pax,SAP-1a	monomeric
M00119,M01029,M03890,M03860,M01034,M00001,M02099,M03582	47	1832	23	1832	0.00257	0.0292	Ascl1,Bhlhe40,Bhlhe41,Hand1,Hand2,Max,Mitf,Mxd1,Mxd3,Mxd4,Mxi1,Myc,Mycn,Myf5,Myf6,Myod1,Myog,Nhlh1,Tal1,Tal2,Tcf12,Tcf3,Tcf4,Tfe3,Tfeb,Tfec,Twist1,Usf1,Usf2	Ebox,MITF,Max,MyoD,TFE,TFEA,TWIST,USF2	Max,myoblast determination gene product
M03829,M02112	13	1832	2	1832	0.00364	0.0398	Onecut1,Onecut2	HNF-6,OC-2
M00626,M04627,M00280,M00279,M02788,M04096,M04098,M04100,M04104	296	1832	240	1832	0.00505	0.0531	Hivep2,Rfx1,Rfx2,Rfx3,Rfx4	MIF-1,RFX1,RFX1 (EF-C),RFX2,RFX3,RFX4,Rfx1,Rfx2,Rfx3	MIBP-1 / RFX1 complex,X-box binding protein RFX1,dimeric
M01287,M02100,M00644,M03575,M01808,M00184,M02101,M02781,M02823,M03831,M04177	144	1832	105	1832	0.00625	0.0634	Mesp1,Mycn,Myf6,Myod1,Myog,Neurod1,Nhlh2,Tcf3,Ubp1	HEN2,LBP-1,MESP1,MRF4,MyoD,NMYC,Neuro D,Tcfe2a,myogenin	MYCN b.s,dimeric,myoblast determining factor
M00965,M03795,M00647,M00766,M02021,M03809	70	1832	44	1832	0.00851	0.0816	Nr1h2,Nr1h3,Nr1h4,Nr1i2,Nr1i3,Nr2f1,Nr2f2,Rara,Rarb,Rarg,Rxra,Rxrb	CAR, COUP, PXR, RAR,LXR,LXR direct repeat 4,LXR-beta_RXR-alpha,LXR; FXR,LXRbeta:RXRalpha	direct repeat 4
M00805,M03858,M02019,M03794,M02033,M04633,M03857	166	1832	126	1832	0.00862	0.0816	Lef1,Tcf7,Tcf7l1,Tcf7l2	LEF-1,LEF1,TCF-1,TCF-3,TCF-4	including
M03848,M01308,M00410,M03888,M01272,M02795,M02804,M03847,M03849,M03886	160	1832	121	1832	0.0091	0.0819	Sox11,Sox15,Sox18,Sox2,Sox30,Sox4,Sox6,Sox9	SOX2,SOX9,Sox11,Sox15,Sox18,Sox2,Sox30,Sox4,Sox6	SOX (SRY-related HMG box)
M00415,M01251,M00734,M01252,M01665	15	1832	4	1832	0.00945	0.0819	E2f1,E2f6,Irf8,Zeb1,Zfp384	AREB6,CIZ,E2F-1,E2F-6,IRF-8	AREB6 (Atp1a1 regulatory element binding factor 6),CIZ (Cas-associated zinc finger protein)
M01704,M01702,M01703	48	1832	27	1832	0.00952	0.0819	Gli1,Gli2,Gli3	GLI1,Gli2,gli3
M00621,M01868,M00109,M00201	13	1832	3	1832	0.0105	0.0844	Cebpa,Cebpb,Cebpd,Cebpe	C/EBP,C/EBPbeta,C/EBPdelta,CEBPepsilon	C/EBP binding site,CCAAT/enhancer binding protein beta
M03830,M03796,M03816,M01598	9	1832	1	1832	0.0107	0.0844	Maf,Mafa,Mafb,Zbed6	MafA,MafB,ZBED6,c-MAF
M03922,M02914,M00196,M01865,M00933,M01273,M01783,M03807,M00932,M03567,M00931,M01816,M00008,M01175,M02281,M00649,M01837,M00720,M03814,M02023,M01219,M01587,M01597	9	1832	1	1832	0.0107	0.0844	CAC-BP,Klf11,Klf13,Klf5,Maz,Sp1,Sp2,Sp3,Sp4,Zbtb7b,Zfp148,Zfp263,Zfp281	BTEB2,BTEB3,CAC-binding protein,CKROX,FKLF,FPM315 (ZNF263),MAZ,SP1,SP1:SP3,SP2,SP4,Sp1,Sp2,Sp4,ZBP89,Zfp281	Zinc finger protein FPM315 with KRAB and SCAN domains,monomeric,stimulating protein 1
M00736,M00738,M00427,M00430,M00426,M00737,M00050,M00425,M00431,M00740,M00739,M00939,M00918,M00940,M00516,M00919,M00920,M02090	161	1832	123	1832	0.0111	0.0852	E2f1,E2f2,E2f3,E2f4,E2f5,E2f6,E2f7,E2f8,Rb1,Tfdp1,Tfdp2	E2F,E2F-1,E2F-1:DP-1,E2F-1:DP-2,E2F-4,E2F-4:DP-1,E2F-4:DP-2,Rb:E2F-1:DP-1	E2F,E2F-1,E2F-1:DP-1 heterodimer,E2F-1:DP-2 heterodimer,E2F-4:DP-1 heterodimer,E2F-4:DP-2 heterodimer,Rb:E2F-1:DP-1 trimeric complex
M02377,M01801,M02261,M00515,M04455	24	1832	10	1832	0.0118	0.0882	Esr1,Esr2,Pparg	PPARgamma,ER-alpha,ESR1,ESR2,PPARgamma:RXRalpha	2 ERE half-sites with a 3bp spacer within,PPAR-gamma (peroxisome proliferator-activated receptor gamma),dimeric
M01488,M01411,M01395,M01407,M01459,M00418,M01346,M01419,M03111	108	1832	78	1832	0.0144	0.104	Meis1,Meis2,Meis3,Pknox1,Pknox2,Tgif1,Tgif2	MRG2,Meis1,Meis2,PKNOX2,PREP1,TGIF,TGIF2,Tgif1	TGIF (5'TG3' interacting factor)
M00622	158	1832	122	1832	0.0147	0.104	Cebpg	C/EBPgamma
M01149,M01150,M01147,M01151,M01146,M01148,M02784	34	1832	18	1832	0.0176	0.121	Dmrt1,Dmrt2,Dmrt3,Dmrta1,Dmrta2,Dmrtc2,Osr1	DMRT1,DMRT2,DMRT3,DMRT4,DMRT5,DMRT7,Osr1
M00155,M04473,M04481,M04484,M04488,M04573	383	1832	332	1832	0.0185	0.121	Nr2f1,Nr2f2,Rara,Rarb,Rarg,Rora	ARP-1 (COUP-TF2),NR2F1,RARA,RARB,RARG,RORA	apolipoprotein AI regulatory protein 1,dimeric
M00672,M00478,M00802,M02760,M04248,M04251	10	1832	2	1832	0.0191	0.121	Cdc5l,Foxj2,Foxj3,Pou1f1,Tef,Zscan4f	Cdc5,FOXJ2,FOXJ3,Gm397,Pit-1,TEF	cell division control protein 5,dimeric
M01058,M03825,M02010,M00250,M01067	10	1832	2	1832	0.0191	0.121	Gfi1,Gfi1b	Gfi-1,Gfi1,Gfi1b	growth factor independence 1
M01876,M02078,M00678,M01207,M02278,M00971,M00655,M01776,M02031,M01197,M00658,M01203,M01266,M01660,M02076	10	1832	2	1832	0.0191	0.121	Elf1,Elf2,Elf4,Elf5,Elk1,Elk3,Elk4,Erg,Ets1,Ets2,Etv4,Etv6,Fli1,Gabpa,Gabpb1,Nr2c2,Sfpi1,Spib	ELF1,Elf5,Ets,GABPalpha,GABPbeta,PEA3,PU.1,SPI1,SPI1 (PU1),Spi-B,TR4,Tel-2,c-Ets-2	PU.1
M01986,M01167,M02059,M00032,M02063,M02073,M00341,M02039,M01991,M01976,M02053,M01981,M01992,M01989,M02067,M02065,M02064,M01078,M02040,M02074,M01208,M02066,M00025,M02072,M02062,M02075,M01984,M01985,M01988,M02037,M02038,M02060,M02061,M02068,M00108,M01258,M01982,M01983,M01987,M02069,M01990,M02058	21	1832	9	1832	0.021	0.125	Elf1,Elf2,Elk1,Elk3,Elk4,Erf,Erg,Ets1,Ets2,Etv1,Etv2,Etv3,Etv4,Etv5,Fev,Fli1,Gabpa,Gabpb1,Gap43,Spdef	ELF1,ELK-1,ER71,ER81,ERF,ERG,ETV3,Elk-1,Erg,Erm,Ets2 (c-ets-2),FLI1,Fli-1,GABP,GABPalpha,NRF-2/GABP,Net (Elk-3),PDEF,PEA3,Pet-1,SAP-1a,SAP1A (Elk4),SAP1A (elk4),c-Ets-1 p54,c-Ets-1(p54),c-ets-1 (ets1),c-ets-2,etv3,nerf	ETV1,ETV4,ETV5,Elk-1,Ets sites selected in the presence of CBF (core binding factor),Ets2,FEV,GA binding protein,Growth-associated binding protein,SPDEF,belongs to ETS class I,belongs to ETS class IIa,c-Ets-1(p54),nuclear respiratory factor 2
M00726,M00799,M01154,M00796,M00217,M00121,M00123,M00055,M00615,M01116,M04172,M04173,M04176,M04180	45	1832	27	1832	0.0212	0.125	Arntl,Clock,Hey1,Hey2,Max,Mnt,Myc,Mycn,Usf1,Usf2	CLOCK:BMAL,HEY1,HEY2,MAX,MNT,Myc,N-Myc,USF,USF2,c-Myc,c-Myc:Max	N-Myc,USF binding site,c-Myc heterodimer (with a 26-29 kDa factor),c-Myc:Max heterodimer,dimeric,upstream stimulating factor
M00727,M01589,M02094,M01217,M01132,M02098,M01142,M01248,M01269,M03802	32	1832	17	1832	0.0215	0.125	Esrrb,Esrrg,Nr0b1,Nr4a1,Nr4a2,Nr5a1,Nr5a2	DAX1,ERR2 (ESRRB),ERR3,LRH-1,LRH1,NUR77,NURR1,SF-1,SF1
M01367,M01370,M01417,M01418,M01412,M01356,M01454,M01432,M01363,M01323,M01424,M01369,M01409,M01336,M01406,M01396,M01458,M01353,M01320,M01335,M01477,M01328,M01327,M01441,M01471,M01489,M02944	32	1832	17	1832	0.0215	0.125	Alx4,Hoxa4,Hoxa7,Hoxb4,Hoxb7,Hoxc4,Hoxc5,Hoxc6,Hoxd8,Isl2,Lhx1,Lhx3,Lhx5,Lhx9,Lmx1a,Lmx1b,Msx1,Nkx6-1,Nobox,Otp,Phox2b,Pou3f2,Prop1,Uncx,Vax2,Vsx1	Alx-4,Alx4,HOXA4,HOXA7,HOXB4,HOXB7,HOXC4,HOXC5,HOXC6,HOXD8,Isl2,Lhx3,Lhx5,Lhx9,Lim-1,Lmx-1,Msx-1,NKX6.1,OG-2,OTP,Octamer,PMX2B,Prop-1,Uncx-4.1,Vax-2,Vsx1,lmx1b
M01236,M01360,M01399,M01470,M01391,M01431,M01316,M01473,M00489,M02735,M01469,M01971,M01408,M00145,M00436,M02271,M01465,M01255,M00510,M04626,M01354,M04086	74	1832	51	1832	0.0224	0.127	Arid3a,Barx2,Dbx2,Hlx,Hoxa5,Lhx3,Nkx6-1,Nkx6-2,Nkx6-3,Pax6,Pdx1,Pou1f1,Pou2f1,Pou3f1,Pou3f2,Pou3f4,Pou4f2,Pou4f3,Prop1	Barx-2,Brn-2,Brn-3c,Brn-4,DRI1,Dbx2,HOXA5,Hlx,IPF1,LHX3b,Lhx3a,NKX6.1,Nkx6-2,Nkx6-3,Oct-1,Oct-6,POU4F2,Pit-1,Prop-1,ipf1,pax6	HB24,LIM homeobox transcription factor 3,NK related homeobox factor 6-2,POU factor Brn-2,POU2F1,POU3F1,TAAT motif is included 2-5 times in a sequence,homeobox transcription factor Pdx-1,monomeric
M00072,M00947,M01592	113	1832	85	1832	0.0241	0.134	Tfcp2,Tfcp2l1	CP2,CP2/LBP-1c/LSF,LBP9	CP2
M00097,M04064,M00139,M00360,M03992,M04060,M04061,M04065,M04067	531	1832	477	1832	0.0249	0.136	Ahr,Pax1,Pax2,Pax3,Pax5,Pax6,Pax9,Spdef	AhR,PAX1,PAX2,PAX5,PAX6,PAX9,Pax-3,Pax-6,SPDEF	Pax-3 binding sites,Pax-6,aryl hydrocarbon / dioxin receptor,monomeric,putative multimer
M02246,M01125,M01124,M01594,M01590,M01247	11	1832	3	1832	0.0285	0.153	Nanog,Pou5f1,Smad1,Sox2,Tcf7l1	Nanog,Oct-4 (POU5F1),SMAD1,Sox2,TCF-3	in silico predicted,Sox2-Oct4 joint motif
M03561,M00930,M03836,M00795,M02113,M00195,M00162,M00138,M03837	5	1832	0	1832	0.0312	0.161	Pou2af1,Pou2f1,Pou2f2,Pou2f3,Pou3f1,Pou3f2,Pou3f3,Pou3f4,Pou4f1,Pou5f1	OCA-B,Oct-1,Oct3,Octamer,POU2F1,oct-2	octamer factor 1,octamer-binding factor 1
M04240,M04238,M00423,M02931,M02736,M04233	5	1832	0	1832	0.0312	0.161	Arid5a,Foxc1,Foxd2,Foxd3,Foxj2,Zfp105	Arid5a,FOXC1,FOXD2,FOXD3,FOXJ2,Zfp105	dimeric,fork head box J 2
M02774,M02817,M00351,M04005,M04006,M00632	24	1832	12	1832	0.032	0.162	Gata3,Gata4,Lef1,Tcf7,Tcf7l1	GATA-3,GATA-4,LEF-1,TCF7L1,Tcf7	GATA-binding factor 3,monomeric
M00144	645	1832	592	1832	0.0346	0.172	Pax5	Pax-5	B-cell-specific activating protein
M02280,M03869,M03870,M02095,M01267,M00490,M02876,M02937,M04213,M04222	191	1832	158	1832	0.0358	0.175	Bach2,Fos,Fosl1,Fosl2,Jdp2,Jun,Nfe2,Zfp691	AP1,Bach2,Fra-1,Fra-2,JDP2,Jundm2,NFE2,Zfp691	BTB and CNC homolog 2,dimeric
M00978,M01284,M01022,M02816,M00671,M01014,M03539	18	1832	8	1832	0.0372	0.179	Ctnnb1,Lef1,Sox10,Sox11,Sox13,Sox15,Sox18,Sox2,Sox4,Sox5,Sox6,Sox8,Sox9,Sry,Tcf7,Tcf7l1,Tcf7l2	TCF1,LEF1,SOX,SOX9,TCF-4,Tcf3,beta-catenin
M01416,M01434,M00729,M01723,M01351,M01375,M01373,M01426,M01451,M01464	63	1832	44	1832	0.0385	0.18	Cdx1,Cdx2,Hoxa10,Hoxa9,Hoxb8,Hoxb9,Hoxc9,Hoxd10,Hoxd11,Satb1	Cdx-1,Cdx-2,HOXA10,HOXB8,HOXB9,HOXC9,HOXD10,HOXD11,SATB1,hoxa9
M00187,M02881,M01009,M04205,M04209	15	1832	6	1832	0.0388	0.18	Creb3l1,Creb3l2,Hes1,Max,Usf1,Usf2	CREB3L1,Creb3l2,HES1,Max,USF	dimeric,upstream stimulating factor
M01108,M01967,M02028	22	1832	11	1832	0.0394	0.18	Hoxa7,Pbx1	HOXA7,Pbx,Pbx1	Pbx consensus element (PCE); pbx binds to TGAT half site,complex of pbx with Nuclear factor pbx partner (NFPP) which is not a HOX protein class I
M00034,M01651,M01655,M03558,M01652,M01656,M04499,M04502,M04503	41	1832	26	1832	0.0418	0.185	Trp53,Trp63,Trp73	P53,P73,TP63,Trp53,Trp73,p53,p63	dimeric,tumor suppressor p53
M01028,M00325,M00256,M01256	41	1832	26	1832	0.0418	0.185	Rest	NRSE,NRSF,REST	neuron-restrictive silencer factor,NRSF,neural-restrictive-silencer-element,neuron-restrictive silencer factor
M04624,M03881,M04050	404	1832	361	1832	0.0439	0.192	Nfat5,Pax4	NF-AT5,NFAT5,Pax-4	dimeric
M00131,M00791,M00422,M01012,M04230	10	1832	3	1832	0.0459	0.198	Foxa1,Foxa2,Foxa3,Foxb1,Foxj2	FOXB1,FOXJ2,HNF3,HNF3beta	Hepatocyte Nuclear Factor 3beta,dimeric,fork head box J 2
M02263,M03551,M03866,M03538,M03552,M03815,M00174,M00199,M00173,M00172,M00188,M00801,M00983	17	1832	8	1832	0.0533	0.221	Atf1,Atf2,Atf3,Atf4,Atf7,Bach1,Bach2,Creb1,Crem,Fos,Jun,Junb,Jund,Maf,Mafb,Maff,Mafg,Mafk,Nfe2,Nfe2l1,Nfe2l2,Nfe2l3	AP-1,CREB,JunB,JunD,MAF,NFE2L2,c-Fos,c-Fos:c-Jun	AP-1 binding site,activator protein 1
M00966,M01202,M02739,M04498	593	1832	547	1832	0.0542	0.221	Bbx,Nr1i2,Nr1i3,Rxra,Rxrb,Vdr	CAR, PXR,Bbx,VDR,VDR:RXR	dimeric,direct repeat 3
M03791,M02269,M01979,M01975,M03832,M02055,M01214,M02054,M01980,M02052,M02056,M01977,M02042,M01993,M02070,M02745,M02071,M01974,M02241,M00074	8	1832	2	1832	0.0544	0.221	Ehf,Elf1,Elf2,Elf3,Elf4,Elf5,Elk3,Ets1,Etv6,Fev,Gabpa,Gabpb1,Gabpb2,Spic	EHF,ELF1,ELF2,ELF4,ESE-1,ETV7,Ehf,Elf5,FEV,GABPalpha_GABPbeta,Net,Spic,TEL1,c-Ets-1(p54)	Dimer,ETV6,belongs to ETS class IIa,c-Ets-1(p54),special human matrix
M03867,M00322,M01145,M00118,M03834,M02011,M01830,M02250,M02259	8	1832	2	1832	0.0544	0.221	Hes1,Max,Myc,Mycn	HES1,MAX,Myc,Mycn,N-Myc,c-Myc,c-Myc:Max	c-Myc site,c-Myc:Max binding sites,c-Myc:Max heterodimer
M00733,M00701,M00974,M00222,M01888	178	1832	150	1832	0.0591	0.236	Hand1,Smad1,Smad2,Smad3,Smad4,Smad5,Smad6,Smad7,Smad9,Tcf3	Hand1:E47,SMAD,SMAD3,SMAD4,Smad3	Hand1:E47 heterodimer
M00272	32	1832	20	1832	0.0618	0.236	Trp53	p53	tumor suppressor p53
M00639,M00103,M01429,M00102,M00095,M03957	4	1832	0	1832	0.0624	0.236	Cux1,Homez,Onecut1,Onecut2,Onecut3	CDP,Clox,HNF-6,Homez,ONECUT3	Clox,cut-like homeodomain protein,monomeric,transcriptional repressor CDP
M03855,M03856	4	1832	0	1832	0.0624	0.236	Nkx2-5,Tbx5	Tbx5,Tbx5:csx
M04093,M00342,M00161,M00210,M00135,M01368,M01476,M00248,M00464,M04083	4	1832	0	1832	0.0624	0.236	Pou2f1,Pou2f2,Pou2f3,Pou3f2,Pou3f4	OCT-x,Oct-1,Oct-2,POU2F3,POU3F2,POU3F4,Pou2f2	Octamer binding factor 1,Octamer binding site,POU2F2,monomeric,octamer factor 1,octamer-binding factor 1
M01413,M01315,M02869,M01000	52	1832	37	1832	0.0663	0.248	Aire,Hmx2,Hmx3,Hoxa3	AIRE,Hoxa3,Nkx5-1,Nkx5-2
M00124,M02878,M00998,M01357,M02922	29	1832	18	1832	0.0706	0.26	Lef1,Pbx1,Pbx2,Pbx3,Tcf7l2	Lef1,Pbx,Pbx-1b,Pbx1,Tcf7l2	homeo domain factor Pbx-1
M01443,M01468,M01442,M01439,M01340,M01402,M01337,M01338,M01392,M01460,M01400,M01326,M01397,M01388,M01486,M01321,M01319,M01487,M01013,M01438,M01452,M04400	36	1832	24	1832	0.0758	0.275	Barx1,Bsx,Dlx1,Dlx2,Dlx3,Dlx4,Dlx5,Gsx2,Hoxa1,Hoxa2,Hoxa3,Hoxa5,Hoxa6,Hoxb5,Hoxb6,Hoxc8,Hoxd3,Meox1,Meox2,Pdx1,Vax1	Barx1,Bsx,Dlx-1,Dlx-2,Dlx7,GSH2,HOXA1,HOXA3,HOXA5,HOXA6,HOXB6,HOXC-8,HOXD3,HoxA2,HoxB5,IPF1,MEOX2,Mox1,Vax-1,dlx3,dlx5,ipf1	dimeric
M03966,M03965,M02811,M03967,M03968	65	1832	49	1832	0.0766	0.275	Ehf,Elf1,Elf3,Elf4,Spdef	EHF,ELF1,ELF3,ELF4,Spdef	monomeric
M00063,M00062,M00699,M00258,M00453,M00772,M01066,M01881,M03865,M01279,M01882,M03793,M03875,M03916	7	1832	2	1832	0.0896	0.318	Irf1,Irf2,Irf3,Irf4,Irf5,Irf6,Irf7,Irf8,Irf9,Prdm1	Blimp-1,ICSBP,IRF,IRF-1,IRF-2,IRF-3,IRF-5,IRF-7,ISGF-3,PRDM1	interferon regulatory factor 1,interferon regulatory factor 2,interferon regulatory factor 7,interferon-stimulated response element,monomeric or dimeric
M00220,M03572,M04162,M04188,M04189,M00236,M00985,M04158,M04163,M04167,M04171	19	1832	11	1832	0.0993	0.34	Arnt,Arntl,Bhlhe40,Bhlhe41,Hes7,Srebf1,Srebf2	ARNTL,Arnt,BHLHE40,BHLHE41,Bhlhe40,DEC1,HES7,SREBF2,SREBP-1,Srebf1,Stra13	AhR nuclear translocator homodimers,dimeric,sterol regulatory element-binding protein 1
M00927,M04159,M01716,M01288,M01860,M03880,M00277,M00414,M02088,M02737	19	1832	11	1832	0.0993	0.34	Ascl2,Atoh1,Lmo2,Myf5,Neurod1,Tcf3,Tfap4,Zeb1	AP-4,AREB6,Ascl2,E2A,Lmo2 complex,MATH1,Myf-5,NeuroD	E2A proteins, and GATA-1, half-site 1,AREB6 (Atp1a1 regulatory element binding factor 6),E47:MATH1,complex of Lmo2 bound to Tal-1,dimeric
M03994,M00007,M01204,M01172,M03995,M00746,M03984	19	1832	11	1832	0.0993	0.34	Elf1,Elk1,Etv6,Sfpi1,Spib	ETV6,Elf-1,Elk-1,PU.1,SPI-B,SPI1,SPIB	Elk-1,dimeric,monomeric
M00483,M01249,M02378,M01855,M00976	109	1832	91	1832	0.108	0.351	Ahr,Ahrr,Arnt,Arnt2,Atf6,Epas1,Hif1a	Arnt, HIF-1,AHR,ATF6,AhR,HIF-2alpha,HIF1A:ARNT	activating transcription factor 6
M00073,M00413,M00412	5	1832	1	1832	0.109	0.351	Zeb1	AREB6,deltaEF1	AREB6 (Atp1a1 regulatory element binding factor 6),deltaEF1
M00113,M00513,M00691,M02738,M02772,M04198,M04200,M04206,M04210,M04214	5	1832	1	1832	0.109	0.351	Atf1,Atf3,Atf7,Batf3,Creb1,Creb3,Creb5,Jdp2	ATF1,ATF3,ATF7,Atf1,BATF3,CREB,CREB3,Creb5,JDP2,Jdp2	activating transcription factor 3,cAMP-responsive element binding protein,dimeric
M03563,M00052,M01224,M00208,M00054,M00774,M03545,M00194,M01223,M03557	5	1832	1	1832	0.109	0.351	NFKB1,Nfkb1,Nfkb2,Rel,Rela	NF-kappaB,NF-kappaB (p65),P50,P50:P50,P50:RELA-P65,RelA-p65,c-Rel	NF-kappaB,NF-kappaB (p65),NF-kappaB binding site,NF-kappaB1
M01234,M02096,M04616,M01127	26	1832	17	1832	0.11	0.351	Isl1,Pdx1	IPF1,ipf1,islet1	A1
M00057,M01342,M00127,M02757,M02958	75	1832	60	1832	0.11	0.351	COMP1,Cux1,Gata1,Gata6	CDP,COMP1,Cux1,GATA-1,GATA-6	COMP1,GATA-binding factor 1
M01390,M02968	60	1832	47	1832	0.12	0.373	Duxbl1	Duxbl,Duxl
M00485,M01457,M01383,M01352,M03941	17	1832	10	1832	0.123	0.373	Nkx2-2,Nkx2-3,Nkx2-9,Nkx3-1,Zfp784	Nkx2-2,Nkx2-3,Nkx2-9,Nkx3A,ZNF784	NK2 class homeobox factor 2,monomeric
M00152,M00215,M00922,M00186,M00810,M01007,M01257,M01304,M04025	3	1832	0	1832	0.125	0.373	Srf	SRF	SRF b.s,dimeric,serum response factor
M03835,M00821,M02104,M00284	3	1832	0	1832	0.125	0.373	Mafg,Nfe2,Nfe2l1,Nfe2l2	NF-E2,Nrf-2,Nrf2,TCF11:MafG	TCF11:MafG heterodimers,heterodimer containing Nrf2
M04174,M03565,M03877,M03846,M00693,M00712,M00993,M00973,M00071,M02018,M03804	3	1832	0	1832	0.125	0.373	Ascl1,Id4,Myf5,Myf6,Myod1,Myog,Smad5,Snai2,Tal1,Tcf12,Tcf3,Tcf4	E12,E2A,E47,HTF4,ID4,MASH-1,SMAD5,Tal-1,myogenin,slug	E47,dimeric
M04594,M02940,M02941,M02939	3	1832	0	1832	0.125	0.373	Zic1,Zic2,Zic3	Zic1,Zic2,Zic3
M00056	1708	1832	1689	1832	0.126	0.373	Nfia,Nfib,Nfic,Nfix	myogenin / NF-1	myogenin / nuclear factor 1 or related factors
M00225,M00224	9	1832	4	1832	0.133	0.389	Stat1,Stat3	STAT1,STAT3	signal transducer and activator of transcription 1,signal transducer and activator of transcription 3
M01420,M02807,M02928,M03950,M04331,M04406,M04449	6	1832	2	1832	0.144	0.417	Cux1,Hesx1,Msx2,Sox7,Tlx2,Zbtb12	CDP,HESX1,MSX2,Ncx,Sox7,VENTX,Zbtb12	dimeric
M00997,M01843,M03789	52	1832	41	1832	0.147	0.422	Bhlhe40,Bhlhe41,Mlxipl	ChREBP,DEC,DEC2	half-site
M00346,M00348,M01797,M01591,M00349,M00350,M00347,M00128,M02756,M02860	10	1832	5	1832	0.15	0.426	Gata1,Gata2,Gata3,Gata5,Sirt6,Tal1	GATA-1,GATA-2,GATA-3,GATA-5,Gata5,SIRT6,Tal-1 (Scl)	GATA-binding factor 1,GATA-binding factor 2,GATA-binding factor 3
M01333,M01478,M02859	16	1832	10	1832	0.163	0.458	Cphx1,Gata3,Hdx	Cphx,Gata3,Hdx
M00531,M00771,M00340,M00339	11	1832	6	1832	0.166	0.458	Elf1,Elf2,Elk1,Elk4,Erf,Erg,Ets1,Ets2,Fli1	Ets,c-Ets,c-Ets-1,nerf	c-ETS-1 binding site,c-Ets-2 binding sites,new ets-related factor 1a
M00731,M00722,M01658,M00271,M00751,M01856,M02084,M03841	11	1832	6	1832	0.166	0.458	Cbfb,Runx1,Runx2	AML1,AML1a,AML3,Osf2,PEBP2beta,core-binding factor	runt-factor AML-1
M00977,M00261,M01871,M03964	17	1832	11	1832	0.172	0.461	Ebf1,Ebf2,Ebf3	COE1,EBF,EBF1,Olf-1	dimeric,olfactory neuron-specific factor
M01588,M02773,M01113,M01874,M03553	7	1832	3	1832	0.172	0.461	CACCC-bsD,Klf1,Klf3,Klf4,Klf7	CACD,EKLF,GKLF (KLF4),KLF3,Klf7
M01456,M01425,M01379,M02815	63	1832	52	1832	0.172	0.461	Hmbox1,Hnf1a,Hnf1b	HNF-1alpha,HNF-1beta,Hmbox1,Tcf1
M01718,M01883,M01004,M01281,M01886,M02265,M03555	33	1832	25	1832	0.177	0.47	Ikzf2,Irf4,Nfatc1,Nfatc2,Nfatc3	Helios A,IRF-4,NF-AT1,NF-AT2,NF-AT4,NFAT1,NFATC2
M00953,M00956,M00954,M00955,M00957	4	1832	1	1832	0.187	0.487	Ar,Nr3c1,Pgr	AR,GR,PR	androgen reseptor,high affinity binding site for glucocorticoid receptor,high affinity binding sites for androgen receptor,high affinity binding sites for progesterone receptor,progesterone receptor
M02894,M01109,M00281,M02892,M04053,M04095,M04097,M04101,M04102,M04103,M04105	4	1832	1	1832	0.187	0.487	Nfatc1,Rfx1,Rfx2,Rfx3,Rfx5,Rfx7	NFATC1,RFX1,RFX2,RFX3,RFX5,Rfx2,Rfx3,Rfxdc2,SZF1-1	X-box binding protein RFX1,dimeric
M02105,M00084	13	1832	8	1832	0.191	0.491	Mzf1	MZF1,NF-E4	MZF1
M00249,M02880,M04389,M04397	37	1832	29	1832	0.192	0.491	Cebpa,Ddit3,Lhx6,Lhx8,Mafk	CHOP:C/EBPalpha,LHX6,Lhx8,Mafk	dimeric,heterodimers of CHOP and C/EBPalpha
M00641,M01300,M02017,M02915,M01244,M01023,M02824,M04009	14	1832	9	1832	0.202	0.51	Hmga2,Hsf1,Hsf2,Spdef,Zbtb12	HMGA2,HSF,HSF1,HSF2,Spdef,Zbtb12	HMGA2 binding site,Heat shock transcription factor 2,trimeric
M01415,M01162,M04381,M04410,M04283,M00241,M00640,M00437,M01654,M04322,M04330,M04407,M04425,M04435	30	1832	23	1832	0.203	0.51	Alx1,Arid3a,Gbx1,Hesx1,Hoxa4,Isx,Msx2,Msx3,Nkx2-5,Nobox,Pdx1,Rax,Shox2,Vsx2	Alx1,CHX10,DRI1,GBX1,HESX1,HOXA4,ISX,MSX2,Msx3,Nkx2-5,OG-2,PDX1,RAX,Shox2	tinman homolog,DRI1 b.s,homeo domain factor Nkx-2.5/Csx,monomeric
M00750,M00053,M01734,M00302,M00935,M03556	55	1832	46	1832	0.21	0.523	Hmga1,Hmga2,Nfat5,Nfatc1,Nfatc2,Nfatc3,Nfatc4,Rel	HMGIY,NF-AT,NF-AT5,NFAT3,c-Rel	Nuclear factor of activated T-cells,c-Rel
M00420,M00421	45	1832	37	1832	0.217	0.536	Hoxa9,Meis1	MEIS1A:HOXA9,MEIS1B:HOXA9	Meis-1a:HOXA9 heterodimeric binding,Meis-1b:HOXA9 heterodimeric binding
M00650,M02778,M04507	5	1832	2	1832	0.226	0.549	Mtf1	MTF-1	monomeric
M01117,M04623,M01735,M03838,M01230,M02097	5	1832	2	1832	0.226	0.549	Lhx3,Otx1,Otx2,Pitx3	LHX3,OTX,Otx1,Otx2,PITX3,ZNF333
M03882,M00460,M00992,M01298,M04019,M04051	17	1832	12	1832	0.228	0.549	Foxp3,Irf7,Mecp2,Nfatc1,Relb,Stat5a	FOXP3,IRF7,MECP2,NFATC1,RelB:p50,STAT5A (homotetramer)	MECP2 b.s,dimeric,trimeric
M04613	177	1832	163	1832	0.23	0.549	Hltf	HLTF
M01661,M02912,M02762,M02802	18	1832	13	1832	0.236	0.557	Hbp1,Sox1,Sox8	Hbp1,Sox1,Sox8,hbp1
M01378,M01361,M01437,M01329,M01380	74	1832	65	1832	0.245	0.557	Hoxa11,Hoxc10,Hoxc11,Hoxc12,Hoxd12	HOXA11,HOXC10,HOXC11,HOXC12,HOXD12
M01350,M01414,M01312,M01322,M01372,M01482,M02782	144	1832	132	1832	0.246	0.557	Nkx2-1,Nkx2-2,Nkx2-4,Nkx2-5,Nkx2-6,Nkx3-1,Nkx3-2	NKX25,NKX2B,NKX3A,Nkx2-4,Nkx2-6,Nkx3-2,TFF-1	Nkx2-1
M01593,M00444,M02119,M04496,M04497	2	1832	0	1832	0.25	0.557	Thrb,Vdr,Zfx	T3Rbeta,THRB,VDR,Zfx	often dimerizes with RXR-alpha,dimeric,vitamin D receptor; mediates vitamin D3-signaling
M02776,M03883,M01070,M02775,M04215,M04216,M04221	2	1832	0	1832	0.25	0.557	Maf,Mafb,Maff,Mafg,Mafk,Rest	MAFF,MAFG,MafB,MafK,Mafb,REST,c-Maf	dimeric
M02822,M04150,M02821,M01047,M03839,M02819,M02820,M00800,M02924,M01045,M04156	2	1832	0	1832	0.25	0.557	Pax2,Tfap2a,Tfap2b,Tfap2c,Tfap2e	AP-2,AP-2alphaA,Pax-2,TFAP2B,Tcfap2a,Tcfap2b,Tcfap2c,Tcfap2e,Tfap2a	dimeric
M03889,M01044,M01019,M02851	2	1832	0	1832	0.25	0.557	Eomes,Tbx2,Tbx5	Eomes,TBX2,Tbx5
M00233,M00407,M00026,M00232,M00231,M04022,M04023,M04024	12	1832	8	1832	0.251	0.557	Mef2a,Mef2b,Mef2d	MEF-2,MEF2A,MEF2B,MEF2D,RSRFC4	C4,dimeric,myogenic MADS factor MEF-2,related to serum response factor
M03574,M03824,M02758	12	1832	8	1832	0.251	0.557	Gcm1,Gcm2	GCMa,GCMb
M01119,M01220,M00024,M02809,M02898,M03963,M04520	6	1832	3	1832	0.254	0.559	E2f1,E2f7,E2f8,Smad3,Sp100,Stat3,Zbtb33	E2F,E2F7,E2F8,Kaiso,STAT3:STAT3,Smad3,Sp100	E2F,dimeric
M01481,M00424,M01365,M01446,M01341,M01332,M00099	82	1832	73	1832	0.256	0.559	Barhl1,Barhl2,En1,Hmx1,Msx3,Nkx6-1,Prrx2	Barhl-1,Barhl2,En-1,HMX1,Msx-3,Nkx6-1,S8	NKX6-1,S8
M00237,M00235	22	1832	17	1832	0.26	0.564	Ahr,Arnt	AhR:Arnt	fixed core,aryl hydrocarbon receptor:Arnt heterodimers
M00141,M03878,M01169	7	1832	4	1832	0.274	0.59	Hivep2,Ikzf1	Ikaros,Lyf-1,MIBP1	LyF-1
M04625,M00451,M01692,M03833	15	1832	11	1832	0.278	0.593	Ltf,Nkx3-1,Zbtb16	LTF,NKX3A,Nkx3-1,PLZF	NK class homeobox factor 3A
M00243,M00244,M01972,M00807,M03896,M00778,M02877,M03897,M03898,M03900	104	1832	95	1832	0.28	0.593	Ahr,Egr1,Egr2,Egr3,Egr4,Klf7	AhR,EGR-1,EGR1,EGR2,EGR3,Egr,Egr-1,Egr3,Klf7,NGFI-C	E-value=3.4e-020,Egr-1/Krox-24/NGFI-A immediate-early gene product,aryl hydrocarbon / dioxin receptor,monomeric,nerve growth factor-induced protein C
M00136,M00744,M04071,M04089,M04092,M04565	8	1832	5	1832	0.29	0.606	Pou1f1,Pou2f1,Pou2f2,Sox1	Oct-1,POU1F1,POU2F1,POU5F1B,Pou2f2,Sox1	dimeric,monomeric,octamer factor 1
M00517,M02022,M00037,M00115,M00924,M00495	8	1832	5	1832	0.29	0.606	Bach1,Creb1,Fos,Fosb,Fosl1,Fosl2,Jun,Junb,Jund,Mafk,Nfe2	AP-1,Bach1,MafK,NF-E2,Tax/CREB	BTB and CNC homolog 1,NF-E2 p45,Tax/CREB complex
M01001,M01002	3	1832	1	1832	0.312	0.632	Deaf1	DEAF1
M02108,M01043,M00432,M00433	3	1832	1	1832	0.312	0.632	Hmx3,Nkx2-1,Nkx2-5	Hmx3 (Nkx5-1),Nkx-2.5,Nkx2-5,TTF1 (Nkx2-1)	TITF1 (thyroid transcription factor 1),CSX,H6 homeobox 3,TTF-1
M03810,M03909,M04457,M04461,M04463,M04482	3	1832	1	1832	0.312	0.632	Esrra,Esrrg,Hinfp,Nr1i2,Rara,Rxra	ESRRA,ESRRG,Esrra,HINFP,RARA,RXR:PXR	Dimer,dimeric
M01042,M01596,M01037,M01657,M03871	21	1832	17	1832	0.313	0.632	Gli1,Gli2,Gli3,Glis1	GLI,GLI1,GLI3,Gli3
M04122,M02747,M04120,M04126	10	1832	7	1832	0.314	0.632	Eomes,Tbr1,Tbx1,Tbx15	TBR1,TBX1,TBX15,Tbr2	monomeric
M00749,M04595,M03818,M01743	38	1832	33	1832	0.316	0.632	Egr3,Ing4,Sall2,Srebf1	ING4,SALL2,SREBP-1,egr-3	SALL2
M01241	278	1832	267	1832	0.321	0.637	Gtf2ird1	BEN
M00081,M00078,M00082	64	1832	58	1832	0.323	0.637	Mecom	Evi-1	ectopic viral integration site 1 encoded factor
M01405,M01410,M01472,M01377,M01318,M01485,M04382	48	1832	43	1832	0.336	0.658	Irx2,Irx3,Irx4,Irx5,Irx6	IRX4,Irx-3,Irx2,Irx3,Irx5,Irx6	dimeric
M00085	4	1832	2	1832	0.344	0.659	Zbtb6	ZID	zinc finger with interaction domain
M00175,M00176,M00698	4	1832	2	1832	0.344	0.659	Tcf12,Tfap4	AP-4,HEB	activator protein 4
M02900,M00105,M02902,M03943	4	1832	2	1832	0.344	0.659	Cux1,Sox12,Sox14,Zfp652	CDP CR3,Sox12,Sox14,Zfp652	cut-like homeodomain protein,monomeric
M01739	55	1832	50	1832	0.346	0.659	Gtf2b	TFIIB
M01112,M01111	62	1832	57	1832	0.355	0.672	Rbpj	RBP-Jkappa
M00104,M00106	20	1832	17	1832	0.371	0.695	Cux1	CDP CR1,CDP CR3+HD	cut-like homeodomain protein
M01854,M01814	6	1832	4	1832	0.377	0.695	Runx3	AML2
M01873,M02036,M01303,M00982,M03893,M01714,M02744,M02810	6	1832	4	1832	0.377	0.695	Egr1,Egr2,Egr3,Egr4,Klf15,Sp1,Sp4,Wt1	Egr-1,Egr1,KLF15,KROX,SP1,Sp4,WT1	Sp1 b.s
M03874,M04528,M04530,M04533,M04537,M04540,M04548,M04553,M04557,M04564,M04567	22	1832	19	1832	0.377	0.695	Hoxa9,Sox1,Sox14,Sox15,Sox18,Sox2,Sox21,Sox3,Sox8,Sox9,Sry	Hoxa9,SOX14,SOX15,SOX18,SOX2,SOX21,SOX8,SOX9,SRY,Sox1,Sox3	dimeric
M01295	8	1832	6	1832	0.395	0.724	Atf5	ATF5	ATF5 binding site
M00069	9	1832	7	1832	0.402	0.731	Yy1	YY1	Yin and Yang 1
M00096,M04062,M04066	81	1832	77	1832	0.404	0.731	Pax3,Pax7,Pbx1	PAX3,PAX7,Pbx-1	Pbx-1,dimeric
M00327,M00518,M01875,M00191,M03820,M04478,M04490	93	1832	89	1832	0.41	0.735	Esr1,Esr2,Nr4a2,Pax3,Ppara,Rxra	ER,ER-alpha,ER-beta,NR4A2,PPARalpha:RXRalpha,Pax-3,RXRA	PPAR-alpha:RXR-alpha heterodimer (peroxisome proliferator activated factor alpha:retinoid X receptor alpha),Pax-3 binding sites,dimeric,estrogen receptor
M00221,M00776,M01173,M04632	11	1832	9	1832	0.412	0.735	Srebf1,Srebf2	SREBP,SREBP-1,SREBP1	sterol regulatory element-binding protein 1
M01374,M01398,M01358,M01313,M01433,M01345,M01359	45	1832	42	1832	0.414	0.735	DOBOX4,Six1,Six2,Six3,Six4,Six6	Dobox4,Six-1,Six-2,Six-3,Six-6,six4
M02861,M03935,M03978,M04109,M04110,M04175	13	1832	11	1832	0.419	0.739	Ets1,Gata6,Max,Runx3	ETS1,Gata-6,MAX,RUNX3,ZKSCAN3	dimer of dimers,dimeric,monomeric
M01733,M00083	68	1832	65	1832	0.43	0.754	Mzf1	MZF1	MZF1
M01394,M01232,M00416,M04289,M04295,M04388,M04424	26	1832	24	1832	0.443	0.759	Alx1,Barhl1,Barhl2,Hoxa7,Lhx6,Pdx1,Satb1	(SATB1)2,BARHL2,Barhl1,Cart-1,HOXA7,LHX6,PDX1	Cart-1 (cartilage homeoprotein 1),Consensus SATB1 Binding Sequence,dimeric
M00466,M00797	1	1832	0	1832	0.5	0.759	Hif1a	HIF1	hypoxia induced factor,hypoxia-inducible factor 1
M00480	1	1832	0	1832	0.5	0.759	Topors	LUN-1
M00491,M01231,M01122,M02826,M02831,M02834	1	1832	0	1832	0.5	0.759	Glis3,Patz1,Zbtb7b,Zfp219,Zfp281,Zfp740	MAZR,ZNF219,ZNF515,Zbtb7b,Zfp281,Zfp740	Glis binding sites,MAZ related factor
M00915,M00470,M01199,M03811,M00189,M03876,M02786	1	1832	0	1832	0.5	0.759	Plagl1,Tfap2a,Tfap2b,Tfap2c,Trim28,Zbtb33	AP-2,AP-2gamma,Kaiso,Plagl1,RNF96	activator protein 2
M00984,M00769	1	1832	0	1832	0.5	0.759	Cbfb,Runx1,Runx2,Runx3	AML,PEBP
M01081	1	1832	0	1832	0.5	0.759	Zfp628	Zec	zinc finger protein expressed in embryonal cells and certain adult organs
M01447,M01403,M01463,M01366,M01445,M01480,M01381,M00623,M01387,M01436,M01719,M02919,M03066,M03067,M03068	1	1832	0	1832	0.5	0.759	Crx,DOBOX5,Dmbx1,Hnf1a,Obox5,Obox6,Otx1,Otx2,Pitx2,Rax	Crx,Dobox5,OTX2,Obox5,Obox6,Otx1,Otx2,Otx3,PITX2,Tcf1
M02771,M02767,M02768,M02769,M02770	1	1832	0	1832	0.5	0.759	Irf3,Irf4,Irf5,Irf6,Irf9	IRF-3,IRF-5,IRF-6,IRF-9,Irf4
M04182,M04161,M04164,M04185	1	1832	0	1832	0.5	0.759	Bhlha15,Bhlhe22,Neurod2,Olig1	BHLHA15,BHLHE22,NEUROD2,OLIG1	dimeric
M04246,M00454,M03797,M03993,M04242,M04245,M04250,M04510	1	1832	0	1832	0.5	0.759	Arid5b,Foxg1,Foxi1,Foxj2,Foxj3,Msx2,Spdef	FOXG1,FOXI1,FOXJ2,FOXJ3,MRF-2,Msx-2,SPDEF,ZNF232	dimeric,modulator recognition factor 2,monomeric,putative multimer
M04323,M00991,M02830,M02889,M04090,M04313,M04315	1	1832	0	1832	0.5	0.759	Cdx1,Cdx2,Emx1,Emx2,Gbx2,Osr2,Pou6f2,Zscan26	Cdx,EMX1,EMX2,GBX2,Osr2,POU6F2,Zfp187	dimeric
M00203,M00126,M00278	2	1832	1	1832	0.5	0.759	Gata1,Gata2,Gata3,Lmo2	GATA-1,GATA-X,Lmo2 complex	E2A proteins, and GATA-1, half-site 2,GATA binding site,GATA-binding factor 1,complex of Lmo2 bound to Tal-1
M00457,M02085,M01209,M01212,M01595,M02117,M00223,M01260,M01823	2	1832	1	1832	0.5	0.759	Bcl6,Il18,Stat1,Stat2,Stat3,Stat4,Stat5a,Stat5b,Stat6	Bcl-6,GAF,STAT,STAT1,STAT1:STAT1,STAT3,STAT4,STAT5A (homodimer)	signal transducer and activator of transcription 3,signal transducer and activator of transcription 5a,signal transducers and activators of transcription
M01123,M02044,M00793,M00285,M00651,M01035,M01695,M01744	2	1832	1	1832	0.5	0.759	NF-muE1,Nanog,Nfe2l1,Yy1,Zfp42	NF-muE1,Nanog,REX1,TCF11,YY1	TCF11/KCR-F1/Nrf1 homodimers
M01239,M00051,M01100,M02848,M02862,M04054,M04055	2	1832	1	1832	0.5	0.759	Egr1,Gcm1,Nfkb1,Nfkb2,Relb,Zbtb7a	Egr1,Gcm1,LRF,NF-kappaB (p50),NFKB1,NFKB2,RelB:p52 (NF-kappaB)	NF-kappaB (p50),dimeric,kappaB site
M01666,M00777,M01211,M00459,M01890	2	1832	1	1832	0.5	0.759	Parp1,Stat1,Stat2,Stat3,Stat4,Stat5a,Stat5b,Stat6	PARP,STAT,STAT4,STAT5A,STAT5B (homodimer)	signal transducer and activator of transcription 5b
M01834,M04298,M03873,M01449,M01404,M01467,M01659	2	1832	1	1832	0.5	0.759	Cdx2,Hoxa10,Hoxb13,Hoxd13,Hoxd9	CDX2,Cdx-2,HOXA10,HOXB13,HOXD13,Hoxd9	monomeric
M00289,M00129,M00294,M00293,M01599,M03573	3	1832	2	1832	0.5	0.759	Foxf1,Foxi1,Foxl1,Foxp3,Foxq1	FKHL5,FOXP3,Freac-7,HFH1 (FOXQ1),HFH3 (FOXI1),HFH8 (FOXF1A)	Fork head RElated ACtivator-7,HFH-3 (HNF3/fork head homolog 3),HNF-3/Fkh Homolog 1,HNF-3/Fkh Homolog-8,forkhead box P3
M00482,M02114,M01229	3	1832	2	1832	0.5	0.759	Gtf2ird1,Pitx2	GTF2IRD1-isoform2,Pitx2,pitx2	GTF2IRD1-isoform2,pituitary homeobox factor 2
M02837,M02835,M02836	5	1832	4	1832	0.5	0.759	Zic1,Zic2,Zic3	Zic1,Zic2,Zic3
M01305,M01817,M01306	12	1832	11	1832	0.5	0.759	Tead1,Zfp217	TEF,TEF-1,ZABC1	TEF b.s,ZABC1 b.s
M01694,M00704,M01696	18	1832	17	1832	0.5	0.759	Tead1,Yy2,Zfp42	REX1,TEF-1,YY2
M00707	19	1832	18	1832	0.5	0.759	Gtf2a2	TFIIA
M00630,M00616	69	1832	68	1832	0.5	0.759	Foxm1,Zfhx3	AFP1,FOXM1
M03548,M04113,M04256,M04258,M04261,M04264	18	1832	18	1832	0.566	0.855	Foxl2,Foxo1,Foxo3,Foxo4,Foxo6,Gmeb2	FOXL2,FOXO1,FOXO3,FOXO4,FOXO6,GMEB2	dimer of dimers,dimeric
M00143	151	1832	153	1832	0.572	0.86	Pax5	Pax-5	B-cell-specific activating protein
M00264,M03933,M04052	5	1832	5	1832	0.623	0.921	Nfatc1,Zfp143	NFATC1,Staf,ZNF143	Se-Cys tRNA gene transcription activating factor,dimeric,monomeric
M00975,M03917,M03918	5	1832	5	1832	0.623	0.921	Rfx1,Rfx2,Rfx3,Rfx4,Rfx5,Rfxank,Rfxap,Scrt1,Scrt2	RFX,SCRT1,SCRT2	monomeric
M01462,M01479,M04091	5	1832	5	1832	0.623	0.921	Pou6f1,Pou6f2	POU6F1,POU6F2	monomeric
M01384,M01347,M03099,M03100	19	1832	20	1832	0.626	0.921	Rhox11	Rhox11
M02267,M03806,M04151,M04153,M04617,M04619	4	1832	4	1832	0.637	0.933	Ebf1,Mtf1,Tfap2b,Tfap2c,Zbtb7a,Zbtb7c	EBF1,LRF,MTF-1,TFAP2B,TFAP2C,ZBTB7C	dimeric
M01242	15	1832	16	1832	0.641	0.934	Mtf1	MTF-1	MTF1
M00721,M04127,M04128,M04132	13	1832	14	1832	0.65	0.936	Tbx1,Tbx21,Zfp148	CACCC-binding factor,TBX1,TBX21	dimeric
M00070,M00065,M00066,M00532,M02927	3	1832	3	1832	0.656	0.936	Tal1,Tcf3,Tcf4,Zbtb18	RP58,Tal-1alpha:E47,Tal-1beta:E47,Tal-1beta:ITF-2,Tcfe2a	58 KDA repressor protein,Tal-1alpha:E47 heterodimer,Tal-1beta:E47 heterodimer,Tal-1beta:ITF-2 heterodimer
M00634,M00665,M01973,M00446,M01778,M01858,M02938,M03903,M03904,M03930,M03931,M04266	3	1832	3	1832	0.656	0.936	Foxo6,Gcm1,Gcm2,Glis1,Glis2,Plag1,Sp3,Spz1,Tfap2b,Zfp740,Zic1,Zic3	AP-2beta,FOXO6,GCM,GLIS1,GLIS2,PLAG1,Sp3,Spz1,ZIC1,ZIC3,Zfp740	Motif score = 2.278 calculated by Bioprospector,PLAG1 b.s.,PLAG1 binding site,monomeric,putatively multimeric,spermatogenic Zip
M02933,M01253	3	1832	3	1832	0.656	0.936	Cnot3,Zbtb14	CNOT3,Zfp161
M01299,M00646,M04252,M04271,M04273	2	1832	2	1832	0.688	0.967	Foxg1,Foxj3,Foxk1,Hnf1b,Mecp2	FOXK1,Foxg1,Foxj3,LF-A1,MECP2	MECP2 b.s,putatively multimeric
M03821,M02891,M02887	2	1832	2	1832	0.688	0.967	Esr2,Nr2f2,Rara	ER-beta,Nr2f2,Rara
M04631	2	1832	2	1832	0.688	0.967	Rreb1	RREB
M04611	95	1832	102	1832	0.722	1	Foxm1	FOXM1
M02002,M00011,M00079,M00080	5	1832	6	1832	0.726	1	Mecom	Evi-1	ectopic viral integration site 1 encoded factor
M02779,M02780,M04047	5	1832	6	1832	0.726	1	Myb,Mybl1,Mybl2	MYBL2,Mybl1,c-Myb	dimeric
M02857,M02855,M02856	4	1832	5	1832	0.746	1	Foxj3,Foxk1,Foxl1	Foxj3,Foxk1,Foxl1
M00972,M04015,M04020,M04021	1	1832	1	1832	0.75	1	Irf1,Irf2,Irf3,Irf4,Irf5,Irf7,Irf8,Irf9	IRF,IRF4,IRF8,IRF9	dimeric,trimeric
M01344,M02959,M04401	1	1832	1	1832	0.75	1	Cux1,Meox2	CDP,Cux1,MEOX2	dimeric
M01484,M01343,M01826,M01428,M01364,M01466,M01450,M03064,M03065	1	1832	1	1832	0.75	1	Gsc,Obox1,Obox2,Obox3,Pitx1,Pitx3	Gsc,Obox1,Obox2,Obox3,PITX1,Pitx1,Pitx3
M02740,M01185,M03894	1	1832	1	1832	0.75	1	Bcl6,Bcl6b	BCL6,BCL6B,Bcl6b	monomeric
M04033,M04028,M04031,M04035,M04036,M04037,M04038,M04039,M04040,M04041	1	1832	1	1832	0.75	1	Meis2,Meis3,Pknox1,Pknox2,Tgif1,Tgif2,Tgif2lx1	MEIS2,MEIS3,Meis2,Meis3,PKNOX1,PKNOX2,Pknox2,TGIF1,TGIF2,TGIF2LX	dimeric
M04342,M04358,M04364,M01317,M01430,M02873	1	1832	1	1832	0.75	1	Hoxa13,Hoxc13,Hoxd13,Irf5	HOXA13,HOXC13,HOXD13,IRF-5	monomeric
M00690	52	1832	58	1832	0.751	1	AP-3	AP-3
M04570,M04181,M04195	3	1832	4	1832	0.774	1	Msc,Myf6,Tcf21	MSC,MYF6,Tcf21	dimeric
M01075,M00023,M00380,M00999	6	1832	8	1832	0.788	1	Aire,Hoxa5,Pax4,Zbtb16	AIRE,HOXA5 (Hox-1.3),PLZF,Pax-4	HOXA5 (Hox-1.3),Pax-4 binding sites
M02089,M00803	32	1832	38	1832	0.801	1	E2f1,E2f3,E2f4,Tfdp1	E2F,E2F-3
M00005,M00002,M00804,M00929,M03566	22	1832	27	1832	0.806	1	Myf6,Myod1,Myog,Snai1,Tcf3,Tfap4	AP-4,E2A,E47,MyoD,SNA	E47,activator protein 4
M00240,M00747,M01884	21	1832	26	1832	0.811	1	Irf1,Irf7,Nkx2-5	IRF-1,IRF-7,Nkx2-5	tinman homolog,homeo domain factor Nkx-2.5/Csx
M00465,M02813,M02798,M02803,M02908	36	1832	43	1832	0.819	1	Pou6f1,Sox14,Sox21,Sox30,Sry	POU6F1,Sox14,Sox21,Sox30,Sry
M02268	7	1832	10	1832	0.834	1	Insm1	INSM1
M00216,M00471,M00252,M02814,M02897	20	1832	26	1832	0.851	1	Six6,Tbp	Six6,TATA,TBP,Tbp	Retroviral TATA box,TATA binding protein,cellular and viral TATA box elements
M00463,M03842,M01324,M03090	19	1832	25	1832	0.856	1	Pou3f1,Pou3f2,Pou3f3	BRN1,POU3F1,POU3F2,Pou3f3	Octamer
M00648	138	1832	155	1832	0.864	1	Maf	MAF
M00042,M03803,M03854	1	1832	2	1832	0.875	1	Sox17,Sox5,Sry	SOX5,SRY,Sox17	Sox-5
M00160,M02866,M02796,M02797,M02799,M02801,M02808,M02899,M02906,M02907,M02909	1	1832	2	1832	0.875	1	Hbp1,Sox1,Sox11,Sox12,Sox13,Sox15,Sox18,Sox21,Sox4,Sox8,Sry	Hbp1,SRY,Sox1,Sox11,Sox12,Sox13,Sox15,Sox18,Sox21,Sox4,Sox8	sex-determining region Y gene product
M00405,M00403	1	1832	2	1832	0.875	1	Mef2a	MEF-2,aMEF-2	myocyte enhancer factor
M03822	1	1832	2	1832	0.875	1	Foxh1	FoxH1
M04635,M02025,M02026	26	1832	34	1832	0.879	1	Mef2c,Mef2d,Tead3	MEF-2C,MEF-2D,TEF-5
M00938,M03958,M03960,M03961,M04518	9	1832	14	1832	0.896	1	E2f1,E2f2,E2f3,E2f4	E2F-1,E2F2,E2F3,E2F4	dimeric
M00088,M00086,M00087,M01003,M02832	43	1832	55	1832	0.909	1	Ikzf1,Ikzf2,Zfp410	Helios A,Ik-1,Ik-2,Ik-3,Zfp410	Ikaros 1,Ikaros 2,Ikaros 3
M00941,M00006,M00406,M01301,M02024	11	1832	18	1832	0.933	1	Mef2a,Mef2c,Mef2d	MEF-2,MEF2A,mef2A	Mef2a b.s,myocyte enhancer factor,myogenic enhancer factor 2
M01969	238	1832	269	1832	0.938	1	Foxo1	FOXO1
M02115,M01294,M04114,M04280,M04282,M04284,M04286,M04308,M04380,M04420,M04422	17	1832	27	1832	0.953	1	Alx1,Alx3,Arx,Gmeb2,Isx,Otx1,Otx2,Prop1,Prrxl1,Prxx2	(Prop-1)2,ALX3,ARX,Alx1,Arx,DRGX,GMEB2,ISX,OTX2,Otx1,Prx2	Prop-1 binding site,dimer of dimers,dimeric
M00257	227	1832	273	1832	0.989	1	Rreb1	RREB-1	Ras-responsive element binding protein 1
M00652,M01742,M02102,M04059	5	1832	14	1832	0.991	1	Nrf1,Zscan10	NRF-1,NRF1,Zfp206	dimeric,nuclear respiratory factor 1
M00695	2	1832	10	1832	0.997	1	ETF	ETF
M00004,M02883,M02884	0	1832	0	1832	1	1	Myb,Mybl1	Myb,Mybl1,c-Myb	c-Myb
M00058,M00068	0	1832	0	1832	1	1	Nhlh1	HEN1	HEN1
M00150	0	1832	0	1832	1	1	T	Brachyury	Brachyury
M00214	0	1832	0	1832	1	1	Runx2	SEF-1	SEF1 binding site
M00251,M00538,M00539,M04208,M04572	0	1832	0	1832	1	1	Arnt,Creb3l1,Creb3l2,Xbp1	Arnt,CREB3L1,Creb3l2,HTF (XBP1),XBP-1	AhR nuclear translocator homodimers,X-box-binding protein 1,dimeric
M00326	0	1832	0	1832	1	1	Pax1	Pax-1	Pax-1 binding sites
M00332,M02846,M02847,M03926,M03959,M03962,M04516,M04517,M04519	0	1832	0	1832	1	1	E2f1,E2f2,E2f3,E2f4,Foxn1	E2F-2,E2F-3,E2F1,E2F2,E2F3,E2F4,Whn,ZBED1	dimeric,winged-helix factor nude
M00419	0	1832	0	1832	1	1	Meis1	MEIS1	Meis-1 (myeloid ecotropic viral integration site 1)
M00467	0	1832	0	1832	1	1	Zfp423	Roaz	rat Olf-1/EBF-associated zinc finger protein
M00619	0	1832	0	1832	1	1	Alx4	Alx-4
M00706	0	1832	0	1832	1	1	Gtf2i	TFII-I
M00987	0	1832	0	1832	1	1	Foxp1	FOXP1
M01069	0	1832	0	1832	1	1	Gzf1	GZF1	plays a role in renal branching morphogenesis
M01072,M01073,M02833,M02867	0	1832	0	1832	1	1	Hic1,Zfp691	HIC1,Hic1,Zfp691
M01105	0	1832	0	1832	1	1		ZBRK1
M01195,M01262,M01263,M04121,M04125,M04512	0	1832	0	1832	1	1	Tbx1,Tbx15,Tbx18,Tbx22	TBX1,TBX15,TBX18,TBX22,ZSCAN16	T-box 15,T-box 18,dimeric
M01237	0	1832	0	1832	1	1	Terf1	TRF1
M01245	0	1832	0	1832	1	1	Gm9897,Mterf	mTERF	mTERF binding site
M01264,M04569	0	1832	0	1832	1	1	Tbx15,Tbx20	TBX15,TBX20	T-box 15,dimeric
M01292,M02086,M03564	0	1832	0	1832	1	1	Cdx1,Hoxa13,Satb1	Cdx-1,HOXA13,SATB1	HOXA13 binding site
M01747,M01796,M01798	0	1832	2	1832	1	1	Bdp1,Brf1,Polr3a	BDP1,BRF-1,RPC155
M02252	0	1832	0	1832	1	1	Ewsr1	EWSR1-FLI1
M02742,M02743	0	1832	0	1832	1	1	E2f2,E2f3	E2F-2,E2F-3
M02759,M02890,M02930,M02935	0	1832	0	1832	1	1	Glis2,Plagl1,Zbtb7b,Zfp281	Glis2,Plagl1,Zbtb7b,Zfp281
M02763	0	1832	0	1832	1	1	Hic1	HIC-1
M02785	0	1832	0	1832	1	1	Osr2	Osr2
M02789,M02790	0	1832	0	1832	1	1	Rfx4,Rfx7	Rfx4,Rfxdc2
M02794	0	1832	0	1832	1	1	Smad3	Smad3
M02825	0	1832	0	1832	1	1	Zbtb3	Zbtb3
M02828	0	1832	0	1832	1	1	Zfp128	Zfp128
M02845,M03971,M04500,M04509,M04511	0	1832	0	1832	1	1	Bhlhe40,Elk1,Trp53,Zbtb49,Zfp282	Bhlhb2,ELK1,Trp53,ZBTB49,ZNF282	dimeric,monomeric
M02849,M04142,M04143,M04513	0	1832	0	1832	1	1	Ehf,Tead1,Tead3	Ehf,TEAD1,TEAD3,ZNF713	dimeric,monomeric
M02864,M03942	0	1832	0	1832	1	1	Zscan4f	Gm397,ZSCAN4	monomeric
M02893	0	1832	0	1832	1	1	Rfx4	Rfx4
M03908,M04118,M04119,M04124,M04130,M04136,M04138	0	1832	0	1832	1	1	Hinfp,Mga,Tbx1,Tbx21,Tbx4,Tbx5	HINFP,MGA,TBX1,TBX21,TBX4,Tbx5	dimeric
M03910	0	1832	0	1832	1	1	Hic1	Hic1	dimeric
M03936	0	1832	0	1832	1	1	Zfp410	ZNF410	monomeric
M03951,M03953	0	1832	0	1832	1	1	Cux1,Cux2	CDP,CUX2	dimeric
M04094	0	1832	0	1832	1	1	Prox1	PROX1	dimeric
M04197,M04199	0	1832	0	1832	1	1	Atf4	ATF4,Atf4	dimeric
M04479,M04494,M04495	0	1832	0	1832	1	1	Nr4a2,Thra,Thrb	NR4A2,THRA,THRB	dimeric
M04508	0	1832	0	1832	1	1	Prdm4	PRDM4	monomeric
M04521,M04532,M04535,M04542,M04544,M04546,M04552	0	1832	0	1832	1	1	Sox10,Sox18,Sox21,Sox4,Sox7,Sox8,Sox9	SOX10,SOX18,SOX21,SOX4,SOX7,SOX8,SOX9	dimeric
M04522,M04536,M04543,M04549,M04556	0	1832	0	1832	1	1	Sox10,Sox21,Sox7,Sox9,Sry	SOX10,SOX21,SOX7,SOX9,SRY	dimeric
M04524,M04545,M04547,M04554	0	1832	0	1832	1	1	Sox10,Sox7,Sox8,Sox9	SOX10,SOX7,SOX8,SOX9	dimeric
M04525,M04550,M04551	0	1832	0	1832	1	1	Sox10,Sox9	SOX10,SOX9	dimeric
M04526,M04529,M04539,M04555,M04560,M04562,M04566	0	1832	0	1832	1	1	Sox1,Sox14,Sox15,Sox17,Sox2,Sox3,Sry	SOX14,SOX15,SOX2,SRY,Sox1,Sox17,Sox3	dimeric
M04527,M04531,M04534,M04538,M04541,M04558,M04561,M04563,M04568	0	1832	0	1832	1	1	Sox1,Sox14,Sox15,Sox17,Sox18,Sox2,Sox21,Sox3,Sry	SOX14,SOX15,SOX18,SOX2,SOX21,SRY,Sox1,Sox17,Sox3	dimeric

## Sheet: CDvsHFD_overlap_CDvsCR_highCpG
Motifs	foreground counts	foreground total seqs	background counts	background total seqs	p-value	FDR	Gene symbols	Motif names	Motif descriptions
M00040,M00260,M04223,M04225,M00228,M00045	88	934	38	934	2.39e-06	0.000326	Atf2,Hlf,Nfil3,Tef	ATF2,E4BP4,HLF,NFIL3,TEF,VBP	E4BP4,PAR-type chicken vitellogenin promoter-binding protein,cAMP-responsive element binding protein 1,dimeric,hepatic leukemia factor
M00039,M00041,M00981,M00179,M02279,M01861,M01862,M00177,M01820,M00917,M00338,M00017,M00178,M00514,M01863,M00916,M00114,M02091,M01864,M00694,M03544	103	934	49	934	3e-06	0.000326	Atf1,Atf2,Atf3,Atf4,Atf5,Atf6,Atf7,Creb1,Crem,E4f1,Jun	ATF,ATF,ATF-1,ATF-2,ATF-3,ATF-4,ATF2,ATF2:c-Jun,ATF4,CREB,CREB1,CREM,E4F1,Tax/CREB	ATF binding site,CRE-binding protein 1,CRE-binding protein 1:c-Jun heterodimer,Tax/CREB complex,activating transcription factor,activating transcription factor 4,cAMP-response element binding protein,cAMP-response element-binding protein,cAMP-responsive element binding protein
M00097,M04064,M00360,M04060,M04061,M00139,M03992,M04065,M04067	285	934	199	934	3.44e-06	0.000326	Ahr,Pax1,Pax2,Pax3,Pax5,Pax6,Pax9,Spdef	AhR,PAX1,PAX2,PAX5,PAX6,PAX9,Pax-3,Pax-6,SPDEF	Pax-3 binding sites,Pax-6,aryl hydrocarbon / dioxin receptor,monomeric,putative multimer
M00483,M01855,M02378,M01249,M00976	98	934	49	934	1.61e-05	0.00114	Ahr,Ahrr,Arnt,Arnt2,Atf6,Epas1,Hif1a	Arnt, HIF-1,AHR,ATF6,AhR,HIF-2alpha,HIF1A:ARNT	activating transcription factor 6
M00209,M00687,M00185,M00287,M02106,M02107,M00775	48	934	18	934	0.000112	0.00636	Nfya,Nfyb,Nfyc	NF-Y,NF-YA,NF-YC,alpha-CP1	Heterotrimeric transcription factor,Heterotrimeric transcription factor Y,Nuclear transcription factor Y subunit alpha,Nuclear transcription factor Y subunit gamma,nuclear factor Y (Heterotrimeric transcription factor)
M02112,M03829	28	934	8	934	0.000536	0.02	Onecut1,Onecut2	HNF-6,OC-2
M00024,M02809,M01220,M01119,M02898,M03963,M04520	58	934	28	934	0.000621	0.02	E2f1,E2f7,E2f8,Smad3,Sp100,Stat3,Zbtb33	E2F,E2F7,E2F8,Kaiso,STAT3:STAT3,Smad3,Sp100	E2F,dimeric
M00291,M00292,M00476,M02749,M00477,M00290,M00474,M01261,M02750,M02752,M02753	16	934	2	934	0.000624	0.02	Foxa1,Foxa2,Foxc1,Foxd1,Foxf2,Foxj1,Foxk1,Foxl1,Foxo1,Foxo3,Foxo4	FOXJ1,FOXO1,FOXO3,FOXO4,Foxk1,Foxl1,Freac-2,Freac-3,Freac-4,HNF3-beta,HNF3A	FOXA1,Fork head RElated ACtivator-2,Fork head RElated ACtivator-3,Fork head RElated ACtivator-4,fork head box O1,fork head box O3,fork head box O4
M03790,M02273,M02110,M01724,M03568,M02764,M03892,M01722,M02009,M02111,M02783,M02787,M02791,M03542,M04622	70	934	37	934	0.000671	0.02	Hnf4a,Nr1h4,Nr2c2,Nr2f1,Nr2f2,Nr4a1,Nr4a2,Nr6a1,Rara,Rarb,Rorb,Rxra,Thra,Vdr	COUP-TF1,FXR,GCNF,HNF4-alpha,NR1B1,NR1B2,NR4A2,Nr2f2,Nur77,RORbeta,RXRalpha,Rara,T3RALPHA,TR4,VDR:RXR-alpha	complex (half-site),half-site
M02914,M01783,M01865,M00196,M03922,M00008,M01273,M03807,M00933,M00931,M00932,M03567,M03814,M01219,M01837,M02281,M01175,M01816,M00720,M00649,M02023,M01587,M01597	18	934	3	934	0.000703	0.02	CAC-BP,Klf11,Klf13,Klf5,Maz,Sp1,Sp2,Sp3,Sp4,Zbtb7b,Zfp148,Zfp263,Zfp281	BTEB2,BTEB3,CAC-binding protein,CKROX,FKLF,FPM315 (ZNF263),MAZ,SP1,SP1:SP3,SP2,SP4,Sp1,Sp2,Sp4,ZBP89,Zfp281	Zinc finger protein FPM315 with KRAB and SCAN domains,monomeric,stimulating protein 1
M00513,M00113,M00691,M02772,M02738,M04198,M04200,M04206,M04210,M04214	64	934	33	934	0.000815	0.021	Atf1,Atf3,Atf7,Batf3,Creb1,Creb3,Creb5,Jdp2	ATF1,ATF3,ATF7,Atf1,BATF3,CREB,CREB3,Creb5,JDP2,Jdp2	activating transcription factor 3,cAMP-responsive element binding protein,dimeric
M00425,M00430,M00738,M00940,M00918,M00431,M00516,M00739,M00427,M00736,M00737,M00426,M00740,M02090,M00920,M00939,M00919,M00050	48	934	22	934	0.00105	0.0248	E2f1,E2f2,E2f3,E2f4,E2f5,E2f6,E2f7,E2f8,Rb1,Tfdp1,Tfdp2	E2F,E2F-1,E2F-1:DP-1,E2F-1:DP-2,E2F-4,E2F-4:DP-1,E2F-4:DP-2,Rb:E2F-1:DP-1	E2F,E2F-1,E2F-1:DP-1 heterodimer,E2F-1:DP-2 heterodimer,E2F-4:DP-1 heterodimer,E2F-4:DP-2 heterodimer,Rb:E2F-1:DP-1 trimeric complex
M00652,M02102,M01742,M04059	81	934	47	934	0.0012	0.0262	Nrf1,Zscan10	NRF-1,NRF1,Zfp206	dimeric,nuclear respiratory factor 1
M00119,M03890,M03860,M01034,M00001,M01029,M02099,M03582	46	934	21	934	0.00129	0.0262	Ascl1,Bhlhe40,Bhlhe41,Hand1,Hand2,Max,Mitf,Mxd1,Mxd3,Mxd4,Mxi1,Myc,Mycn,Myf5,Myf6,Myod1,Myog,Nhlh1,Tal1,Tal2,Tcf12,Tcf3,Tcf4,Tfe3,Tfeb,Tfec,Twist1,Usf1,Usf2	Ebox,MITF,Max,MyoD,TFE,TFEA,TWIST,USF2	Max,myoblast determination gene product
M00206,M00132,M02162,M02266,M03826,M03872,M02013,M01011,M00790,M04336,M04337,M04338	35	934	14	934	0.00168	0.0301	Hnf1a,Hnf1b	HNF-1,HNF-1A,HNF-1beta,HNF1,HNF1A,HNF1B	Hepatic nuclear factor 1,dimeric,hepatic nuclear factor 1
M00726,M00799,M00796,M00217,M01154,M00123,M00055,M00121,M00615,M01116,M04172,M04173,M04176,M04180	48	934	23	934	0.0017	0.0301	Arntl,Clock,Hey1,Hey2,Max,Mnt,Myc,Mycn,Usf1,Usf2	CLOCK:BMAL,HEY1,HEY2,MAX,MNT,Myc,N-Myc,USF,USF2,c-Myc,c-Myc:Max	N-Myc,USF binding site,c-Myc heterodimer (with a 26-29 kDa factor),c-Myc:Max heterodimer,dimeric,upstream stimulating factor
M01981,M01986,M02059,M02073,M02064,M00032,M02067,M02066,M01984,M01167,M02039,M02074,M01208,M02065,M01992,M02063,M00341,M01989,M01991,M02062,M02061,M00108,M01988,M02037,M01990,M02038,M02068,M01985,M02040,M01258,M02069,M02053,M02075,M02072,M01976,M01078,M02060,M01983,M01987,M00025,M02058,M01982	82	934	49	934	0.0018	0.0301	Elf1,Elf2,Elk1,Elk3,Elk4,Erf,Erg,Ets1,Ets2,Etv1,Etv2,Etv3,Etv4,Etv5,Fev,Fli1,Gabpa,Gabpb1,Gap43,Spdef	ELF1,ELK-1,ER71,ER81,ERF,ERG,ETV3,Elk-1,Erg,Erm,Ets2 (c-ets-2),FLI1,Fli-1,GABP,GABPalpha,NRF-2/GABP,Net (Elk-3),PDEF,PEA3,Pet-1,SAP-1a,SAP1A (Elk4),SAP1A (elk4),c-Ets-1 p54,c-Ets-1(p54),c-ets-1 (ets1),c-ets-2,etv3,nerf	ETV1,ETV4,ETV5,Elk-1,Ets sites selected in the presence of CBF (core binding factor),Ets2,FEV,GA binding protein,Growth-associated binding protein,SPDEF,belongs to ETS class I,belongs to ETS class IIa,c-Ets-1(p54),nuclear respiratory factor 2
M00243,M01972,M03897,M03896,M00778,M00244,M00807,M02877,M03898,M03900	189	934	142	934	0.00263	0.0415	Ahr,Egr1,Egr2,Egr3,Egr4,Klf7	AhR,EGR-1,EGR1,EGR2,EGR3,Egr,Egr-1,Egr3,Klf7,NGFI-C	E-value=3.4e-020,Egr-1/Krox-24/NGFI-A immediate-early gene product,aryl hydrocarbon / dioxin receptor,monomeric,nerve growth factor-induced protein C
M01843,M03789,M00997	38	934	17	934	0.00285	0.0426	Bhlhe40,Bhlhe41,Mlxipl	ChREBP,DEC,DEC2	half-site
M01315,M01413,M02869,M01000	28	934	11	934	0.00438	0.0601	Aire,Hmx2,Hmx3,Hoxa3	AIRE,Hoxa3,Nkx5-1,Nkx5-2
M01429,M00095,M00102,M00639,M00103,M03957	45	934	23	934	0.0045	0.0601	Cux1,Homez,Onecut1,Onecut2,Onecut3	CDP,Clox,HNF-6,Homez,ONECUT3	Clox,cut-like homeodomain protein,monomeric,transcriptional repressor CDP
M01422,M01325,M01331,M01314,M01348,M01389,M01355,M01401,M01339,M01444,M01423,M01474,M01427,M01455,M01453,M01435,M01362,M01376,M01385,M02943,M02945	42	934	21	934	0.00492	0.0601	Alx1,Alx3,Arx,En2,Esx1,Isx,Lbx2,Lhx2,Lhx6,Nkx1-2,Pax4,Pax7,Phox2a,Prrx1,Prrx2,Rax,Rhox6	Alx3,Arx,CART1,En-2,Esx1,K-2b,LHX2,Lbx2,Nkx1-2,PMX2A,PSX1,Pax-4,Pax-7,S8,isx,lhx6.1,rax
M00220,M04189,M04188,M03572,M04162,M00236,M00985,M04158,M04163,M04167,M04171	18	934	5	934	0.00508	0.0601	Arnt,Arntl,Bhlhe40,Bhlhe41,Hes7,Srebf1,Srebf2	ARNTL,Arnt,BHLHE40,BHLHE41,Bhlhe40,DEC1,HES7,SREBF2,SREBP-1,Srebf1,Stra13	AhR nuclear translocator homodimers,dimeric,sterol regulatory element-binding protein 1
M01317,M01430,M02873,M04342,M04358,M04364	18	934	5	934	0.00508	0.0601	Hoxa13,Hoxc13,Hoxd13,Irf5	HOXA13,HOXC13,HOXD13,IRF-5	monomeric
M01382,M01334,M01440,M01386,M01448,M01421,M01461,M01330,M01393,M01235,M01475,M01349,M01233,M01371	30	934	13	934	0.00633	0.0691	Emx2,Evx1,Evx2,Gbx1,Gbx2,Hoxb3,Hoxd1,Lhx4,Lhx8,Mnx1,Msx2,Nkx1-1,Pdx1	EMX2,Evx-1,Evx2,Gbx1,Gbx2,HB9,HOXB3,HOXD1,IPF1,Lhx4,Lhx8,Msx-2,Nkx1-1	A3
M01437,M01380,M01378,M01361,M01329	30	934	13	934	0.00633	0.0691	Hoxa11,Hoxc10,Hoxc11,Hoxc12,Hoxd12	HOXA11,HOXC10,HOXC11,HOXC12,HOXD12
M00809,M02015,M04236,M03843,M00130,M00742,M02827	22	934	8	934	0.00765	0.0768	Foxa3,Foxc2,Foxd3,Foxf1,Foxf2,Foxh1,Foxj1,Pou4f1,Zfp105	FOX factors,FOXC2,FOXD3,HFH4 (FOXJ1),HNF-3gamma,POU4F1,Zfp105	dimeric,fork head box D3
M00129,M00289,M00294,M00293,M01599,M03573	7	934	0	934	0.00772	0.0768	Foxf1,Foxi1,Foxl1,Foxp3,Foxq1	FKHL5,FOXP3,Freac-7,HFH1 (FOXQ1),HFH3 (FOXI1),HFH8 (FOXF1A)	Fork head RElated ACtivator-7,HFH-3 (HNF3/fork head homolog 3),HNF-3/Fkh Homolog 1,HNF-3/Fkh Homolog-8,forkhead box P3
M01253,M02933	25	934	10	934	0.00784	0.0768	Cnot3,Zbtb14	CNOT3,Zfp161
M01165,M03970,M01163,M00808,M03986,M03988,M01182,M03844	80	934	53	934	0.00952	0.0901	Elk1,Elk3,Elk4,Fli1,Hinfp,Pax1,Pax2,Pax3,Pax4,Pax5,Pax6,Pax8	ELK1,Elk-1,Elk3,FLI1,MIZF,Pax,SAP-1a	monomeric
M00201,M00621,M00109,M01868	9	934	1	934	0.0106	0.0941	Cebpa,Cebpb,Cebpd,Cebpe	C/EBP,C/EBPbeta,C/EBPdelta,CEBPepsilon	C/EBP binding site,CCAAT/enhancer binding protein beta
M04203,M01869,M04201,M04202,M04204,M00117,M02879	9	934	1	934	0.0106	0.0941	Cebpb,Cebpd,Cebpe,Cebpg,Mafb	C/EBPbeta,C/EBPgamma,CEBPB,CEBPD,CEBPE,CEBPG,Mafb	CCAAT/enhancer binding protein beta,dimeric
M02881,M00187,M04209,M01009,M04205	11	934	2	934	0.011	0.0947	Creb3l1,Creb3l2,Hes1,Max,Usf1,Usf2	CREB3L1,Creb3l2,HES1,Max,USF	dimeric,upstream stimulating factor
M00640,M01162,M01415,M04283,M04381,M04410,M00241,M00437,M01654,M04322,M04330,M04407,M04425,M04435	73	934	48	934	0.0119	0.0982	Alx1,Arid3a,Gbx1,Hesx1,Hoxa4,Isx,Msx2,Msx3,Nkx2-5,Nobox,Pdx1,Rax,Shox2,Vsx2	Alx1,CHX10,DRI1,GBX1,HESX1,HOXA4,ISX,MSX2,Msx3,Nkx2-5,OG-2,PDX1,RAX,Shox2	tinman homolog,DRI1 b.s,homeo domain factor Nkx-2.5/Csx,monomeric
M00327,M01875,M00518,M00191,M03820,M04478,M04490	115	934	84	934	0.0121	0.0982	Esr1,Esr2,Nr4a2,Pax3,Ppara,Rxra	ER,ER-alpha,ER-beta,NR4A2,PPARalpha:RXRalpha,Pax-3,RXRA	PPAR-alpha:RXR-alpha heterodimer (peroxisome proliferator activated factor alpha:retinoid X receptor alpha),Pax-3 binding sites,dimeric,estrogen receptor
M00671,M01022,M00978,M01014,M01284,M02816,M03539	16	934	5	934	0.0129	0.099	Ctnnb1,Lef1,Sox10,Sox11,Sox13,Sox15,Sox18,Sox2,Sox4,Sox5,Sox6,Sox8,Sox9,Sry,Tcf7,Tcf7l1,Tcf7l2	TCF1,LEF1,SOX,SOX9,TCF-4,Tcf3,beta-catenin
M00096,M04062,M04066	28	934	13	934	0.0129	0.099	Pax3,Pax7,Pbx1	PAX3,PAX7,Pbx-1	Pbx-1,dimeric
M00106,M00104	6	934	0	934	0.0155	0.11	Cux1	CDP CR1,CDP CR3+HD	cut-like homeodomain protein
M00478,M00672,M00802,M02760,M04248,M04251	6	934	0	934	0.0155	0.11	Cdc5l,Foxj2,Foxj3,Pou1f1,Tef,Zscan4f	Cdc5,FOXJ2,FOXJ3,Gm397,Pit-1,TEF	cell division control protein 5,dimeric
M00791,M00131,M00422,M01012,M04230	6	934	0	934	0.0155	0.11	Foxa1,Foxa2,Foxa3,Foxb1,Foxj2	FOXB1,FOXJ2,HNF3,HNF3beta	Hepatocyte Nuclear Factor 3beta,dimeric,fork head box J 2
M01201,M00481,M02219,M00447,M00205,M00192,M01996,M04453,M04476,M04477	12	934	3	934	0.0172	0.119	Ar,Nr3c1,Nr3c2	AR,GR,NR3C1,NR3C2	Androgen receptor,Glucocorticoid response element,androgen receptor,dimeric,glucocorticoid receptor
M00421,M00420	10	934	2	934	0.019	0.123	Hoxa9,Meis1	MEIS1A:HOXA9,MEIS1B:HOXA9	Meis-1a:HOXA9 heterodimeric binding,Meis-1b:HOXA9 heterodimeric binding
M01458,M01454,M01367,M01370,M01417,M01327,M01406,M01363,M01328,M01424,M01323,M01432,M01418,M01353,M01396,M01335,M01320,M01369,M01356,M01477,M01409,M01336,M01412,M01441,M01471,M01489,M02944	10	934	2	934	0.019	0.123	Alx4,Hoxa4,Hoxa7,Hoxb4,Hoxb7,Hoxc4,Hoxc5,Hoxc6,Hoxd8,Isl2,Lhx1,Lhx3,Lhx5,Lhx9,Lmx1a,Lmx1b,Msx1,Nkx6-1,Nobox,Otp,Phox2b,Pou3f2,Prop1,Uncx,Vax2,Vsx1	Alx-4,Alx4,HOXA4,HOXA7,HOXB4,HOXB7,HOXC4,HOXC5,HOXC6,HOXD8,Isl2,Lhx3,Lhx5,Lhx9,Lim-1,Lmx-1,Msx-1,NKX6.1,OG-2,OTP,Octamer,PMX2B,Prop-1,Uncx-4.1,Vax-2,Vsx1,lmx1b
M01993,M02070,M03791,M02054,M02071,M02056,M01977,M01980,M01979,M02055,M02745,M01974,M01214,M01975,M02052,M02269,M03832,M02241,M02042,M00074	10	934	2	934	0.019	0.123	Ehf,Elf1,Elf2,Elf3,Elf4,Elf5,Elk3,Ets1,Etv6,Fev,Gabpa,Gabpb1,Gabpb2,Spic	EHF,ELF1,ELF2,ELF4,ESE-1,ETV7,Ehf,Elf5,FEV,GABPalpha_GABPbeta,Net,Spic,TEL1,c-Ets-1(p54)	Dimer,ETV6,belongs to ETS class IIa,c-Ets-1(p54),special human matrix
M01460,M01337,M01397,M01326,M01487,M01319,M01443,M01486,M01439,M01340,M01392,M01402,M01388,M01468,M01338,M01321,M01400,M01013,M01438,M01442,M01452,M04400	13	934	4	934	0.024	0.151	Barx1,Bsx,Dlx1,Dlx2,Dlx3,Dlx4,Dlx5,Gsx2,Hoxa1,Hoxa2,Hoxa3,Hoxa5,Hoxa6,Hoxb5,Hoxb6,Hoxc8,Hoxd3,Meox1,Meox2,Pdx1,Vax1	Barx1,Bsx,Dlx-1,Dlx-2,Dlx7,GSH2,HOXA1,HOXA3,HOXA5,HOXA6,HOXB6,HOXC-8,HOXD3,HoxA2,HoxB5,IPF1,MEOX2,Mox1,Vax-1,dlx3,dlx5,ipf1	dimeric
M03806,M04619,M02267,M04151,M04153,M04617	19	934	8	934	0.0253	0.154	Ebf1,Mtf1,Tfap2b,Tfap2c,Zbtb7a,Zbtb7c	EBF1,LRF,MTF-1,TFAP2B,TFAP2C,ZBTB7C	dimeric
M01390,M02968	39	934	23	934	0.0259	0.154	Duxbl1	Duxbl,Duxl
M01481,M01446,M01341,M00424,M01365,M01332,M00099	44	934	27	934	0.0261	0.154	Barhl1,Barhl2,En1,Hmx1,Msx3,Nkx6-1,Prrx2	Barhl-1,Barhl2,En-1,HMX1,Msx-3,Nkx6-1,S8	NKX6-1,S8
M01651,M01655,M00034,M03558,M01652,M01656,M04499,M04502,M04503	11	934	3	934	0.0282	0.163	Trp53,Trp63,Trp73	P53,P73,TP63,Trp53,Trp73,p53,p63	dimeric,tumor suppressor p53
M00539,M00251,M00538,M04208,M04572	5	934	0	934	0.0311	0.167	Arnt,Creb3l1,Creb3l2,Xbp1	Arnt,CREB3L1,Creb3l2,HTF (XBP1),XBP-1	AhR nuclear translocator homodimers,X-box-binding protein 1,dimeric
M01217,M00727,M01132,M01589,M03802,M02094,M02098,M01142,M01248,M01269	5	934	0	934	0.0311	0.167	Esrrb,Esrrg,Nr0b1,Nr4a1,Nr4a2,Nr5a1,Nr5a2	DAX1,ERR2 (ESRRB),ERR3,LRH-1,LRH1,NUR77,NURR1,SF-1,SF1
M01368,M04093,M00342,M00210,M00248,M00161,M00135,M01476,M00464,M04083	5	934	0	934	0.0311	0.167	Pou2f1,Pou2f2,Pou2f3,Pou3f2,Pou3f4	OCT-x,Oct-1,Oct-2,POU2F3,POU3F2,POU3F4,Pou2f2	Octamer binding factor 1,Octamer binding site,POU2F2,monomeric,octamer factor 1,octamer-binding factor 1
M00750,M00053,M01734,M00302,M00935,M03556	14	934	5	934	0.0311	0.167	Hmga1,Hmga2,Nfat5,Nfatc1,Nfatc2,Nfatc3,Nfatc4,Rel	HMGIY,NF-AT,NF-AT5,NFAT3,c-Rel	Nuclear factor of activated T-cells,c-Rel
M01661,M02802,M02912,M02762	9	934	2	934	0.0323	0.17	Hbp1,Sox1,Sox8	Hbp1,Sox1,Sox8,hbp1
M02268	7	934	1	934	0.0349	0.177	Insm1	INSM1
M03563,M00774,M00052,M03545,M01224,M00208,M03557,M00054,M00194,M01223	7	934	1	934	0.0349	0.177	NFKB1,Nfkb1,Nfkb2,Rel,Rela	NF-kappaB,NF-kappaB (p65),P50,P50:P50,P50:RELA-P65,RelA-p65,c-Rel	NF-kappaB,NF-kappaB (p65),NF-kappaB binding site,NF-kappaB1
M00007,M03994,M03995,M00746,M01172,M01204,M03984	78	934	58	934	0.0452	0.225	Elf1,Elk1,Etv6,Sfpi1,Spib	ETV6,Elf-1,Elk-1,PU.1,SPI-B,SPI1,SPIB	Elk-1,dimeric,monomeric
M01350,M01414,M01322,M01312,M01372,M01482,M02782	51	934	35	934	0.0486	0.238	Nkx2-1,Nkx2-2,Nkx2-4,Nkx2-5,Nkx2-6,Nkx3-1,Nkx3-2	NKX25,NKX2B,NKX3A,Nkx2-4,Nkx2-6,Nkx3-2,TFF-1	Nkx2-1
M01434,M01416,M00729,M01426,M01375,M01373,M01723,M01351,M01451,M01464	21	934	11	934	0.0536	0.252	Cdx1,Cdx2,Hoxa10,Hoxa9,Hoxb8,Hoxb9,Hoxc9,Hoxd10,Hoxd11,Satb1	Cdx-1,Cdx-2,HOXA10,HOXB8,HOXB9,HOXC9,HOXD10,HOXD11,SATB1,hoxa9
M01252,M01251,M00415,M00734,M01665	8	934	2	934	0.0542	0.252	E2f1,E2f6,Irf8,Zeb1,Zfp384	AREB6,CIZ,E2F-1,E2F-6,IRF-8	AREB6 (Atp1a1 regulatory element binding factor 6),CIZ (Cas-associated zinc finger protein)
M02000,M02093,M01841,M01171,M00979,M02748,M04459,M04464	8	934	2	934	0.0542	0.252	Bcl6,Esrra,Esrrb,Esrrg,Pax6	BCL6,ERR1,ERR3,ESRRB,Esrra,Pax-6	monomeric
M02878,M00124,M00998,M01357,M02922	14	934	6	934	0.0567	0.256	Lef1,Pbx1,Pbx2,Pbx3,Tcf7l2	Lef1,Pbx,Pbx-1b,Pbx1,Tcf7l2	homeo domain factor Pbx-1
M00724,M01216,M01137,M02014,M03827,M00472	11	934	4	934	0.0585	0.256	Foxa1,Foxa2,Foxg1,Foxo1,Foxo3,Foxo4	FOXO1,FOXO3A,FOXO4,HNF-3alpha,HNF-3beta,HNF3alpha	fork head box O4
M01230,M03838,M02097,M04623,M01117,M01735	43	934	29	934	0.0588	0.256	Lhx3,Otx1,Otx2,Pitx3	LHX3,OTX,Otx1,Otx2,PITX3,ZNF333
M00157,M01138,M03884	4	934	0	934	0.0623	0.256	Nr1d1,Rora	RORalpha,RORalpha2,Rev-ErbAaLPHA	RAR-related orphan receptor alpha2
M00930,M00195,M03561,M02113,M00795,M03836,M00162,M00138,M03837	4	934	0	934	0.0623	0.256	Pou2af1,Pou2f1,Pou2f2,Pou2f3,Pou3f1,Pou3f2,Pou3f3,Pou3f4,Pou4f1,Pou5f1	OCA-B,Oct-1,Oct3,Octamer,POU2F1,oct-2	octamer factor 1,octamer-binding factor 1
M01299,M04252,M04271,M00646,M04273	4	934	0	934	0.0623	0.256	Foxg1,Foxj3,Foxk1,Hnf1b,Mecp2	FOXK1,Foxg1,Foxj3,LF-A1,MECP2	MECP2 b.s,putatively multimeric
M01747,M01796,M01798	4	934	0	934	0.0623	0.256	Bdp1,Brf1,Polr3a	BDP1,BRF-1,RPC155
M03965,M03966,M03967,M03968,M02811	4	934	0	934	0.0623	0.256	Ehf,Elf1,Elf3,Elf4,Spdef	EHF,ELF1,ELF3,ELF4,Spdef	monomeric
M00622	40	934	27	934	0.0674	0.27	Cebpg	C/EBPgamma
M00965,M00766,M00647,M03809,M03795,M02021	40	934	27	934	0.0674	0.27	Nr1h2,Nr1h3,Nr1h4,Nr1i2,Nr1i3,Nr2f1,Nr2f2,Rara,Rarb,Rarg,Rxra,Rxrb	CAR, COUP, PXR, RAR,LXR,LXR direct repeat 4,LXR-beta_RXR-alpha,LXR; FXR,LXRbeta:RXRalpha	direct repeat 4
M00284,M00821,M03835,M02104	12	934	5	934	0.0708	0.275	Mafg,Nfe2,Nfe2l1,Nfe2l2	NF-E2,Nrf-2,Nrf2,TCF11:MafG	TCF11:MafG heterodimers,heterodimer containing Nrf2
M01145,M03867,M00322,M03834,M02250,M02259,M02011,M00118,M01830	35	934	23	934	0.0708	0.275	Hes1,Max,Myc,Mycn	HES1,MAX,Myc,Mycn,N-Myc,c-Myc,c-Myc:Max	c-Myc site,c-Myc:Max binding sites,c-Myc:Max heterodimer
M00650,M02778,M04507	9	934	3	934	0.0724	0.278	Mtf1	MTF-1	monomeric
M02031,M02278,M00678,M00655,M00971,M01876,M01207,M01203,M01776,M02078,M00658,M01197,M01266,M01660,M02076	108	934	88	934	0.0757	0.286	Elf1,Elf2,Elf4,Elf5,Elk1,Elk3,Elk4,Erg,Ets1,Ets2,Etv4,Etv6,Fli1,Gabpa,Gabpb1,Nr2c2,Sfpi1,Spib	ELF1,Elf5,Ets,GABPalpha,GABPbeta,PEA3,PU.1,SPI1,SPI1 (PU1),Spi-B,TR4,Tel-2,c-Ets-2	PU.1
M01196,M00193,M00806,M04056,M04057,M04058	31	934	20	934	0.0775	0.286	Nfia,Nfib,Nfic,Nfix	CTF1,NF-1,NFIA,NFIB,NFIX	dimeric,nuclear factor 1,selection of
M01407,M01395,M01459,M01488,M01411,M00418,M01346,M01419,M03111	31	934	20	934	0.0775	0.286	Meis1,Meis2,Meis3,Pknox1,Pknox2,Tgif1,Tgif2	MRG2,Meis1,Meis2,PKNOX2,PREP1,TGIF,TGIF2,Tgif1	TGIF (5'TG3' interacting factor)
M00339,M00340,M00531,M00771	13	934	6	934	0.0825	0.3	Elf1,Elf2,Elk1,Elk4,Erf,Erg,Ets1,Ets2,Fli1	Ets,c-Ets,c-Ets-1,nerf	c-ETS-1 binding site,c-Ets-2 binding sites,new ets-related factor 1a
M01384,M01347,M03099,M03100	14	934	7	934	0.0934	0.336	Rhox11	Rhox11
M01588,M02773,M01113,M01874,M03553	24	934	15	934	0.0974	0.345	CACCC-bsD,Klf1,Klf3,Klf4,Klf7	CACD,EKLF,GKLF (KLF4),KLF3,Klf7
M01967,M02028,M01108	19	934	11	934	0.0984	0.345	Hoxa7,Pbx1	HOXA7,Pbx,Pbx1	Pbx consensus element (PCE); pbx binds to TGAT half site,complex of pbx with Nuclear factor pbx partner (NFPP) which is not a HOX protein class I
M00088,M00086,M00087,M01003,M02832	20	934	12	934	0.106	0.366	Ikzf1,Ikzf2,Zfp410	Helios A,Ik-1,Ik-2,Ik-3,Zfp410	Ikaros 1,Ikaros 2,Ikaros 3
M03895,M01259,M01200	47	934	35	934	0.107	0.366	Ctcf	CTCF	CCCTC-binding factor,monomeric
M01333,M01478,M02859	5	934	1	934	0.109	0.369	Cphx1,Gata3,Hdx	Cphx,Gata3,Hdx
M01801,M02377,M02261,M00515,M04455	21	934	13	934	0.113	0.374	Esr1,Esr2,Pparg	PPARgamma,ER-alpha,ESR1,ESR2,PPARgamma:RXRalpha	2 ERE half-sites with a 3bp spacer within,PPAR-gamma (peroxisome proliferator-activated receptor gamma),dimeric
M02861,M03935,M03978,M04109,M04110,M04175	51	934	39	934	0.117	0.374	Ets1,Gata6,Max,Runx3	ETS1,Gata-6,MAX,RUNX3,ZKSCAN3	dimer of dimers,dimeric,monomeric
M00223,M01212,M02085,M02117,M01595,M01823,M00457,M01209,M01260	12	934	6	934	0.118	0.374	Bcl6,Il18,Stat1,Stat2,Stat3,Stat4,Stat5a,Stat5b,Stat6	Bcl-6,GAF,STAT,STAT1,STAT1:STAT1,STAT3,STAT4,STAT5A (homodimer)	signal transducer and activator of transcription 3,signal transducer and activator of transcription 5a,signal transducers and activators of transcription
M00638,M02868,M00411,M01728,M02016,M02220,M00158,M02262,M03562,M00762,M00764,M00763,M00134,M01031,M02934,M03828,M04467	22	934	14	934	0.119	0.374	Hnf4a,Hnf4g,Nr2f1,Nr2f2,Nr2f6,Ppara,Ppard,Pparg,Rarg,Rxra,Zscan26	COUP, HNF-4, RAR,COUP-TF,EAR2,HNF-4,HNF-4alpha,HNF4,HNF4 direct repeat 1,HNF4A,HNF4alpha,HNF4alpha1,Hnf4a,PPAR,PPAR direct repeat 1,PPARgamma:RXR-alpha,RAR-gamma,Zfp187	Direct repeat 1,Hepatocyte nuclear factor 4,dimeric,hepatic nuclear factor 4
M00407,M00026,M00232,M00233,M00231,M04022,M04023,M04024	3	934	0	934	0.125	0.374	Mef2a,Mef2b,Mef2d	MEF-2,MEF2A,MEF2B,MEF2D,RSRFC4	C4,dimeric,myogenic MADS factor MEF-2,related to serum response factor
M00699,M00062,M00063,M00258,M00453,M01066,M00772,M01279,M01881,M01882,M03793,M03865,M03875,M03916	3	934	0	934	0.125	0.374	Irf1,Irf2,Irf3,Irf4,Irf5,Irf6,Irf7,Irf8,Irf9,Prdm1	Blimp-1,ICSBP,IRF,IRF-1,IRF-2,IRF-3,IRF-5,IRF-7,ISGF-3,PRDM1	interferon regulatory factor 1,interferon regulatory factor 2,interferon regulatory factor 7,interferon-stimulated response element,monomeric or dimeric
M01666,M00777,M00459,M01211,M01890	3	934	0	934	0.125	0.374	Parp1,Stat1,Stat2,Stat3,Stat4,Stat5a,Stat5b,Stat6	PARP,STAT,STAT4,STAT5A,STAT5B (homodimer)	signal transducer and activator of transcription 5b
M03871,M01596,M01037,M01042,M01657	3	934	0	934	0.125	0.374	Gli1,Gli2,Gli3,Glis1	GLI,GLI1,GLI3,Gli3
M04238,M00423,M04240,M02736,M02931,M04233	3	934	0	934	0.125	0.374	Arid5a,Foxc1,Foxd2,Foxd3,Foxj2,Zfp105	Arid5a,FOXC1,FOXD2,FOXD3,FOXJ2,Zfp105	dimeric,fork head box J 2
M04298,M01404,M01467,M03873,M01834,M01449,M01659	3	934	0	934	0.125	0.374	Cdx2,Hoxa10,Hoxb13,Hoxd13,Hoxd9	CDX2,Cdx-2,HOXA10,HOXB13,HOXD13,Hoxd9	monomeric
M01873,M01303,M02744,M00982,M02036,M03893,M01714,M02810	23	934	15	934	0.125	0.374	Egr1,Egr2,Egr3,Egr4,Klf15,Sp1,Sp4,Wt1	Egr-1,Egr1,KLF15,KROX,SP1,Sp4,WT1	Sp1 b.s
M01151,M01150,M01149,M01146,M01147,M01148,M02784	18	934	11	934	0.131	0.388	Dmrt1,Dmrt2,Dmrt3,Dmrta1,Dmrta2,Dmrtc2,Osr1	DMRT1,DMRT2,DMRT3,DMRT4,DMRT5,DMRT7,Osr1
M03825,M01058,M00250,M01067,M02010	6	934	2	934	0.144	0.422	Gfi1,Gfi1b	Gfi-1,Gfi1,Gfi1b	growth factor independence 1
M00242,M00528	16	934	10	934	0.162	0.455	Ppara,Pparg	PPAR,PPARalpha:RXRalpha	PPAR (peroxisome proliferator-activated receptor gamma),PPAR:RXR heterodimers
M03839,M04156,M02924,M01045,M02820,M00800,M04150,M01047,M02819,M02821,M02822	145	934	129	934	0.163	0.455	Pax2,Tfap2a,Tfap2b,Tfap2c,Tfap2e	AP-2,AP-2alphaA,Pax-2,TFAP2B,Tcfap2a,Tcfap2b,Tcfap2c,Tcfap2e,Tfap2a	dimeric
M01281,M01004,M01883,M01718,M01886,M02265,M03555	61	934	50	934	0.164	0.455	Ikzf2,Irf4,Nfatc1,Nfatc2,Nfatc3	Helios A,IRF-4,NF-AT1,NF-AT2,NF-AT4,NFAT1,NFATC2
M01383,M01352,M01457,M00485,M03941	11	934	6	934	0.165	0.455	Nkx2-2,Nkx2-3,Nkx2-9,Nkx3-1,Zfp784	Nkx2-2,Nkx2-3,Nkx2-9,Nkx3A,ZNF784	NK2 class homeobox factor 2,monomeric
M04265,M04259,M02270,M01968,M03823,M04231,M04244,M04253,M04272	11	934	6	934	0.165	0.455	Foxb1,Foxg1,Foxi1,Foxl1,Foxo1,Foxo3,Foxo6	FOXB1,FOXI1,FOXL1,FOXO1,FOXO1A,FOXO3,FOXO6,Foxg1	IRE alone shows weaker binding,monomeric
M03848,M03888,M01308,M00410,M01272,M02795,M02804,M03847,M03849,M03886	75	934	63	934	0.165	0.455	Sox11,Sox15,Sox18,Sox2,Sox30,Sox4,Sox6,Sox9	SOX2,SOX9,Sox11,Sox15,Sox18,Sox2,Sox30,Sox4,Sox6	SOX (SRY-related HMG box)
M03874,M04528,M04530,M04533,M04537,M04540,M04548,M04553,M04557,M04564,M04567	12	934	7	934	0.178	0.486	Hoxa9,Sox1,Sox14,Sox15,Sox18,Sox2,Sox21,Sox3,Sox8,Sox9,Sry	Hoxa9,SOX14,SOX15,SOX18,SOX2,SOX21,SOX8,SOX9,SRY,Sox1,Sox3	dimeric
M00006,M00406,M00941,M01301,M02024	4	934	1	934	0.187	0.494	Mef2a,Mef2c,Mef2d	MEF-2,MEF2A,mef2A	Mef2a b.s,myocyte enhancer factor,myogenic enhancer factor 2
M00436,M01408,M01431,M01470,M01255,M04626,M01391,M01473,M01399,M01316,M01360,M02271,M01236,M00145,M00489,M00510,M01354,M01465,M01469,M01971,M02735,M04086	4	934	1	934	0.187	0.494	Arid3a,Barx2,Dbx2,Hlx,Hoxa5,Lhx3,Nkx6-1,Nkx6-2,Nkx6-3,Pax6,Pdx1,Pou1f1,Pou2f1,Pou3f1,Pou3f2,Pou3f4,Pou4f2,Pou4f3,Prop1	Barx-2,Brn-2,Brn-3c,Brn-4,DRI1,Dbx2,HOXA5,Hlx,IPF1,LHX3b,Lhx3a,NKX6.1,Nkx6-2,Nkx6-3,Oct-1,Oct-6,POU4F2,Pit-1,Prop-1,ipf1,pax6	HB24,LIM homeobox transcription factor 3,NK related homeobox factor 6-2,POU factor Brn-2,POU2F1,POU3F1,TAAT motif is included 2-5 times in a sequence,homeobox transcription factor Pdx-1,monomeric
M01725,M03543,M00526,M00156,M02852,M03788	4	934	1	934	0.187	0.494	Esrra,Nr1i3,Nr2c2,Nr2f2,Nr6a1,Rora,Rxra	CAR_RXR (Dimer),COUP-TF2,Esrra,GCNF,RORalpha1,TR4	GCNF (germ cell nuclear factor),RAR-related orphan receptor alpha1
M01456,M01425,M01379,M02815	27	934	20	934	0.188	0.494	Hmbox1,Hnf1a,Hnf1b	HNF-1alpha,HNF-1beta,Hmbox1,Tcf1
M00460,M00992,M03882,M01298,M04019,M04051	8	934	4	934	0.193	0.498	Foxp3,Irf7,Mecp2,Nfatc1,Relb,Stat5a	FOXP3,IRF7,MECP2,NFATC1,RelB:p50,STAT5A (homotetramer)	MECP2 b.s,dimeric,trimeric
M01234,M02096,M01127,M04616	8	934	4	934	0.193	0.498	Isl1,Pdx1	IPF1,ipf1,islet1	A1
M01472,M01410,M01485,M01377,M01318,M01405,M04382	40	934	32	934	0.2	0.51	Irx2,Irx3,Irx4,Irx5,Irx6	IRX4,Irx-3,Irx2,Irx3,Irx5,Irx6	dimeric
M01242	14	934	9	934	0.201	0.51	Mtf1	MTF-1	MTF1
M02019,M03794,M04633,M00805,M03858,M02033,M03857	23	934	17	934	0.212	0.533	Lef1,Tcf7,Tcf7l1,Tcf7l2	LEF-1,LEF1,TCF-1,TCF-3,TCF-4	including
M01703,M01704,M01702	16	934	11	934	0.219	0.546	Gli1,Gli2,Gli3	GLI1,Gli2,gli3
M00517,M02022,M00115,M00037,M00495,M00924	5	934	2	934	0.226	0.546	Bach1,Creb1,Fos,Fosb,Fosl1,Fosl2,Jun,Junb,Jund,Mafk,Nfe2	AP-1,Bach1,MafK,NF-E2,Tax/CREB	BTB and CNC homolog 1,NF-E2 p45,Tax/CREB complex
M01256,M00325,M01028,M00256	5	934	2	934	0.226	0.546	Rest	NRSE,NRSF,REST	neuron-restrictive silencer factor,NRSF,neural-restrictive-silencer-element,neuron-restrictive silencer factor
M02095,M03870,M02280,M01267,M03869,M00490,M02876,M02937,M04213,M04222	5	934	2	934	0.226	0.546	Bach2,Fos,Fosl1,Fosl2,Jdp2,Jun,Nfe2,Zfp691	AP1,Bach2,Fra-1,Fra-2,JDP2,Jundm2,NFE2,Zfp691	BTB and CNC homolog 2,dimeric
M01036,M02272,M00133,M04458,M04460,M04483,M04485,M04487,M04501	18	934	13	934	0.235	0.546	Esrra,Esrrg,Nr2f1,Nr2f2,Pou3f1,Rara,Rarg,Rora,Rxra,Trp53	COUPTF,ESRRA,ESRRG,RARA,RARG,RORA,RXR:RAR,Trp53,Tst-1	POU-factor Tst-1/Oct-6,dimeric
M00225,M00224	11	934	7	934	0.239	0.546	Stat1,Stat3	STAT1,STAT3	signal transducer and activator of transcription 1,signal transducer and activator of transcription 3
M00938,M03960,M03958,M03961,M04518	77	934	68	934	0.245	0.546	E2f1,E2f2,E2f3,E2f4	E2F-1,E2F2,E2F3,E2F4	dimeric
M01229,M00482,M02114	30	934	24	934	0.245	0.546	Gtf2ird1,Pitx2	GTF2IRD1-isoform2,Pitx2,pitx2	GTF2IRD1-isoform2,pituitary homeobox factor 2
M00237,M00235	44	934	37	934	0.248	0.546	Ahr,Arnt	AhR:Arnt	fixed core,aryl hydrocarbon receptor:Arnt heterodimers
M01112,M01111	44	934	37	934	0.248	0.546	Rbpj	RBP-Jkappa
M00070,M00065,M00066,M00532,M02927	2	934	0	934	0.25	0.546	Tal1,Tcf3,Tcf4,Zbtb18	RP58,Tal-1alpha:E47,Tal-1beta:E47,Tal-1beta:ITF-2,Tcfe2a	58 KDA repressor protein,Tal-1alpha:E47 heterodimer,Tal-1beta:E47 heterodimer,Tal-1beta:ITF-2 heterodimer
M00634,M01858,M00665,M01973,M00446,M01778,M02938,M03903,M03904,M03930,M03931,M04266	2	934	0	934	0.25	0.546	Foxo6,Gcm1,Gcm2,Glis1,Glis2,Plag1,Sp3,Spz1,Tfap2b,Zfp740,Zic1,Zic3	AP-2beta,FOXO6,GCM,GLIS1,GLIS2,PLAG1,Sp3,Spz1,ZIC1,ZIC3,Zfp740	Motif score = 2.278 calculated by Bioprospector,PLAG1 b.s.,PLAG1 binding site,monomeric,putatively multimeric,spermatogenic Zip
M01342,M00127,M00057,M02757,M02958	2	934	0	934	0.25	0.546	COMP1,Cux1,Gata1,Gata6	CDP,COMP1,Cux1,GATA-1,GATA-6	COMP1,GATA-binding factor 1
M02108,M01043,M00432,M00433	2	934	0	934	0.25	0.546	Hmx3,Nkx2-1,Nkx2-5	Hmx3 (Nkx5-1),Nkx-2.5,Nkx2-5,TTF1 (Nkx2-1)	TITF1 (thyroid transcription factor 1),CSX,H6 homeobox 3,TTF-1
M02771,M02767,M02768,M02769,M02770	2	934	0	934	0.25	0.546	Irf3,Irf4,Irf5,Irf6,Irf9	IRF-3,IRF-5,IRF-6,IRF-9,Irf4
M02846,M00332,M02847,M03926,M03959,M03962,M04516,M04517,M04519	2	934	0	934	0.25	0.546	E2f1,E2f2,E2f3,E2f4,Foxn1	E2F-2,E2F-3,E2F1,E2F2,E2F3,E2F4,Whn,ZBED1	dimeric,winged-helix factor nude
M03575,M02100,M00644,M01287,M00184,M01808,M02101,M02781,M02823,M03831,M04177	2	934	0	934	0.25	0.546	Mesp1,Mycn,Myf6,Myod1,Myog,Neurod1,Nhlh2,Tcf3,Ubp1	HEN2,LBP-1,MESP1,MRF4,MyoD,NMYC,Neuro D,Tcfe2a,myogenin	MYCN b.s,dimeric,myoblast determining factor
M00722,M01658,M00271,M00731,M00751,M01856,M02084,M03841	6	934	3	934	0.253	0.548	Cbfb,Runx1,Runx2	AML1,AML1a,AML3,Osf2,PEBP2beta,core-binding factor	runt-factor AML-1
M01124,M01590,M01125,M01594,M01247,M02246	13	934	9	934	0.26	0.559	Nanog,Pou5f1,Smad1,Sox2,Tcf7l1	Nanog,Oct-4 (POU5F1),SMAD1,Sox2,TCF-3	in silico predicted,Sox2-Oct4 joint motif
M02941,M02939,M02940,M04594	78	934	70	934	0.275	0.587	Zic1,Zic2,Zic3	Zic1,Zic2,Zic3
M00626,M04627,M00280,M00279,M02788,M04096,M04098,M04100,M04104	154	934	144	934	0.285	0.601	Hivep2,Rfx1,Rfx2,Rfx3,Rfx4	MIF-1,RFX1,RFX1 (EF-C),RFX2,RFX3,RFX4,Rfx1,Rfx2,Rfx3	MIBP-1 / RFX1 complex,X-box binding protein RFX1,dimeric
M02089,M00803	121	934	112	934	0.288	0.601	E2f1,E2f3,E2f4,Tfdp1	E2F,E2F-3
M00631,M00767	65	934	58	934	0.288	0.601	Nr1h4,Rxra	FXR inverted repeat 1,FXR/RXR-alpha
M01185,M02740,M03894	17	934	13	934	0.291	0.603	Bcl6,Bcl6b	BCL6,BCL6B,Bcl6b	monomeric
M01232,M00416,M01394,M04289,M04295,M04388,M04424	73	934	66	934	0.299	0.615	Alx1,Barhl1,Barhl2,Hoxa7,Lhx6,Pdx1,Satb1	(SATB1)2,BARHL2,Barhl1,Cart-1,HOXA7,LHX6,PDX1	Cart-1 (cartilage homeoprotein 1),Consensus SATB1 Binding Sequence,dimeric
M00351,M00632,M02774,M02817,M04005,M04006	3	934	1	934	0.312	0.633	Gata3,Gata4,Lef1,Tcf7,Tcf7l1	GATA-3,GATA-4,LEF-1,TCF7L1,Tcf7	GATA-binding factor 3,monomeric
M01239,M00051,M01100,M02848,M02862,M04054,M04055	3	934	1	934	0.312	0.633	Egr1,Gcm1,Nfkb1,Nfkb2,Relb,Zbtb7a	Egr1,Gcm1,LRF,NF-kappaB (p50),NFKB1,NFKB2,RelB:p52 (NF-kappaB)	NF-kappaB (p50),dimeric,kappaB site
M00056	898	934	893	934	0.321	0.645	Nfia,Nfib,Nfic,Nfix	myogenin / NF-1	myogenin / nuclear factor 1 or related factors
M01001,M01002	24	934	20	934	0.324	0.645	Deaf1	DEAF1
M00105,M02900,M02902,M03943	25	934	21	934	0.327	0.645	Cux1,Sox12,Sox14,Zfp652	CDP CR3,Sox12,Sox14,Zfp652	cut-like homeodomain protein,monomeric
M00630,M00616	25	934	21	934	0.327	0.645	Foxm1,Zfhx3	AFP1,FOXM1
M00249,M02880,M04389,M04397	13	934	10	934	0.338	0.662	Cebpa,Ddit3,Lhx6,Lhx8,Mafk	CHOP:C/EBPalpha,LHX6,Lhx8,Mafk	dimeric,heterodimers of CHOP and C/EBPalpha
M01694,M00704,M01696	4	934	2	934	0.343	0.667	Tead1,Yy2,Zfp42	REX1,TEF-1,YY2
M00975,M03917,M03918	5	934	3	934	0.363	0.697	Rfx1,Rfx2,Rfx3,Rfx4,Rfx5,Rfxank,Rfxap,Scrt1,Scrt2	RFX,SCRT1,SCRT2	monomeric
M03548,M04113,M04256,M04258,M04261,M04264	5	934	3	934	0.363	0.697	Foxl2,Foxo1,Foxo3,Foxo4,Foxo6,Gmeb2	FOXL2,FOXO1,FOXO3,FOXO4,FOXO6,GMEB2	dimer of dimers,dimeric
M02263,M00174,M00199,M00188,M03866,M03538,M03552,M03815,M03551,M00983,M00172,M00173,M00801	6	934	4	934	0.377	0.719	Atf1,Atf2,Atf3,Atf4,Atf7,Bach1,Bach2,Creb1,Crem,Fos,Jun,Junb,Jund,Maf,Mafb,Maff,Mafg,Mafk,Nfe2,Nfe2l1,Nfe2l2,Nfe2l3	AP-1,CREB,JunB,JunD,MAF,NFE2L2,c-Fos,c-Fos:c-Jun	AP-1 binding site,activator protein 1
M03878,M00141,M01169	9	934	7	934	0.401	0.759	Hivep2,Ikzf1	Ikaros,Lyf-1,MIBP1	LyF-1
M01313,M01398,M01358,M01345,M01433,M01374,M01359	15	934	13	934	0.425	0.799	DOBOX4,Six1,Six2,Six3,Six4,Six6	Dobox4,Six-1,Six-2,Six-3,Six-6,six4
M03842,M00463,M01324,M03090	21	934	19	934	0.437	0.802	Pou3f1,Pou3f2,Pou3f3	BRN1,POU3F1,POU3F2,Pou3f3	Octamer
M00765,M04469,M00512,M01198,M01650,M01782,M04466,M04472,M04489,M04491,M04492,M04493	29	934	27	934	0.446	0.802	Hnf4a,Nr1h2,Nr2c2,Nr2e3,Nr2f1,Nr2f2,Pparg,Rxra,Rxrb,Rxrg	COUP direct repeat 1,HNF4A,NR2C2,NR2F1,PNR,PPARgamma:RXRalpha,RXR:LXR-beta,RXRA,RXRB,RXRG,Rxrb,TR4	(TR4)2 b.s,PPAR-gamma (peroxisome proliferator-activated receptor gamma),dimeric
M00160,M02796,M02797,M02799,M02801,M02808,M02866,M02899,M02906,M02907,M02909	1	934	0	934	0.5	0.802	Hbp1,Sox1,Sox11,Sox12,Sox13,Sox15,Sox18,Sox21,Sox4,Sox8,Sry	Hbp1,SRY,Sox1,Sox11,Sox12,Sox13,Sox15,Sox18,Sox21,Sox4,Sox8	sex-determining region Y gene product
M00222,M01888,M00701,M00733,M00974	1	934	0	934	0.5	0.802	Hand1,Smad1,Smad2,Smad3,Smad4,Smad5,Smad6,Smad7,Smad9,Tcf3	Hand1:E47,SMAD,SMAD3,SMAD4,Smad3	Hand1:E47 heterodimer
M00346,M00347,M00348,M01797,M00349,M00128,M00350,M01591,M02756,M02860	1	934	0	934	0.5	0.802	Gata1,Gata2,Gata3,Gata5,Sirt6,Tal1	GATA-1,GATA-2,GATA-3,GATA-5,Gata5,SIRT6,Tal-1 (Scl)	GATA-binding factor 1,GATA-binding factor 2,GATA-binding factor 3
M00405,M00403	1	934	0	934	0.5	0.802	Mef2a	MEF-2,aMEF-2	myocyte enhancer factor
M00413,M00412,M00073	1	934	0	934	0.5	0.802	Zeb1	AREB6,deltaEF1	AREB6 (Atp1a1 regulatory element binding factor 6),deltaEF1
M00953,M00954,M00955,M00956,M00957	1	934	0	934	0.5	0.802	Ar,Nr3c1,Pgr	AR,GR,PR	androgen reseptor,high affinity binding site for glucocorticoid receptor,high affinity binding sites for androgen receptor,high affinity binding sites for progesterone receptor,progesterone receptor
M00972,M04015,M04020,M04021	1	934	0	934	0.5	0.802	Irf1,Irf2,Irf3,Irf4,Irf5,Irf7,Irf8,Irf9	IRF,IRF4,IRF8,IRF9	dimeric,trimeric
M00999,M01075,M00023,M00380	1	934	0	934	0.5	0.802	Aire,Hoxa5,Pax4,Zbtb16	AIRE,HOXA5 (Hox-1.3),PLZF,Pax-4	HOXA5 (Hox-1.3),Pax-4 binding sites
M01304,M00922,M00152,M00186,M00215,M00810,M01007,M01257,M04025	1	934	0	934	0.5	0.802	Srf	SRF	SRF b.s,dimeric,serum response factor
M01306,M01817,M01305	1	934	0	934	0.5	0.802	Tead1,Zfp217	TEF,TEF-1,ZABC1	TEF b.s,ZABC1 b.s
M01462,M04091,M01479	1	934	0	934	0.5	0.802	Pou6f1,Pou6f2	POU6F1,POU6F2	monomeric
M02776,M04215,M03883,M01070,M02775,M04216,M04221	1	934	0	934	0.5	0.802	Maf,Mafb,Maff,Mafg,Mafk,Rest	MAFF,MAFG,MafB,MafK,Mafb,REST,c-Maf	dimeric
M02883,M00004,M02884	1	934	0	934	0.5	0.802	Myb,Mybl1	Myb,Mybl1,c-Myb	c-Myb
M03810,M03909,M04457,M04461,M04463,M04482	1	934	0	934	0.5	0.802	Esrra,Esrrg,Hinfp,Nr1i2,Rara,Rxra	ESRRA,ESRRG,Esrra,HINFP,RARA,RXR:PXR	Dimer,dimeric
M03821,M02887,M02891	1	934	0	934	0.5	0.802	Esr2,Nr2f2,Rara	ER-beta,Nr2f2,Rara
M04071,M04089,M00744,M00136,M04092,M04565	1	934	0	934	0.5	0.802	Pou1f1,Pou2f1,Pou2f2,Sox1	Oct-1,POU1F1,POU2F1,POU5F1B,Pou2f2,Sox1	dimeric,monomeric,octamer factor 1
M00175,M00176,M00698	2	934	1	934	0.5	0.802	Tcf12,Tfap4	AP-4,HEB	activator protein 4
M00915,M00470,M01199,M03811,M03876,M00189,M02786	2	934	1	934	0.5	0.802	Plagl1,Tfap2a,Tfap2b,Tfap2c,Trim28,Zbtb33	AP-2,AP-2gamma,Kaiso,Plagl1,RNF96	activator protein 2
M02894,M00281,M01109,M02892,M04053,M04095,M04097,M04101,M04102,M04103,M04105	2	934	1	934	0.5	0.802	Nfatc1,Rfx1,Rfx2,Rfx3,Rfx5,Rfx7	NFATC1,RFX1,RFX2,RFX3,RFX5,Rfx2,Rfx3,Rfxdc2,SZF1-1	X-box binding protein RFX1,dimeric
M03880,M01716,M01288,M01860,M00927,M00277,M00414,M02088,M02737,M04159	2	934	1	934	0.5	0.802	Ascl2,Atoh1,Lmo2,Myf5,Neurod1,Tcf3,Tfap4,Zeb1	AP-4,AREB6,Ascl2,E2A,Lmo2 complex,MATH1,Myf-5,NeuroD	E2A proteins, and GATA-1, half-site 1,AREB6 (Atp1a1 regulatory element binding factor 6),E47:MATH1,complex of Lmo2 bound to Tal-1,dimeric
M01593,M00444,M02119,M04496,M04497	4	934	3	934	0.5	0.802	Thrb,Vdr,Zfx	T3Rbeta,THRB,VDR,Zfx	often dimerizes with RXR-alpha,dimeric,vitamin D receptor; mediates vitamin D3-signaling
M04625,M00451,M01692,M03833	5	934	4	934	0.5	0.802	Ltf,Nkx3-1,Zbtb16	LTF,NKX3A,Nkx3-1,PLZF	NK class homeobox factor 3A
M01826,M01428,M01343,M01466,M01450,M01364,M01484,M03064,M03065	7	934	6	934	0.5	0.802	Gsc,Obox1,Obox2,Obox3,Pitx1,Pitx3	Gsc,Obox1,Obox2,Obox3,PITX1,Pitx1,Pitx3
M00144	491	934	490	934	0.5	0.802	Pax5	Pax-5	B-cell-specific activating protein
M01969	71	934	72	934	0.569	0.908	Foxo1	FOXO1
M00240,M00747,M01884	8	934	8	934	0.599	0.945	Irf1,Irf7,Nkx2-5	IRF-1,IRF-7,Nkx2-5	tinman homolog,homeo domain factor Nkx-2.5/Csx
M01598,M03816,M03796,M03830	8	934	8	934	0.599	0.945	Maf,Mafa,Mafb,Zbed6	MafA,MafB,ZBED6,c-MAF
M00695	64	934	66	934	0.608	0.954	ETF	ETF
M00465,M02798,M02803,M02813,M02908	6	934	6	934	0.613	0.957	Pou6f1,Sox14,Sox21,Sox30,Sry	POU6F1,Sox14,Sox21,Sox30,Sry
M00264,M03933,M04052	5	934	5	934	0.623	0.962	Nfatc1,Zfp143	NFATC1,Staf,ZNF143	Se-Cys tRNA gene transcription activating factor,dimeric,monomeric
M00977,M00261,M01871,M03964	5	934	5	934	0.623	0.962	Ebf1,Ebf2,Ebf3	COE1,EBF,EBF1,Olf-1	dimeric,olfactory neuron-specific factor
M02002,M00011,M00079,M00080	4	934	4	934	0.637	0.978	Mecom	Evi-1	ectopic viral integration site 1 encoded factor
M03797,M00454,M03993,M04242,M04245,M04246,M04250,M04510	58	934	61	934	0.648	0.989	Arid5b,Foxg1,Foxi1,Foxj2,Foxj3,Msx2,Spdef	FOXG1,FOXI1,FOXJ2,FOXJ3,MRF-2,Msx-2,SPDEF,ZNF232	dimeric,modulator recognition factor 2,monomeric,putative multimer
M03824,M03574,M02758	12	934	13	934	0.656	0.996	Gcm1,Gcm2	GCMa,GCMb
M01295	2	934	2	934	0.688	1	Atf5	ATF5	ATF5 binding site
M01241	156	934	163	934	0.689	1	Gtf2ird1	BEN
M00081,M00078,M00082	15	934	17	934	0.703	1	Mecom	Evi-1	ectopic viral integration site 1 encoded factor
M01403,M01463,M01381,M01480,M01445,M01366,M00623,M01387,M01436,M01447,M01719,M02919,M03066,M03067,M03068	15	934	17	934	0.703	1	Crx,DOBOX5,Dmbx1,Hnf1a,Obox5,Obox6,Otx1,Otx2,Pitx2,Rax	Crx,Dobox5,OTX2,Obox5,Obox6,Otx1,Otx2,Otx3,PITX2,Tcf1
M04611	26	934	29	934	0.708	1	Foxm1	FOXM1
M00707	12	934	14	934	0.723	1	Gtf2a2	TFIIA
M00083,M01733	11	934	13	934	0.731	1	Mzf1	MZF1	MZF1
M00272	10	934	12	934	0.74	1	Trp53	p53	tumor suppressor p53
M00797,M00466	1	934	1	934	0.75	1	Hif1a	HIF1	hypoxia induced factor,hypoxia-inducible factor 1
M04632,M00776,M00221,M01173	1	934	1	934	0.75	1	Srebf1,Srebf2	SREBP,SREBP-1,SREBP1	sterol regulatory element-binding protein 1
M02835,M02836,M02837	37	934	42	934	0.755	1	Zic1,Zic2,Zic3	Zic1,Zic2,Zic3
M04613	61	934	68	934	0.768	1	Hltf	HLTF
M01019,M01044,M02851,M03889	3	934	4	934	0.774	1	Eomes,Tbx2,Tbx5	Eomes,TBX2,Tbx5
M00143	177	934	189	934	0.776	1	Pax5	Pax-5	B-cell-specific activating protein
M00216,M00471,M00252,M02814,M02897	6	934	8	934	0.789	1	Six6,Tbp	Six6,TATA,TBP,Tbp	Retroviral TATA box,TATA binding protein,cellular and viral TATA box elements
M00648	67	934	76	934	0.808	1	Maf	MAF
M01739	14	934	18	934	0.814	1	Gtf2b	TFIIB
M00005,M00002,M00804,M00929,M03566	11	934	15	934	0.838	1	Myf6,Myod1,Myog,Snai1,Tcf3,Tfap4	AP-4,E2A,E47,MyoD,SNA	E47,activator protein 4
M00991,M02830,M02889,M04090,M04313,M04315,M04323	10	934	14	934	0.848	1	Cdx1,Cdx2,Emx1,Emx2,Gbx2,Osr2,Pou6f2,Zscan26	Cdx,EMX1,EMX2,GBX2,Osr2,POU6F2,Zfp187	dimeric
M04635,M02025,M02026	6	934	9	934	0.85	1	Mef2c,Mef2d,Tead3	MEF-2C,MEF-2D,TEF-5
M00690	12	934	17	934	0.869	1	AP-3	AP-3
M02857,M02855,M02856	1	934	2	934	0.875	1	Foxj3,Foxk1,Foxl1	Foxj3,Foxk1,Foxl1
M04624,M03881,M04050	176	934	197	934	0.899	1	Nfat5,Pax4	NF-AT5,NFAT5,Pax-4	dimeric
M00793,M01035,M02044,M00285,M00651,M01123,M01695,M01744	3	934	6	934	0.911	1	NF-muE1,Nanog,Nfe2l1,Yy1,Zfp42	NF-muE1,Nanog,REX1,TCF11,YY1	TCF11/KCR-F1/Nrf1 homodimers
M00072,M00947,M01592	58	934	72	934	0.914	1	Tfcp2,Tfcp2l1	CP2,CP2/LBP-1c/LSF,LBP9	CP2
M01814,M01854	27	934	38	934	0.935	1	Runx3	AML2
M01023,M00641,M01244,M01300,M02017,M02824,M02915,M04009	1	934	3	934	0.938	1	Hmga2,Hsf1,Hsf2,Spdef,Zbtb12	HMGA2,HSF,HSF1,HSF2,Spdef,Zbtb12	HMGA2 binding site,Heat shock transcription factor 2,trimeric
M01231,M02834,M00491,M01122,M02826,M02831	1	934	3	934	0.938	1	Glis3,Patz1,Zbtb7b,Zfp219,Zfp281,Zfp740	MAZR,ZNF219,ZNF515,Zbtb7b,Zfp281,Zfp740	Glis binding sites,MAZ related factor
M04122,M02747,M04120,M04126	2	934	5	934	0.938	1	Eomes,Tbr1,Tbx1,Tbx15	TBR1,TBX1,TBX15,Tbr2	monomeric
M03846,M00993,M03877,M03565,M00712,M00973,M00071,M00693,M02018,M03804,M04174	22	934	34	934	0.962	1	Ascl1,Id4,Myf5,Myf6,Myod1,Myog,Smad5,Snai2,Tal1,Tcf12,Tcf3,Tcf4	E12,E2A,E47,HTF4,ID4,MASH-1,SMAD5,Tal-1,myogenin,slug	E47,dimeric
M02779,M02780,M04047	3	934	8	934	0.968	1	Myb,Mybl1,Mybl2	MYBL2,Mybl1,c-Myb	dimeric
M00155,M04473,M04481,M04484,M04488,M04573	157	934	187	934	0.969	1	Nr2f1,Nr2f2,Rara,Rarb,Rarg,Rora	ARP-1 (COUP-TF2),NR2F1,RARA,RARB,RARG,RORA	apolipoprotein AI regulatory protein 1,dimeric
M03818,M00749,M01743,M04595	49	934	68	934	0.973	1	Egr3,Ing4,Sall2,Srebf1	ING4,SALL2,SREBP-1,egr-3	SALL2
M00966,M01202,M02739,M04498	359	934	400	934	0.976	1	Bbx,Nr1i2,Nr1i3,Rxra,Rxrb,Vdr	CAR, PXR,Bbx,VDR,VDR:RXR	dimeric,direct repeat 3
M00069	4	934	11	934	0.983	1	Yy1	YY1	Yin and Yang 1
M02115,M01294,M04114,M04280,M04282,M04284,M04286,M04308,M04380,M04420,M04422	2	934	9	934	0.994	1	Alx1,Alx3,Arx,Gmeb2,Isx,Otx1,Otx2,Prop1,Prrxl1,Prxx2	(Prop-1)2,ALX3,ARX,Alx1,Arx,DRGX,GMEB2,ISX,OTX2,Otx1,Prx2	Prop-1 binding site,dimer of dimers,dimeric
M00721,M04127,M04128,M04132	6	934	19	934	0.998	1	Tbx1,Tbx21,Zfp148	CACCC-binding factor,TBX1,TBX21	dimeric
M00084,M02105	8	934	23	934	0.998	1	Mzf1	MZF1,NF-E4	MZF1
M00042,M03803,M03854	0	934	0	934	1	1	Sox17,Sox5,Sry	SOX5,SRY,Sox17	Sox-5
M00058,M00068	0	934	0	934	1	1	Nhlh1	HEN1	HEN1
M00085	0	934	1	934	1	1	Zbtb6	ZID	zinc finger with interaction domain
M00126,M00203,M00278	0	934	0	934	1	1	Gata1,Gata2,Gata3,Lmo2	GATA-1,GATA-X,Lmo2 complex	E2A proteins, and GATA-1, half-site 2,GATA binding site,GATA-binding factor 1,complex of Lmo2 bound to Tal-1
M00150	0	934	0	934	1	1	T	Brachyury	Brachyury
M00214	0	934	1	934	1	1	Runx2	SEF-1	SEF1 binding site
M00257	88	934	150	934	1	1	Rreb1	RREB-1	Ras-responsive element binding protein 1
M00326	0	934	0	934	1	1	Pax1	Pax-1	Pax-1 binding sites
M00419	0	934	0	934	1	1	Meis1	MEIS1	Meis-1 (myeloid ecotropic viral integration site 1)
M00467	0	934	0	934	1	1	Zfp423	Roaz	rat Olf-1/EBF-associated zinc finger protein
M00480	0	934	0	934	1	1	Topors	LUN-1
M00619	0	934	0	934	1	1	Alx4	Alx-4
M00706	0	934	0	934	1	1	Gtf2i	TFII-I
M00769,M00984	0	934	0	934	1	1	Cbfb,Runx1,Runx2,Runx3	AML,PEBP
M00987	0	934	0	934	1	1	Foxp1	FOXP1
M01069	0	934	0	934	1	1	Gzf1	GZF1	plays a role in renal branching morphogenesis
M01072,M01073,M02833,M02867	0	934	0	934	1	1	Hic1,Zfp691	HIC1,Hic1,Zfp691
M01081	0	934	0	934	1	1	Zfp628	Zec	zinc finger protein expressed in embryonal cells and certain adult organs
M01105	0	934	0	934	1	1		ZBRK1
M01195,M01262,M01263,M04121,M04125,M04512	0	934	0	934	1	1	Tbx1,Tbx15,Tbx18,Tbx22	TBX1,TBX15,TBX18,TBX22,ZSCAN16	T-box 15,T-box 18,dimeric
M01237	0	934	0	934	1	1	Terf1	TRF1
M01245	0	934	0	934	1	1	Gm9897,Mterf	mTERF	mTERF binding site
M01264,M04569	0	934	0	934	1	1	Tbx15,Tbx20	TBX15,TBX20	T-box 15,dimeric
M01292,M02086,M03564	0	934	0	934	1	1	Cdx1,Hoxa13,Satb1	Cdx-1,HOXA13,SATB1	HOXA13 binding site
M01344,M02959,M04401	0	934	0	934	1	1	Cux1,Meox2	CDP,Cux1,MEOX2	dimeric
M01420,M02807,M02928,M03950,M04331,M04406,M04449	0	934	0	934	1	1	Cux1,Hesx1,Msx2,Sox7,Tlx2,Zbtb12	CDP,HESX1,MSX2,Ncx,Sox7,VENTX,Zbtb12	dimeric
M02252	0	934	0	934	1	1	Ewsr1	EWSR1-FLI1
M02742,M02743	0	934	0	934	1	1	E2f2,E2f3	E2F-2,E2F-3
M02759,M02890,M02930,M02935	0	934	0	934	1	1	Glis2,Plagl1,Zbtb7b,Zfp281	Glis2,Plagl1,Zbtb7b,Zfp281
M02763	0	934	0	934	1	1	Hic1	HIC-1
M02785	0	934	0	934	1	1	Osr2	Osr2
M02789,M02790	0	934	0	934	1	1	Rfx4,Rfx7	Rfx4,Rfxdc2
M02794	0	934	0	934	1	1	Smad3	Smad3
M02825	0	934	0	934	1	1	Zbtb3	Zbtb3
M02828	0	934	0	934	1	1	Zfp128	Zfp128
M02845,M03971,M04500,M04509,M04511	0	934	0	934	1	1	Bhlhe40,Elk1,Trp53,Zbtb49,Zfp282	Bhlhb2,ELK1,Trp53,ZBTB49,ZNF282	dimeric,monomeric
M02849,M04142,M04143,M04513	0	934	0	934	1	1	Ehf,Tead1,Tead3	Ehf,TEAD1,TEAD3,ZNF713	dimeric,monomeric
M02864,M03942	0	934	0	934	1	1	Zscan4f	Gm397,ZSCAN4	monomeric
M02893	0	934	0	934	1	1	Rfx4	Rfx4
M03822	0	934	0	934	1	1	Foxh1	FoxH1
M03855,M03856	0	934	0	934	1	1	Nkx2-5,Tbx5	Tbx5,Tbx5:csx
M03908,M04118,M04119,M04124,M04130,M04136,M04138	0	934	0	934	1	1	Hinfp,Mga,Tbx1,Tbx21,Tbx4,Tbx5	HINFP,MGA,TBX1,TBX21,TBX4,Tbx5	dimeric
M03910	0	934	0	934	1	1	Hic1	Hic1	dimeric
M03936	0	934	0	934	1	1	Zfp410	ZNF410	monomeric
M03951,M03953	0	934	0	934	1	1	Cux1,Cux2	CDP,CUX2	dimeric
M04028,M04031,M04033,M04035,M04036,M04037,M04038,M04039,M04040,M04041	0	934	0	934	1	1	Meis2,Meis3,Pknox1,Pknox2,Tgif1,Tgif2,Tgif2lx1	MEIS2,MEIS3,Meis2,Meis3,PKNOX1,PKNOX2,Pknox2,TGIF1,TGIF2,TGIF2LX	dimeric
M04094	0	934	0	934	1	1	Prox1	PROX1	dimeric
M04161,M04164,M04182,M04185	0	934	0	934	1	1	Bhlha15,Bhlhe22,Neurod2,Olig1	BHLHA15,BHLHE22,NEUROD2,OLIG1	dimeric
M04181,M04195,M04570	0	934	0	934	1	1	Msc,Myf6,Tcf21	MSC,MYF6,Tcf21	dimeric
M04197,M04199	0	934	0	934	1	1	Atf4	ATF4,Atf4	dimeric
M04479,M04494,M04495	0	934	0	934	1	1	Nr4a2,Thra,Thrb	NR4A2,THRA,THRB	dimeric
M04508	0	934	0	934	1	1	Prdm4	PRDM4	monomeric
M04521,M04532,M04535,M04542,M04544,M04546,M04552	0	934	0	934	1	1	Sox10,Sox18,Sox21,Sox4,Sox7,Sox8,Sox9	SOX10,SOX18,SOX21,SOX4,SOX7,SOX8,SOX9	dimeric
M04522,M04536,M04543,M04549,M04556	0	934	0	934	1	1	Sox10,Sox21,Sox7,Sox9,Sry	SOX10,SOX21,SOX7,SOX9,SRY	dimeric
M04524,M04545,M04547,M04554	0	934	0	934	1	1	Sox10,Sox7,Sox8,Sox9	SOX10,SOX7,SOX8,SOX9	dimeric
M04525,M04550,M04551	0	934	0	934	1	1	Sox10,Sox9	SOX10,SOX9	dimeric
M04526,M04529,M04539,M04555,M04560,M04562,M04566	0	934	0	934	1	1	Sox1,Sox14,Sox15,Sox17,Sox2,Sox3,Sry	SOX14,SOX15,SOX2,SRY,Sox1,Sox17,Sox3	dimeric
M04527,M04531,M04534,M04538,M04541,M04558,M04561,M04563,M04568	0	934	0	934	1	1	Sox1,Sox14,Sox15,Sox17,Sox18,Sox2,Sox21,Sox3,Sry	SOX14,SOX15,SOX18,SOX2,SOX21,SRY,Sox1,Sox17,Sox3	dimeric
M04631	0	934	2	934	1	1	Rreb1	RREB
